# Supplementary material for: Chromatin profiling and state predictions reveal insights into epigenetic regulation during early porcine development
Source: Epigenetics Chromatin. 2024 May 21;17:16. doi: 10.1186/s13072-024-00542-w (PMC11106951; doi:10.1186/s13072-024-00542-w)
Supplement: Supplementary file 2 — Supplementary Material 2 [file 13072_2024_542_MOESM2_ESM.bed]

track name="PFF_10" description="PFF_10 (Emission ordered)" visibility=1 itemRgb="On"
chr10	0	566800	7	0	.	0	566800	204,0,51
chr10	566800	567400	3	0	.	566800	567400	51,255,153
chr10	567400	576400	4	0	.	567400	576400	102,51,153
chr10	576400	576800	3	0	.	576400	576800	51,255,153
chr10	576800	609400	4	0	.	576800	609400	102,51,153
chr10	609400	609800	6	0	.	609400	609800	0,102,0
chr10	609800	612200	4	0	.	609800	612200	102,51,153
chr10	612200	616800	3	0	.	612200	616800	51,255,153
chr10	616800	617200	2	0	.	616800	617200	0,153,204
chr10	617200	619400	3	0	.	617200	619400	51,255,153
chr10	619400	626400	4	0	.	619400	626400	102,51,153
chr10	626400	626800	3	0	.	626400	626800	51,255,153
chr10	626800	644400	4	0	.	626800	644400	102,51,153
chr10	644400	645400	3	0	.	644400	645400	51,255,153
chr10	645400	647400	4	0	.	645400	647400	102,51,153
chr10	647400	648000	3	0	.	647400	648000	51,255,153
chr10	648000	650000	4	0	.	648000	650000	102,51,153
chr10	650000	650400	3	0	.	650000	650400	51,255,153
chr10	650400	655000	4	0	.	650400	655000	102,51,153
chr10	655000	656800	3	0	.	655000	656800	51,255,153
chr10	656800	665400	4	0	.	656800	665400	102,51,153
chr10	665400	665600	6	0	.	665400	665600	0,102,0
chr10	665600	666200	1	0	.	665600	666200	0,0,255
chr10	666200	667600	2	0	.	666200	667600	0,153,204
chr10	667600	668600	1	0	.	667600	668600	0,0,255
chr10	668600	676600	7	0	.	668600	676600	204,0,51
chr10	676600	678600	4	0	.	676600	678600	102,51,153
chr10	678600	679400	1	0	.	678600	679400	0,0,255
chr10	679400	680400	2	0	.	679400	680400	0,153,204
chr10	680400	680600	3	0	.	680400	680600	51,255,153
chr10	680600	700200	4	0	.	680600	700200	102,51,153
chr10	700200	701000	3	0	.	700200	701000	51,255,153
chr10	701000	713400	4	0	.	701000	713400	102,51,153
chr10	713400	713600	3	0	.	713400	713600	51,255,153
chr10	713600	714200	4	0	.	713600	714200	102,51,153
chr10	714200	714600	3	0	.	714200	714600	51,255,153
chr10	714600	716600	4	0	.	714600	716600	102,51,153
chr10	716600	717400	3	0	.	716600	717400	51,255,153
chr10	717400	718200	4	0	.	717400	718200	102,51,153
chr10	718200	720200	3	0	.	718200	720200	51,255,153
chr10	720200	721800	4	0	.	720200	721800	102,51,153
chr10	721800	722200	6	0	.	721800	722200	0,102,0
chr10	722200	723600	3	0	.	722200	723600	51,255,153
chr10	723600	727000	2	0	.	723600	727000	0,153,204
chr10	727000	727400	3	0	.	727000	727400	51,255,153
chr10	727400	730800	4	0	.	727400	730800	102,51,153
chr10	730800	731400	3	0	.	730800	731400	51,255,153
chr10	731400	731600	4	0	.	731400	731600	102,51,153
chr10	731600	731800	3	0	.	731600	731800	51,255,153
chr10	731800	744400	4	0	.	731800	744400	102,51,153
chr10	744400	745400	3	0	.	744400	745400	51,255,153
chr10	745400	746600	4	0	.	745400	746600	102,51,153
chr10	746600	747400	3	0	.	746600	747400	51,255,153
chr10	747400	748200	4	0	.	747400	748200	102,51,153
chr10	748200	748600	3	0	.	748200	748600	51,255,153
chr10	748600	749400	4	0	.	748600	749400	102,51,153
chr10	749400	750200	3	0	.	749400	750200	51,255,153
chr10	750200	756600	4	0	.	750200	756600	102,51,153
chr10	756600	757000	3	0	.	756600	757000	51,255,153
chr10	757000	758400	4	0	.	757000	758400	102,51,153
chr10	758400	759000	3	0	.	758400	759000	51,255,153
chr10	759000	763400	4	0	.	759000	763400	102,51,153
chr10	763400	764000	6	0	.	763400	764000	0,102,0
chr10	764000	787400	4	0	.	764000	787400	102,51,153
chr10	787400	787800	3	0	.	787400	787800	51,255,153
chr10	787800	790200	4	0	.	787800	790200	102,51,153
chr10	790200	791200	3	0	.	790200	791200	51,255,153
chr10	791200	804200	4	0	.	791200	804200	102,51,153
chr10	804200	805000	6	0	.	804200	805000	0,102,0
chr10	805000	818800	7	0	.	805000	818800	204,0,51
chr10	818800	832000	9	0	.	818800	832000	255,255,0
chr10	832000	855400	7	0	.	832000	855400	204,0,51
chr10	855400	855800	6	0	.	855400	855800	0,102,0
chr10	855800	873400	7	0	.	855800	873400	204,0,51
chr10	873400	874800	4	0	.	873400	874800	102,51,153
chr10	874800	875400	3	0	.	874800	875400	51,255,153
chr10	875400	916000	9	0	.	875400	916000	255,255,0
chr10	916000	919600	7	0	.	916000	919600	204,0,51
chr10	919600	920000	6	0	.	919600	920000	0,102,0
chr10	920000	938800	7	0	.	920000	938800	204,0,51
chr10	938800	939800	1	0	.	938800	939800	0,0,255
chr10	939800	941400	2	0	.	939800	941400	0,153,204
chr10	941400	942000	5	0	.	941400	942000	102,153,51
chr10	942000	943200	3	0	.	942000	943200	51,255,153
chr10	943200	955600	4	0	.	943200	955600	102,51,153
chr10	955600	957800	7	0	.	955600	957800	204,0,51
chr10	957800	975600	9	0	.	957800	975600	255,255,0
chr10	975600	984800	4	0	.	975600	984800	102,51,153
chr10	984800	1004200	7	0	.	984800	1004200	204,0,51
chr10	1004200	1004600	6	0	.	1004200	1004600	0,102,0
chr10	1004600	1008000	4	0	.	1004600	1008000	102,51,153
chr10	1008000	1008800	3	0	.	1008000	1008800	51,255,153
chr10	1008800	1009200	5	0	.	1008800	1009200	102,153,51
chr10	1009200	1009800	3	0	.	1009200	1009800	51,255,153
chr10	1009800	1029800	4	0	.	1009800	1029800	102,51,153
chr10	1029800	1030600	3	0	.	1029800	1030600	51,255,153
chr10	1030600	1033400	4	0	.	1030600	1033400	102,51,153
chr10	1033400	1033800	6	0	.	1033400	1033800	0,102,0
chr10	1033800	1034000	4	0	.	1033800	1034000	102,51,153
chr10	1034000	1035000	3	0	.	1034000	1035000	51,255,153
chr10	1035000	1038400	4	0	.	1035000	1038400	102,51,153
chr10	1038400	1059400	9	0	.	1038400	1059400	255,255,0
chr10	1059400	1089000	7	0	.	1059400	1089000	204,0,51
chr10	1089000	1097200	4	0	.	1089000	1097200	102,51,153
chr10	1097200	1097400	3	0	.	1097200	1097400	51,255,153
chr10	1097400	1097800	5	0	.	1097400	1097800	102,153,51
chr10	1097800	1098000	3	0	.	1097800	1098000	51,255,153
chr10	1098000	1107000	4	0	.	1098000	1107000	102,51,153
chr10	1107000	1107800	3	0	.	1107000	1107800	51,255,153
chr10	1107800	1131400	4	0	.	1107800	1131400	102,51,153
chr10	1131400	1131800	3	0	.	1131400	1131800	51,255,153
chr10	1131800	1133800	4	0	.	1131800	1133800	102,51,153
chr10	1133800	1134400	3	0	.	1133800	1134400	51,255,153
chr10	1134400	1137000	4	0	.	1134400	1137000	102,51,153
chr10	1137000	1137600	3	0	.	1137000	1137600	51,255,153
chr10	1137600	1138400	4	0	.	1137600	1138400	102,51,153
chr10	1138400	1140400	3	0	.	1138400	1140400	51,255,153
chr10	1140400	1141600	5	0	.	1140400	1141600	102,153,51
chr10	1141600	1146400	4	0	.	1141600	1146400	102,51,153
chr10	1146400	1146800	3	0	.	1146400	1146800	51,255,153
chr10	1146800	1147200	5	0	.	1146800	1147200	102,153,51
chr10	1147200	1147600	3	0	.	1147200	1147600	51,255,153
chr10	1147600	1148800	5	0	.	1147600	1148800	102,153,51
chr10	1148800	1149000	6	0	.	1148800	1149000	0,102,0
chr10	1149000	1151200	4	0	.	1149000	1151200	102,51,153
chr10	1151200	1188600	7	0	.	1151200	1188600	204,0,51
chr10	1188600	1188800	6	0	.	1188600	1188800	0,102,0
chr10	1188800	1189400	5	0	.	1188800	1189400	102,153,51
chr10	1189400	1190800	4	0	.	1189400	1190800	102,51,153
chr10	1190800	1191200	3	0	.	1190800	1191200	51,255,153
chr10	1191200	1195400	4	0	.	1191200	1195400	102,51,153
chr10	1195400	1195800	3	0	.	1195400	1195800	51,255,153
chr10	1195800	1216400	4	0	.	1195800	1216400	102,51,153
chr10	1216400	1217000	3	0	.	1216400	1217000	51,255,153
chr10	1217000	1217200	5	0	.	1217000	1217200	102,153,51
chr10	1217200	1217400	3	0	.	1217200	1217400	51,255,153
chr10	1217400	1230400	4	0	.	1217400	1230400	102,51,153
chr10	1230400	1230600	6	0	.	1230400	1230600	0,102,0
chr10	1230600	1231200	5	0	.	1230600	1231200	102,153,51
chr10	1231200	1231400	3	0	.	1231200	1231400	51,255,153
chr10	1231400	1233200	4	0	.	1231400	1233200	102,51,153
chr10	1233200	1233400	5	0	.	1233200	1233400	102,153,51
chr10	1233400	1233600	3	0	.	1233400	1233600	51,255,153
chr10	1233600	1237000	4	0	.	1233600	1237000	102,51,153
chr10	1237000	1237200	5	0	.	1237000	1237200	102,153,51
chr10	1237200	1237600	3	0	.	1237200	1237600	51,255,153
chr10	1237600	1240000	9	0	.	1237600	1240000	255,255,0
chr10	1240000	1242600	10	0	.	1240000	1242600	204,153,255
chr10	1242600	1243000	9	0	.	1242600	1243000	255,255,0
chr10	1243000	1243200	10	0	.	1243000	1243200	204,153,255
chr10	1243200	1262600	9	0	.	1243200	1262600	255,255,0
chr10	1262600	1319800	7	0	.	1262600	1319800	204,0,51
chr10	1319800	1320200	6	0	.	1319800	1320200	0,102,0
chr10	1320200	1320400	3	0	.	1320200	1320400	51,255,153
chr10	1320400	1407200	7	0	.	1320400	1407200	204,0,51
chr10	1407200	1416800	9	0	.	1407200	1416800	255,255,0
chr10	1416800	1448600	7	0	.	1416800	1448600	204,0,51
chr10	1448600	1449200	6	0	.	1448600	1449200	0,102,0
chr10	1449200	1453400	7	0	.	1449200	1453400	204,0,51
chr10	1453400	1454000	6	0	.	1453400	1454000	0,102,0
chr10	1454000	1529800	7	0	.	1454000	1529800	204,0,51
chr10	1529800	1531200	4	0	.	1529800	1531200	102,51,153
chr10	1531200	1532400	3	0	.	1531200	1532400	51,255,153
chr10	1532400	1532600	4	0	.	1532400	1532600	102,51,153
chr10	1532600	1532800	6	0	.	1532600	1532800	0,102,0
chr10	1532800	1546800	7	0	.	1532800	1546800	204,0,51
chr10	1546800	1552200	9	0	.	1546800	1552200	255,255,0
chr10	1552200	1553400	10	0	.	1552200	1553400	204,153,255
chr10	1553400	1554000	1	0	.	1553400	1554000	0,0,255
chr10	1554000	1555400	9	0	.	1554000	1555400	255,255,0
chr10	1555400	1556800	10	0	.	1555400	1556800	204,153,255
chr10	1556800	1561800	9	0	.	1556800	1561800	255,255,0
chr10	1561800	1626000	7	0	.	1561800	1626000	204,0,51
chr10	1626000	1626600	6	0	.	1626000	1626600	0,102,0
chr10	1626600	1636200	4	0	.	1626600	1636200	102,51,153
chr10	1636200	1636400	6	0	.	1636200	1636400	0,102,0
chr10	1636400	1636600	4	0	.	1636400	1636600	102,51,153
chr10	1636600	1636800	6	0	.	1636600	1636800	0,102,0
chr10	1636800	1638000	4	0	.	1636800	1638000	102,51,153
chr10	1638000	1638400	3	0	.	1638000	1638400	51,255,153
chr10	1638400	1844200	7	0	.	1638400	1844200	204,0,51
chr10	1844200	1845000	3	0	.	1844200	1845000	51,255,153
chr10	1845000	1845200	5	0	.	1845000	1845200	102,153,51
chr10	1845200	1845800	6	0	.	1845200	1845800	0,102,0
chr10	1845800	1965000	7	0	.	1845800	1965000	204,0,51
chr10	1965000	1965600	6	0	.	1965000	1965600	0,102,0
chr10	1965600	1966000	4	0	.	1965600	1966000	102,51,153
chr10	1966000	1966400	3	0	.	1966000	1966400	51,255,153
chr10	1966400	1975400	4	0	.	1966400	1975400	102,51,153
chr10	1975400	1976200	5	0	.	1975400	1976200	102,153,51
chr10	1976200	1981400	4	0	.	1976200	1981400	102,51,153
chr10	1981400	1982400	3	0	.	1981400	1982400	51,255,153
chr10	1982400	1984200	5	0	.	1982400	1984200	102,153,51
chr10	1984200	1986800	3	0	.	1984200	1986800	51,255,153
chr10	1986800	1988000	6	0	.	1986800	1988000	0,102,0
chr10	1988000	1988600	4	0	.	1988000	1988600	102,51,153
chr10	1988600	1989000	3	0	.	1988600	1989000	51,255,153
chr10	1989000	1989600	4	0	.	1989000	1989600	102,51,153
chr10	1989600	2045000	7	0	.	1989600	2045000	204,0,51
chr10	2045000	2045600	6	0	.	2045000	2045600	0,102,0
chr10	2045600	2432200	7	0	.	2045600	2432200	204,0,51
chr10	2432200	2439800	4	0	.	2432200	2439800	102,51,153
chr10	2439800	2440600	6	0	.	2439800	2440600	0,102,0
chr10	2440600	2616400	7	0	.	2440600	2616400	204,0,51
chr10	2616400	2620600	4	0	.	2616400	2620600	102,51,153
chr10	2620600	2621200	6	0	.	2620600	2621200	0,102,0
chr10	2621200	2833400	7	0	.	2621200	2833400	204,0,51
chr10	2833400	2833800	6	0	.	2833400	2833800	0,102,0
chr10	2833800	2834800	5	0	.	2833800	2834800	102,153,51
chr10	2834800	2835400	3	0	.	2834800	2835400	51,255,153
chr10	2835400	2961800	7	0	.	2835400	2961800	204,0,51
chr10	2961800	2965200	9	0	.	2961800	2965200	255,255,0
chr10	2965200	2967800	10	0	.	2965200	2967800	204,153,255
chr10	2967800	2970600	9	0	.	2967800	2970600	255,255,0
chr10	2970600	5712000	7	0	.	2970600	5712000	204,0,51
chr10	5712000	5715400	4	0	.	5712000	5715400	102,51,153
chr10	5715400	5715800	3	0	.	5715400	5715800	51,255,153
chr10	5715800	5716000	5	0	.	5715800	5716000	102,153,51
chr10	5716000	5716200	3	0	.	5716000	5716200	51,255,153
chr10	5716200	5716600	5	0	.	5716200	5716600	102,153,51
chr10	5716600	5717800	3	0	.	5716600	5717800	51,255,153
chr10	5717800	5721400	4	0	.	5717800	5721400	102,51,153
chr10	5721400	5722000	5	0	.	5721400	5722000	102,153,51
chr10	5722000	5722400	3	0	.	5722000	5722400	51,255,153
chr10	5722400	5725200	4	0	.	5722400	5725200	102,51,153
chr10	5725200	5753400	7	0	.	5725200	5753400	204,0,51
chr10	5753400	5754000	1	0	.	5753400	5754000	0,0,255
chr10	5754000	5755800	2	0	.	5754000	5755800	0,153,204
chr10	5755800	5757400	3	0	.	5755800	5757400	51,255,153
chr10	5757400	5759000	4	0	.	5757400	5759000	102,51,153
chr10	5759000	5761400	3	0	.	5759000	5761400	51,255,153
chr10	5761400	5762400	4	0	.	5761400	5762400	102,51,153
chr10	5762400	5765600	3	0	.	5762400	5765600	51,255,153
chr10	5765600	5767600	4	0	.	5765600	5767600	102,51,153
chr10	5767600	5769800	3	0	.	5767600	5769800	51,255,153
chr10	5769800	5771400	4	0	.	5769800	5771400	102,51,153
chr10	5771400	5772600	3	0	.	5771400	5772600	51,255,153
chr10	5772600	5773600	4	0	.	5772600	5773600	102,51,153
chr10	5773600	5783200	3	0	.	5773600	5783200	51,255,153
chr10	5783200	5785600	4	0	.	5783200	5785600	102,51,153
chr10	5785600	5787000	3	0	.	5785600	5787000	51,255,153
chr10	5787000	5787800	4	0	.	5787000	5787800	102,51,153
chr10	5787800	5788200	3	0	.	5787800	5788200	51,255,153
chr10	5788200	5793400	4	0	.	5788200	5793400	102,51,153
chr10	5793400	5793800	3	0	.	5793400	5793800	51,255,153
chr10	5793800	5798000	4	0	.	5793800	5798000	102,51,153
chr10	5798000	5799600	3	0	.	5798000	5799600	51,255,153
chr10	5799600	5801000	4	0	.	5799600	5801000	102,51,153
chr10	5801000	5804400	3	0	.	5801000	5804400	51,255,153
chr10	5804400	5809800	4	0	.	5804400	5809800	102,51,153
chr10	5809800	5810200	3	0	.	5809800	5810200	51,255,153
chr10	5810200	5812000	4	0	.	5810200	5812000	102,51,153
chr10	5812000	5889800	7	0	.	5812000	5889800	204,0,51
chr10	5889800	5890800	6	0	.	5889800	5890800	0,102,0
chr10	5890800	6092200	7	0	.	5890800	6092200	204,0,51
chr10	6092200	6092800	6	0	.	6092200	6092800	0,102,0
chr10	6092800	6433200	7	0	.	6092800	6433200	204,0,51
chr10	6433200	6433600	6	0	.	6433200	6433600	0,102,0
chr10	6433600	6934400	7	0	.	6433600	6934400	204,0,51
chr10	6934400	6937400	9	0	.	6934400	6937400	255,255,0
chr10	6937400	6942000	10	0	.	6937400	6942000	204,153,255
chr10	6942000	6947400	9	0	.	6942000	6947400	255,255,0
chr10	6947400	7038200	7	0	.	6947400	7038200	204,0,51
chr10	7038200	7039400	9	0	.	7038200	7039400	255,255,0
chr10	7039400	7095200	7	0	.	7039400	7095200	204,0,51
chr10	7095200	7126200	9	0	.	7095200	7126200	255,255,0
chr10	7126200	7128600	7	0	.	7126200	7128600	204,0,51
chr10	7128600	7129000	6	0	.	7128600	7129000	0,102,0
chr10	7129000	7143200	7	0	.	7129000	7143200	204,0,51
chr10	7143200	7143400	6	0	.	7143200	7143400	0,102,0
chr10	7143400	7145400	4	0	.	7143400	7145400	102,51,153
chr10	7145400	7146200	3	0	.	7145400	7146200	51,255,153
chr10	7146200	7153800	4	0	.	7146200	7153800	102,51,153
chr10	7153800	7154400	5	0	.	7153800	7154400	102,153,51
chr10	7154400	7155000	3	0	.	7154400	7155000	51,255,153
chr10	7155000	7156400	4	0	.	7155000	7156400	102,51,153
chr10	7156400	7157000	6	0	.	7156400	7157000	0,102,0
chr10	7157000	7229800	7	0	.	7157000	7229800	204,0,51
chr10	7229800	7230600	6	0	.	7229800	7230600	0,102,0
chr10	7230600	7230800	3	0	.	7230600	7230800	51,255,153
chr10	7230800	7233600	4	0	.	7230800	7233600	102,51,153
chr10	7233600	7239600	7	0	.	7233600	7239600	204,0,51
chr10	7239600	7253800	9	0	.	7239600	7253800	255,255,0
chr10	7253800	7264800	7	0	.	7253800	7264800	204,0,51
chr10	7264800	7265200	6	0	.	7264800	7265200	0,102,0
chr10	7265200	7270400	4	0	.	7265200	7270400	102,51,153
chr10	7270400	7272800	7	0	.	7270400	7272800	204,0,51
chr10	7272800	7316400	9	0	.	7272800	7316400	255,255,0
chr10	7316400	7318200	10	0	.	7316400	7318200	204,153,255
chr10	7318200	7318600	1	0	.	7318200	7318600	0,0,255
chr10	7318600	7325600	4	0	.	7318600	7325600	102,51,153
chr10	7325600	7367000	9	0	.	7325600	7367000	255,255,0
chr10	7367000	7378800	10	0	.	7367000	7378800	204,153,255
chr10	7378800	7386000	9	0	.	7378800	7386000	255,255,0
chr10	7386000	7387800	10	0	.	7386000	7387800	204,153,255
chr10	7387800	7482000	9	0	.	7387800	7482000	255,255,0
chr10	7482000	7491800	7	0	.	7482000	7491800	204,0,51
chr10	7491800	7492000	6	0	.	7491800	7492000	0,102,0
chr10	7492000	7492600	5	0	.	7492000	7492600	102,153,51
chr10	7492600	7493000	6	0	.	7492600	7493000	0,102,0
chr10	7493000	7499600	7	0	.	7493000	7499600	204,0,51
chr10	7499600	7510400	9	0	.	7499600	7510400	255,255,0
chr10	7510400	7524200	7	0	.	7510400	7524200	204,0,51
chr10	7524200	7530000	9	0	.	7524200	7530000	255,255,0
chr10	7530000	7530400	10	0	.	7530000	7530400	204,153,255
chr10	7530400	7555600	9	0	.	7530400	7555600	255,255,0
chr10	7555600	7630200	7	0	.	7555600	7630200	204,0,51
chr10	7630200	7631800	4	0	.	7630200	7631800	102,51,153
chr10	7631800	7632200	3	0	.	7631800	7632200	51,255,153
chr10	7632200	7641400	4	0	.	7632200	7641400	102,51,153
chr10	7641400	7641800	3	0	.	7641400	7641800	51,255,153
chr10	7641800	7696200	7	0	.	7641800	7696200	204,0,51
chr10	7696200	7711200	4	0	.	7696200	7711200	102,51,153
chr10	7711200	7711600	6	0	.	7711200	7711600	0,102,0
chr10	7711600	7733200	4	0	.	7711600	7733200	102,51,153
chr10	7733200	7733600	3	0	.	7733200	7733600	51,255,153
chr10	7733600	7780400	4	0	.	7733600	7780400	102,51,153
chr10	7780400	7781200	3	0	.	7780400	7781200	51,255,153
chr10	7781200	7781600	4	0	.	7781200	7781600	102,51,153
chr10	7781600	7781800	3	0	.	7781600	7781800	51,255,153
chr10	7781800	7795800	4	0	.	7781800	7795800	102,51,153
chr10	7795800	7796000	3	0	.	7795800	7796000	51,255,153
chr10	7796000	7798400	2	0	.	7796000	7798400	0,153,204
chr10	7798400	7798600	3	0	.	7798400	7798600	51,255,153
chr10	7798600	7805000	4	0	.	7798600	7805000	102,51,153
chr10	7805000	7813400	7	0	.	7805000	7813400	204,0,51
chr10	7813400	7813800	6	0	.	7813400	7813800	0,102,0
chr10	7813800	7959600	7	0	.	7813800	7959600	204,0,51
chr10	7959600	7965000	4	0	.	7959600	7965000	102,51,153
chr10	7965000	7965600	3	0	.	7965000	7965600	51,255,153
chr10	7965600	7967400	4	0	.	7965600	7967400	102,51,153
chr10	7967400	7967600	6	0	.	7967400	7967600	0,102,0
chr10	7967600	7967800	4	0	.	7967600	7967800	102,51,153
chr10	7967800	7968200	6	0	.	7967800	7968200	0,102,0
chr10	7968200	7990800	7	0	.	7968200	7990800	204,0,51
chr10	7990800	7991000	6	0	.	7990800	7991000	0,102,0
chr10	7991000	7991400	5	0	.	7991000	7991400	102,153,51
chr10	7991400	7991800	3	0	.	7991400	7991800	51,255,153
chr10	7991800	7996400	4	0	.	7991800	7996400	102,51,153
chr10	7996400	7996600	3	0	.	7996400	7996600	51,255,153
chr10	7996600	7997800	5	0	.	7996600	7997800	102,153,51
chr10	7997800	7998200	3	0	.	7997800	7998200	51,255,153
chr10	7998200	8028800	4	0	.	7998200	8028800	102,51,153
chr10	8028800	8029000	1	0	.	8028800	8029000	0,0,255
chr10	8029000	8029200	6	0	.	8029000	8029200	0,102,0
chr10	8029200	8122000	7	0	.	8029200	8122000	204,0,51
chr10	8122000	8122200	6	0	.	8122000	8122200	0,102,0
chr10	8122200	8142600	7	0	.	8122200	8142600	204,0,51
chr10	8142600	8168800	9	0	.	8142600	8168800	255,255,0
chr10	8168800	8170000	2	0	.	8168800	8170000	0,153,204
chr10	8170000	8170800	1	0	.	8170000	8170800	0,0,255
chr10	8170800	8173800	4	0	.	8170800	8173800	102,51,153
chr10	8173800	8174000	6	0	.	8173800	8174000	0,102,0
chr10	8174000	8174600	7	0	.	8174000	8174600	204,0,51
chr10	8174600	8176200	9	0	.	8174600	8176200	255,255,0
chr10	8176200	8178000	7	0	.	8176200	8178000	204,0,51
chr10	8178000	8195000	9	0	.	8178000	8195000	255,255,0
chr10	8195000	8198600	10	0	.	8195000	8198600	204,153,255
chr10	8198600	8203600	9	0	.	8198600	8203600	255,255,0
chr10	8203600	8213600	7	0	.	8203600	8213600	204,0,51
chr10	8213600	8214200	6	0	.	8213600	8214200	0,102,0
chr10	8214200	8215200	4	0	.	8214200	8215200	102,51,153
chr10	8215200	8215800	6	0	.	8215200	8215800	0,102,0
chr10	8215800	8233200	7	0	.	8215800	8233200	204,0,51
chr10	8233200	8243400	9	0	.	8233200	8243400	255,255,0
chr10	8243400	8243800	10	0	.	8243400	8243800	204,153,255
chr10	8243800	8253600	9	0	.	8243800	8253600	255,255,0
chr10	8253600	8253800	1	0	.	8253600	8253800	0,0,255
chr10	8253800	8255000	2	0	.	8253800	8255000	0,153,204
chr10	8255000	8255200	1	0	.	8255000	8255200	0,0,255
chr10	8255200	8260800	3	0	.	8255200	8260800	51,255,153
chr10	8260800	8261200	4	0	.	8260800	8261200	102,51,153
chr10	8261200	8264800	3	0	.	8261200	8264800	51,255,153
chr10	8264800	8267400	4	0	.	8264800	8267400	102,51,153
chr10	8267400	8268600	3	0	.	8267400	8268600	51,255,153
chr10	8268600	8274800	4	0	.	8268600	8274800	102,51,153
chr10	8274800	8275800	6	0	.	8274800	8275800	0,102,0
chr10	8275800	8278400	4	0	.	8275800	8278400	102,51,153
chr10	8278400	8278800	3	0	.	8278400	8278800	51,255,153
chr10	8278800	8282800	4	0	.	8278800	8282800	102,51,153
chr10	8282800	8286200	3	0	.	8282800	8286200	51,255,153
chr10	8286200	8287000	4	0	.	8286200	8287000	102,51,153
chr10	8287000	8290600	3	0	.	8287000	8290600	51,255,153
chr10	8290600	8298000	4	0	.	8290600	8298000	102,51,153
chr10	8298000	8299200	3	0	.	8298000	8299200	51,255,153
chr10	8299200	8300800	4	0	.	8299200	8300800	102,51,153
chr10	8300800	8302000	3	0	.	8300800	8302000	51,255,153
chr10	8302000	8304400	4	0	.	8302000	8304400	102,51,153
chr10	8304400	8305200	3	0	.	8304400	8305200	51,255,153
chr10	8305200	8309400	2	0	.	8305200	8309400	0,153,204
chr10	8309400	8309600	3	0	.	8309400	8309600	51,255,153
chr10	8309600	8309800	2	0	.	8309600	8309800	0,153,204
chr10	8309800	8310000	3	0	.	8309800	8310000	51,255,153
chr10	8310000	8310400	5	0	.	8310000	8310400	102,153,51
chr10	8310400	8311600	3	0	.	8310400	8311600	51,255,153
chr10	8311600	8312200	5	0	.	8311600	8312200	102,153,51
chr10	8312200	8312600	3	0	.	8312200	8312600	51,255,153
chr10	8312600	8316000	4	0	.	8312600	8316000	102,51,153
chr10	8316000	8318200	3	0	.	8316000	8318200	51,255,153
chr10	8318200	8330200	4	0	.	8318200	8330200	102,51,153
chr10	8330200	8332000	3	0	.	8330200	8332000	51,255,153
chr10	8332000	8334400	4	0	.	8332000	8334400	102,51,153
chr10	8334400	8334800	6	0	.	8334400	8334800	0,102,0
chr10	8334800	8341800	4	0	.	8334800	8341800	102,51,153
chr10	8341800	8343000	3	0	.	8341800	8343000	51,255,153
chr10	8343000	8364400	4	0	.	8343000	8364400	102,51,153
chr10	8364400	8365000	3	0	.	8364400	8365000	51,255,153
chr10	8365000	8365600	5	0	.	8365000	8365600	102,153,51
chr10	8365600	8366000	3	0	.	8365600	8366000	51,255,153
chr10	8366000	8390000	4	0	.	8366000	8390000	102,51,153
chr10	8390000	8390400	3	0	.	8390000	8390400	51,255,153
chr10	8390400	8406400	4	0	.	8390400	8406400	102,51,153
chr10	8406400	8406600	3	0	.	8406400	8406600	51,255,153
chr10	8406600	8407600	5	0	.	8406600	8407600	102,153,51
chr10	8407600	8409800	4	0	.	8407600	8409800	102,51,153
chr10	8409800	8410000	3	0	.	8409800	8410000	51,255,153
chr10	8410000	8410600	5	0	.	8410000	8410600	102,153,51
chr10	8410600	8421400	4	0	.	8410600	8421400	102,51,153
chr10	8421400	8421800	3	0	.	8421400	8421800	51,255,153
chr10	8421800	8424400	4	0	.	8421800	8424400	102,51,153
chr10	8424400	8425400	3	0	.	8424400	8425400	51,255,153
chr10	8425400	8426800	4	0	.	8425400	8426800	102,51,153
chr10	8426800	8427400	3	0	.	8426800	8427400	51,255,153
chr10	8427400	8428400	5	0	.	8427400	8428400	102,153,51
chr10	8428400	8428600	3	0	.	8428400	8428600	51,255,153
chr10	8428600	8433400	4	0	.	8428600	8433400	102,51,153
chr10	8433400	8434400	3	0	.	8433400	8434400	51,255,153
chr10	8434400	8436600	4	0	.	8434400	8436600	102,51,153
chr10	8436600	8437200	3	0	.	8436600	8437200	51,255,153
chr10	8437200	8438000	5	0	.	8437200	8438000	102,153,51
chr10	8438000	8439400	3	0	.	8438000	8439400	51,255,153
chr10	8439400	8440200	5	0	.	8439400	8440200	102,153,51
chr10	8440200	8440400	3	0	.	8440200	8440400	51,255,153
chr10	8440400	8463800	4	0	.	8440400	8463800	102,51,153
chr10	8463800	8492400	7	0	.	8463800	8492400	204,0,51
chr10	8492400	8493000	6	0	.	8492400	8493000	0,102,0
chr10	8493000	8502000	7	0	.	8493000	8502000	204,0,51
chr10	8502000	8503000	6	0	.	8502000	8503000	0,102,0
chr10	8503000	8503200	5	0	.	8503000	8503200	102,153,51
chr10	8503200	8503600	3	0	.	8503200	8503600	51,255,153
chr10	8503600	8503800	5	0	.	8503600	8503800	102,153,51
chr10	8503800	8504400	3	0	.	8503800	8504400	51,255,153
chr10	8504400	8526000	7	0	.	8504400	8526000	204,0,51
chr10	8526000	8526600	6	0	.	8526000	8526600	0,102,0
chr10	8526600	8530800	4	0	.	8526600	8530800	102,51,153
chr10	8530800	8551800	7	0	.	8530800	8551800	204,0,51
chr10	8551800	8553600	4	0	.	8551800	8553600	102,51,153
chr10	8553600	8556000	3	0	.	8553600	8556000	51,255,153
chr10	8556000	8557200	5	0	.	8556000	8557200	102,153,51
chr10	8557200	8557800	3	0	.	8557200	8557800	51,255,153
chr10	8557800	8559200	4	0	.	8557800	8559200	102,51,153
chr10	8559200	8559600	3	0	.	8559200	8559600	51,255,153
chr10	8559600	8560600	4	0	.	8559600	8560600	102,51,153
chr10	8560600	8561600	3	0	.	8560600	8561600	51,255,153
chr10	8561600	8562200	5	0	.	8561600	8562200	102,153,51
chr10	8562200	8562600	3	0	.	8562200	8562600	51,255,153
chr10	8562600	8572400	4	0	.	8562600	8572400	102,51,153
chr10	8572400	8572800	3	0	.	8572400	8572800	51,255,153
chr10	8572800	8573000	5	0	.	8572800	8573000	102,153,51
chr10	8573000	8573200	6	0	.	8573000	8573200	0,102,0
chr10	8573200	8578000	4	0	.	8573200	8578000	102,51,153
chr10	8578000	8578400	3	0	.	8578000	8578400	51,255,153
chr10	8578400	8587800	4	0	.	8578400	8587800	102,51,153
chr10	8587800	8588200	3	0	.	8587800	8588200	51,255,153
chr10	8588200	8601800	4	0	.	8588200	8601800	102,51,153
chr10	8601800	8602400	3	0	.	8601800	8602400	51,255,153
chr10	8602400	8611800	4	0	.	8602400	8611800	102,51,153
chr10	8611800	8613000	3	0	.	8611800	8613000	51,255,153
chr10	8613000	8774200	7	0	.	8613000	8774200	204,0,51
chr10	8774200	8775200	3	0	.	8774200	8775200	51,255,153
chr10	8775200	8778000	4	0	.	8775200	8778000	102,51,153
chr10	8778000	8778600	6	0	.	8778000	8778600	0,102,0
chr10	8778600	8802400	7	0	.	8778600	8802400	204,0,51
chr10	8802400	8805400	4	0	.	8802400	8805400	102,51,153
chr10	8805400	8806800	3	0	.	8805400	8806800	51,255,153
chr10	8806800	8810200	4	0	.	8806800	8810200	102,51,153
chr10	8810200	8810600	3	0	.	8810200	8810600	51,255,153
chr10	8810600	8811000	5	0	.	8810600	8811000	102,153,51
chr10	8811000	8811400	6	0	.	8811000	8811400	0,102,0
chr10	8811400	8840000	7	0	.	8811400	8840000	204,0,51
chr10	8840000	8840200	6	0	.	8840000	8840200	0,102,0
chr10	8840200	8840600	3	0	.	8840200	8840600	51,255,153
chr10	8840600	8841400	4	0	.	8840600	8841400	102,51,153
chr10	8841400	8895400	7	0	.	8841400	8895400	204,0,51
chr10	8895400	8895800	3	0	.	8895400	8895800	51,255,153
chr10	8895800	8896600	5	0	.	8895800	8896600	102,153,51
chr10	8896600	8898400	3	0	.	8896600	8898400	51,255,153
chr10	8898400	8898600	5	0	.	8898400	8898600	102,153,51
chr10	8898600	8899400	3	0	.	8898600	8899400	51,255,153
chr10	8899400	8900400	5	0	.	8899400	8900400	102,153,51
chr10	8900400	8901200	3	0	.	8900400	8901200	51,255,153
chr10	8901200	8915000	4	0	.	8901200	8915000	102,51,153
chr10	8915000	8946200	7	0	.	8915000	8946200	204,0,51
chr10	8946200	8947200	2	0	.	8946200	8947200	0,153,204
chr10	8947200	8947400	1	0	.	8947200	8947400	0,0,255
chr10	8947400	8979600	4	0	.	8947400	8979600	102,51,153
chr10	8979600	8979800	3	0	.	8979600	8979800	51,255,153
chr10	8979800	8981200	5	0	.	8979800	8981200	102,153,51
chr10	8981200	8981600	3	0	.	8981200	8981600	51,255,153
chr10	8981600	9008400	4	0	.	8981600	9008400	102,51,153
chr10	9008400	9008800	6	0	.	9008400	9008800	0,102,0
chr10	9008800	9017400	4	0	.	9008800	9017400	102,51,153
chr10	9017400	9017800	6	0	.	9017400	9017800	0,102,0
chr10	9017800	9038800	7	0	.	9017800	9038800	204,0,51
chr10	9038800	9039000	6	0	.	9038800	9039000	0,102,0
chr10	9039000	9040000	4	0	.	9039000	9040000	102,51,153
chr10	9040000	9041400	3	0	.	9040000	9041400	51,255,153
chr10	9041400	9042200	6	0	.	9041400	9042200	0,102,0
chr10	9042200	9058000	9	0	.	9042200	9058000	255,255,0
chr10	9058000	9059000	6	0	.	9058000	9059000	0,102,0
chr10	9059000	9061400	7	0	.	9059000	9061400	204,0,51
chr10	9061400	9062200	6	0	.	9061400	9062200	0,102,0
chr10	9062200	9090400	9	0	.	9062200	9090400	255,255,0
chr10	9090400	9092600	10	0	.	9090400	9092600	204,153,255
chr10	9092600	9099400	9	0	.	9092600	9099400	255,255,0
chr10	9099400	9101200	6	0	.	9099400	9101200	0,102,0
chr10	9101200	9101600	9	0	.	9101200	9101600	255,255,0
chr10	9101600	9102000	4	0	.	9101600	9102000	102,51,153
chr10	9102000	9139200	9	0	.	9102000	9139200	255,255,0
chr10	9139200	9194800	7	0	.	9139200	9194800	204,0,51
chr10	9194800	9200000	9	0	.	9194800	9200000	255,255,0
chr10	9200000	9204400	10	0	.	9200000	9204400	204,153,255
chr10	9204400	9259000	9	0	.	9204400	9259000	255,255,0
chr10	9259000	9260200	10	0	.	9259000	9260200	204,153,255
chr10	9260200	9265200	9	0	.	9260200	9265200	255,255,0
chr10	9265200	9266200	4	0	.	9265200	9266200	102,51,153
chr10	9266200	9267400	6	0	.	9266200	9267400	0,102,0
chr10	9267400	9277600	7	0	.	9267400	9277600	204,0,51
chr10	9277600	9289400	9	0	.	9277600	9289400	255,255,0
chr10	9289400	9292600	10	0	.	9289400	9292600	204,153,255
chr10	9292600	9296200	9	0	.	9292600	9296200	255,255,0
chr10	9296200	9300200	10	0	.	9296200	9300200	204,153,255
chr10	9300200	9303000	9	0	.	9300200	9303000	255,255,0
chr10	9303000	9312600	10	0	.	9303000	9312600	204,153,255
chr10	9312600	9316800	9	0	.	9312600	9316800	255,255,0
chr10	9316800	9318800	10	0	.	9316800	9318800	204,153,255
chr10	9318800	9323600	9	0	.	9318800	9323600	255,255,0
chr10	9323600	9325400	10	0	.	9323600	9325400	204,153,255
chr10	9325400	9326800	9	0	.	9325400	9326800	255,255,0
chr10	9326800	9327400	6	0	.	9326800	9327400	0,102,0
chr10	9327400	9331400	9	0	.	9327400	9331400	255,255,0
chr10	9331400	9334400	10	0	.	9331400	9334400	204,153,255
chr10	9334400	9390800	9	0	.	9334400	9390800	255,255,0
chr10	9390800	9392000	10	0	.	9390800	9392000	204,153,255
chr10	9392000	9404000	9	0	.	9392000	9404000	255,255,0
chr10	9404000	9406200	10	0	.	9404000	9406200	204,153,255
chr10	9406200	9435200	9	0	.	9406200	9435200	255,255,0
chr10	9435200	9438600	10	0	.	9435200	9438600	204,153,255
chr10	9438600	9460800	9	0	.	9438600	9460800	255,255,0
chr10	9460800	9462800	10	0	.	9460800	9462800	204,153,255
chr10	9462800	9484800	9	0	.	9462800	9484800	255,255,0
chr10	9484800	9488800	10	0	.	9484800	9488800	204,153,255
chr10	9488800	9493800	9	0	.	9488800	9493800	255,255,0
chr10	9493800	9496000	10	0	.	9493800	9496000	204,153,255
chr10	9496000	9499200	9	0	.	9496000	9499200	255,255,0
chr10	9499200	9506400	10	0	.	9499200	9506400	204,153,255
chr10	9506400	9510200	9	0	.	9506400	9510200	255,255,0
chr10	9510200	9512800	10	0	.	9510200	9512800	204,153,255
chr10	9512800	9562400	9	0	.	9512800	9562400	255,255,0
chr10	9562400	9565000	10	0	.	9562400	9565000	204,153,255
chr10	9565000	9567200	9	0	.	9565000	9567200	255,255,0
chr10	9567200	9575200	7	0	.	9567200	9575200	204,0,51
chr10	9575200	9575800	6	0	.	9575200	9575800	0,102,0
chr10	9575800	9582800	4	0	.	9575800	9582800	102,51,153
chr10	9582800	9584400	3	0	.	9582800	9584400	51,255,153
chr10	9584400	9586800	4	0	.	9584400	9586800	102,51,153
chr10	9586800	9588600	3	0	.	9586800	9588600	51,255,153
chr10	9588600	9589600	4	0	.	9588600	9589600	102,51,153
chr10	9589600	9592200	3	0	.	9589600	9592200	51,255,153
chr10	9592200	9596800	4	0	.	9592200	9596800	102,51,153
chr10	9596800	9598000	3	0	.	9596800	9598000	51,255,153
chr10	9598000	9600000	4	0	.	9598000	9600000	102,51,153
chr10	9600000	9600800	3	0	.	9600000	9600800	51,255,153
chr10	9600800	9601600	4	0	.	9600800	9601600	102,51,153
chr10	9601600	9602800	3	0	.	9601600	9602800	51,255,153
chr10	9602800	9603200	4	0	.	9602800	9603200	102,51,153
chr10	9603200	9604200	3	0	.	9603200	9604200	51,255,153
chr10	9604200	9607200	4	0	.	9604200	9607200	102,51,153
chr10	9607200	9609600	3	0	.	9607200	9609600	51,255,153
chr10	9609600	9612000	4	0	.	9609600	9612000	102,51,153
chr10	9612000	9612600	3	0	.	9612000	9612600	51,255,153
chr10	9612600	9615200	4	0	.	9612600	9615200	102,51,153
chr10	9615200	9615600	3	0	.	9615200	9615600	51,255,153
chr10	9615600	9620800	4	0	.	9615600	9620800	102,51,153
chr10	9620800	9623000	3	0	.	9620800	9623000	51,255,153
chr10	9623000	9624600	4	0	.	9623000	9624600	102,51,153
chr10	9624600	9625000	3	0	.	9624600	9625000	51,255,153
chr10	9625000	9627600	4	0	.	9625000	9627600	102,51,153
chr10	9627600	9628000	6	0	.	9627600	9628000	0,102,0
chr10	9628000	9630000	4	0	.	9628000	9630000	102,51,153
chr10	9630000	9632000	3	0	.	9630000	9632000	51,255,153
chr10	9632000	9632800	4	0	.	9632000	9632800	102,51,153
chr10	9632800	9633200	3	0	.	9632800	9633200	51,255,153
chr10	9633200	9643000	4	0	.	9633200	9643000	102,51,153
chr10	9643000	9643400	5	0	.	9643000	9643400	102,153,51
chr10	9643400	9644000	3	0	.	9643400	9644000	51,255,153
chr10	9644000	9645600	4	0	.	9644000	9645600	102,51,153
chr10	9645600	9646400	3	0	.	9645600	9646400	51,255,153
chr10	9646400	9646800	4	0	.	9646400	9646800	102,51,153
chr10	9646800	9647400	1	0	.	9646800	9647400	0,0,255
chr10	9647400	9649400	2	0	.	9647400	9649400	0,153,204
chr10	9649400	9650200	3	0	.	9649400	9650200	51,255,153
chr10	9650200	9667000	4	0	.	9650200	9667000	102,51,153
chr10	9667000	9669000	3	0	.	9667000	9669000	51,255,153
chr10	9669000	9680600	4	0	.	9669000	9680600	102,51,153
chr10	9680600	9682000	3	0	.	9680600	9682000	51,255,153
chr10	9682000	9683000	4	0	.	9682000	9683000	102,51,153
chr10	9683000	9683200	1	0	.	9683000	9683200	0,0,255
chr10	9683200	9684400	2	0	.	9683200	9684400	0,153,204
chr10	9684400	9686200	1	0	.	9684400	9686200	0,0,255
chr10	9686200	9686600	2	0	.	9686200	9686600	0,153,204
chr10	9686600	9686800	1	0	.	9686600	9686800	0,0,255
chr10	9686800	9687200	4	0	.	9686800	9687200	102,51,153
chr10	9687200	9687600	3	0	.	9687200	9687600	51,255,153
chr10	9687600	9712800	4	0	.	9687600	9712800	102,51,153
chr10	9712800	9713000	6	0	.	9712800	9713000	0,102,0
chr10	9713000	9713200	4	0	.	9713000	9713200	102,51,153
chr10	9713200	9724600	7	0	.	9713200	9724600	204,0,51
chr10	9724600	9735600	4	0	.	9724600	9735600	102,51,153
chr10	9735600	9736000	3	0	.	9735600	9736000	51,255,153
chr10	9736000	9740600	4	0	.	9736000	9740600	102,51,153
chr10	9740600	9742800	3	0	.	9740600	9742800	51,255,153
chr10	9742800	9762000	4	0	.	9742800	9762000	102,51,153
chr10	9762000	9762800	3	0	.	9762000	9762800	51,255,153
chr10	9762800	9790400	4	0	.	9762800	9790400	102,51,153
chr10	9790400	9791400	3	0	.	9790400	9791400	51,255,153
chr10	9791400	9794000	4	0	.	9791400	9794000	102,51,153
chr10	9794000	9795000	3	0	.	9794000	9795000	51,255,153
chr10	9795000	9795600	5	0	.	9795000	9795600	102,153,51
chr10	9795600	9796600	3	0	.	9795600	9796600	51,255,153
chr10	9796600	9799800	4	0	.	9796600	9799800	102,51,153
chr10	9799800	9800200	3	0	.	9799800	9800200	51,255,153
chr10	9800200	9802200	4	0	.	9800200	9802200	102,51,153
chr10	9802200	9804000	3	0	.	9802200	9804000	51,255,153
chr10	9804000	9810000	4	0	.	9804000	9810000	102,51,153
chr10	9810000	9811200	3	0	.	9810000	9811200	51,255,153
chr10	9811200	9811400	5	0	.	9811200	9811400	102,153,51
chr10	9811400	9812200	3	0	.	9811400	9812200	51,255,153
chr10	9812200	9816200	4	0	.	9812200	9816200	102,51,153
chr10	9816200	9817600	3	0	.	9816200	9817600	51,255,153
chr10	9817600	9819200	4	0	.	9817600	9819200	102,51,153
chr10	9819200	9820600	3	0	.	9819200	9820600	51,255,153
chr10	9820600	9826000	4	0	.	9820600	9826000	102,51,153
chr10	9826000	9826600	3	0	.	9826000	9826600	51,255,153
chr10	9826600	9828800	2	0	.	9826600	9828800	0,153,204
chr10	9828800	9829000	1	0	.	9828800	9829000	0,0,255
chr10	9829000	9830600	4	0	.	9829000	9830600	102,51,153
chr10	9830600	9831000	3	0	.	9830600	9831000	51,255,153
chr10	9831000	9837000	4	0	.	9831000	9837000	102,51,153
chr10	9837000	9842800	9	0	.	9837000	9842800	255,255,0
chr10	9842800	9845600	10	0	.	9842800	9845600	204,153,255
chr10	9845600	9850200	9	0	.	9845600	9850200	255,255,0
chr10	9850200	9853000	10	0	.	9850200	9853000	204,153,255
chr10	9853000	9881800	9	0	.	9853000	9881800	255,255,0
chr10	9881800	9883200	10	0	.	9881800	9883200	204,153,255
chr10	9883200	9897200	9	0	.	9883200	9897200	255,255,0
chr10	9897200	9898400	6	0	.	9897200	9898400	0,102,0
chr10	9898400	9899000	5	0	.	9898400	9899000	102,153,51
chr10	9899000	9899200	6	0	.	9899000	9899200	0,102,0
chr10	9899200	9903600	4	0	.	9899200	9903600	102,51,153
chr10	9903600	9904000	3	0	.	9903600	9904000	51,255,153
chr10	9904000	9925000	9	0	.	9904000	9925000	255,255,0
chr10	9925000	9952000	7	0	.	9925000	9952000	204,0,51
chr10	9952000	9963200	9	0	.	9952000	9963200	255,255,0
chr10	9963200	9964000	6	0	.	9963200	9964000	0,102,0
chr10	9964000	9972200	4	0	.	9964000	9972200	102,51,153
chr10	9972200	9978600	9	0	.	9972200	9978600	255,255,0
chr10	9978600	9979000	3	0	.	9978600	9979000	51,255,153
chr10	9979000	9981800	2	0	.	9979000	9981800	0,153,204
chr10	9981800	10003200	7	0	.	9981800	10003200	204,0,51
chr10	10003200	10003400	6	0	.	10003200	10003400	0,102,0
chr10	10003400	10004000	5	0	.	10003400	10004000	102,153,51
chr10	10004000	10004600	3	0	.	10004000	10004600	51,255,153
chr10	10004600	10008600	4	0	.	10004600	10008600	102,51,153
chr10	10008600	10009000	6	0	.	10008600	10009000	0,102,0
chr10	10009000	10009600	5	0	.	10009000	10009600	102,153,51
chr10	10009600	10009800	3	0	.	10009600	10009800	51,255,153
chr10	10009800	10028200	7	0	.	10009800	10028200	204,0,51
chr10	10028200	10035200	4	0	.	10028200	10035200	102,51,153
chr10	10035200	10035600	6	0	.	10035200	10035600	0,102,0
chr10	10035600	10037000	4	0	.	10035600	10037000	102,51,153
chr10	10037000	10062600	7	0	.	10037000	10062600	204,0,51
chr10	10062600	10065200	4	0	.	10062600	10065200	102,51,153
chr10	10065200	10065600	3	0	.	10065200	10065600	51,255,153
chr10	10065600	10092200	4	0	.	10065600	10092200	102,51,153
chr10	10092200	10092400	6	0	.	10092200	10092400	0,102,0
chr10	10092400	10111800	7	0	.	10092400	10111800	204,0,51
chr10	10111800	10115600	9	0	.	10111800	10115600	255,255,0
chr10	10115600	10125600	10	0	.	10115600	10125600	204,153,255
chr10	10125600	10127200	9	0	.	10125600	10127200	255,255,0
chr10	10127200	10131000	10	0	.	10127200	10131000	204,153,255
chr10	10131000	10136600	9	0	.	10131000	10136600	255,255,0
chr10	10136600	10142800	4	0	.	10136600	10142800	102,51,153
chr10	10142800	10143000	3	0	.	10142800	10143000	51,255,153
chr10	10143000	10143200	5	0	.	10143000	10143200	102,153,51
chr10	10143200	10143400	3	0	.	10143200	10143400	51,255,153
chr10	10143400	10143800	4	0	.	10143400	10143800	102,51,153
chr10	10143800	10156200	9	0	.	10143800	10156200	255,255,0
chr10	10156200	10156800	1	0	.	10156200	10156800	0,0,255
chr10	10156800	10157200	2	0	.	10156800	10157200	0,153,204
chr10	10157200	10157600	1	0	.	10157200	10157600	0,0,255
chr10	10157600	10184400	4	0	.	10157600	10184400	102,51,153
chr10	10184400	10184800	6	0	.	10184400	10184800	0,102,0
chr10	10184800	10190400	4	0	.	10184800	10190400	102,51,153
chr10	10190400	10191000	1	0	.	10190400	10191000	0,0,255
chr10	10191000	10192000	2	0	.	10191000	10192000	0,153,204
chr10	10192000	10216000	4	0	.	10192000	10216000	102,51,153
chr10	10216000	10216600	6	0	.	10216000	10216600	0,102,0
chr10	10216600	10220400	4	0	.	10216600	10220400	102,51,153
chr10	10220400	10220800	6	0	.	10220400	10220800	0,102,0
chr10	10220800	10225000	4	0	.	10220800	10225000	102,51,153
chr10	10225000	10225600	3	0	.	10225000	10225600	51,255,153
chr10	10225600	10226400	4	0	.	10225600	10226400	102,51,153
chr10	10226400	10254000	9	0	.	10226400	10254000	255,255,0
chr10	10254000	10256000	7	0	.	10254000	10256000	204,0,51
chr10	10256000	10256200	9	0	.	10256000	10256200	255,255,0
chr10	10256200	10263600	4	0	.	10256200	10263600	102,51,153
chr10	10263600	10264000	1	0	.	10263600	10264000	0,0,255
chr10	10264000	10266000	2	0	.	10264000	10266000	0,153,204
chr10	10266000	10267800	4	0	.	10266000	10267800	102,51,153
chr10	10267800	10271800	9	0	.	10267800	10271800	255,255,0
chr10	10271800	10284400	10	0	.	10271800	10284400	204,153,255
chr10	10284400	10298600	9	0	.	10284400	10298600	255,255,0
chr10	10298600	10305000	10	0	.	10298600	10305000	204,153,255
chr10	10305000	10309200	9	0	.	10305000	10309200	255,255,0
chr10	10309200	10310200	10	0	.	10309200	10310200	204,153,255
chr10	10310200	10311000	9	0	.	10310200	10311000	255,255,0
chr10	10311000	10314400	10	0	.	10311000	10314400	204,153,255
chr10	10314400	10331600	9	0	.	10314400	10331600	255,255,0
chr10	10331600	10333200	10	0	.	10331600	10333200	204,153,255
chr10	10333200	10338400	9	0	.	10333200	10338400	255,255,0
chr10	10338400	10342200	10	0	.	10338400	10342200	204,153,255
chr10	10342200	10394200	9	0	.	10342200	10394200	255,255,0
chr10	10394200	10396000	10	0	.	10394200	10396000	204,153,255
chr10	10396000	10402800	9	0	.	10396000	10402800	255,255,0
chr10	10402800	10404800	7	0	.	10402800	10404800	204,0,51
chr10	10404800	10405800	6	0	.	10404800	10405800	0,102,0
chr10	10405800	10429200	7	0	.	10405800	10429200	204,0,51
chr10	10429200	10429400	1	0	.	10429200	10429400	0,0,255
chr10	10429400	10429600	4	0	.	10429400	10429600	102,51,153
chr10	10429600	10430000	3	0	.	10429600	10430000	51,255,153
chr10	10430000	10434000	4	0	.	10430000	10434000	102,51,153
chr10	10434000	10434400	6	0	.	10434000	10434400	0,102,0
chr10	10434400	10449800	7	0	.	10434400	10449800	204,0,51
chr10	10449800	10450800	3	0	.	10449800	10450800	51,255,153
chr10	10450800	10451000	5	0	.	10450800	10451000	102,153,51
chr10	10451000	10451200	6	0	.	10451000	10451200	0,102,0
chr10	10451200	10453800	4	0	.	10451200	10453800	102,51,153
chr10	10453800	10455200	3	0	.	10453800	10455200	51,255,153
chr10	10455200	10455800	5	0	.	10455200	10455800	102,153,51
chr10	10455800	10456000	3	0	.	10455800	10456000	51,255,153
chr10	10456000	10456200	5	0	.	10456000	10456200	102,153,51
chr10	10456200	10456400	3	0	.	10456200	10456400	51,255,153
chr10	10456400	10459200	4	0	.	10456400	10459200	102,51,153
chr10	10459200	10459400	6	0	.	10459200	10459400	0,102,0
chr10	10459400	10460200	5	0	.	10459400	10460200	102,153,51
chr10	10460200	10462600	4	0	.	10460200	10462600	102,51,153
chr10	10462600	10463000	6	0	.	10462600	10463000	0,102,0
chr10	10463000	10467200	4	0	.	10463000	10467200	102,51,153
chr10	10467200	10467600	6	0	.	10467200	10467600	0,102,0
chr10	10467600	10468400	5	0	.	10467600	10468400	102,153,51
chr10	10468400	10469000	3	0	.	10468400	10469000	51,255,153
chr10	10469000	10509600	7	0	.	10469000	10509600	204,0,51
chr10	10509600	10510000	6	0	.	10509600	10510000	0,102,0
chr10	10510000	10539600	7	0	.	10510000	10539600	204,0,51
chr10	10539600	10539800	6	0	.	10539600	10539800	0,102,0
chr10	10539800	10540600	4	0	.	10539800	10540600	102,51,153
chr10	10540600	10541000	3	0	.	10540600	10541000	51,255,153
chr10	10541000	10552800	4	0	.	10541000	10552800	102,51,153
chr10	10552800	10553200	6	0	.	10552800	10553200	0,102,0
chr10	10553200	10553600	3	0	.	10553200	10553600	51,255,153
chr10	10553600	10563800	9	0	.	10553600	10563800	255,255,0
chr10	10563800	10567000	7	0	.	10563800	10567000	204,0,51
chr10	10567000	10569600	4	0	.	10567000	10569600	102,51,153
chr10	10569600	10570200	5	0	.	10569600	10570200	102,153,51
chr10	10570200	10573400	4	0	.	10570200	10573400	102,51,153
chr10	10573400	10576000	3	0	.	10573400	10576000	51,255,153
chr10	10576000	10577800	5	0	.	10576000	10577800	102,153,51
chr10	10577800	10578000	6	0	.	10577800	10578000	0,102,0
chr10	10578000	10592000	4	0	.	10578000	10592000	102,51,153
chr10	10592000	10596400	7	0	.	10592000	10596400	204,0,51
chr10	10596400	10608800	9	0	.	10596400	10608800	255,255,0
chr10	10608800	10609000	6	0	.	10608800	10609000	0,102,0
chr10	10609000	10609200	5	0	.	10609000	10609200	102,153,51
chr10	10609200	10609400	3	0	.	10609200	10609400	51,255,153
chr10	10609400	10613400	4	0	.	10609400	10613400	102,51,153
chr10	10613400	10614000	5	0	.	10613400	10614000	102,153,51
chr10	10614000	10614200	6	0	.	10614000	10614200	0,102,0
chr10	10614200	10617400	4	0	.	10614200	10617400	102,51,153
chr10	10617400	10617600	6	0	.	10617400	10617600	0,102,0
chr10	10617600	10667600	9	0	.	10617600	10667600	255,255,0
chr10	10667600	10669200	10	0	.	10667600	10669200	204,153,255
chr10	10669200	10682200	9	0	.	10669200	10682200	255,255,0
chr10	10682200	10682400	4	0	.	10682200	10682400	102,51,153
chr10	10682400	10682600	3	0	.	10682400	10682600	51,255,153
chr10	10682600	10683400	6	0	.	10682600	10683400	0,102,0
chr10	10683400	10695600	7	0	.	10683400	10695600	204,0,51
chr10	10695600	10696000	6	0	.	10695600	10696000	0,102,0
chr10	10696000	10699800	7	0	.	10696000	10699800	204,0,51
chr10	10699800	10769600	9	0	.	10699800	10769600	255,255,0
chr10	10769600	10773400	10	0	.	10769600	10773400	204,153,255
chr10	10773400	10803000	9	0	.	10773400	10803000	255,255,0
chr10	10803000	10816400	7	0	.	10803000	10816400	204,0,51
chr10	10816400	10825600	9	0	.	10816400	10825600	255,255,0
chr10	10825600	10826400	10	0	.	10825600	10826400	204,153,255
chr10	10826400	10870800	9	0	.	10826400	10870800	255,255,0
chr10	10870800	10883800	7	0	.	10870800	10883800	204,0,51
chr10	10883800	10884200	6	0	.	10883800	10884200	0,102,0
chr10	10884200	10892400	4	0	.	10884200	10892400	102,51,153
chr10	10892400	10892800	3	0	.	10892400	10892800	51,255,153
chr10	10892800	10903200	4	0	.	10892800	10903200	102,51,153
chr10	10903200	10903800	1	0	.	10903200	10903800	0,0,255
chr10	10903800	10906600	2	0	.	10903800	10906600	0,153,204
chr10	10906600	10906800	1	0	.	10906600	10906800	0,0,255
chr10	10906800	10931600	7	0	.	10906800	10931600	204,0,51
chr10	10931600	10947800	9	0	.	10931600	10947800	255,255,0
chr10	10947800	10987000	4	0	.	10947800	10987000	102,51,153
chr10	10987000	11005800	7	0	.	10987000	11005800	204,0,51
chr10	11005800	11008400	4	0	.	11005800	11008400	102,51,153
chr10	11008400	11009000	3	0	.	11008400	11009000	51,255,153
chr10	11009000	11025200	4	0	.	11009000	11025200	102,51,153
chr10	11025200	11025400	3	0	.	11025200	11025400	51,255,153
chr10	11025400	11026000	5	0	.	11025400	11026000	102,153,51
chr10	11026000	11026400	3	0	.	11026000	11026400	51,255,153
chr10	11026400	11046000	7	0	.	11026400	11046000	204,0,51
chr10	11046000	11046200	6	0	.	11046000	11046200	0,102,0
chr10	11046200	11052000	7	0	.	11046200	11052000	204,0,51
chr10	11052000	11052600	6	0	.	11052000	11052600	0,102,0
chr10	11052600	11059800	4	0	.	11052600	11059800	102,51,153
chr10	11059800	11073800	7	0	.	11059800	11073800	204,0,51
chr10	11073800	11074000	6	0	.	11073800	11074000	0,102,0
chr10	11074000	11105400	7	0	.	11074000	11105400	204,0,51
chr10	11105400	11113200	9	0	.	11105400	11113200	255,255,0
chr10	11113200	11131600	7	0	.	11113200	11131600	204,0,51
chr10	11131600	11144600	9	0	.	11131600	11144600	255,255,0
chr10	11144600	11150600	7	0	.	11144600	11150600	204,0,51
chr10	11150600	11154600	4	0	.	11150600	11154600	102,51,153
chr10	11154600	11155000	3	0	.	11154600	11155000	51,255,153
chr10	11155000	11159200	4	0	.	11155000	11159200	102,51,153
chr10	11159200	11228800	7	0	.	11159200	11228800	204,0,51
chr10	11228800	11229000	6	0	.	11228800	11229000	0,102,0
chr10	11229000	11229200	4	0	.	11229000	11229200	102,51,153
chr10	11229200	11229600	3	0	.	11229200	11229600	51,255,153
chr10	11229600	11234600	4	0	.	11229600	11234600	102,51,153
chr10	11234600	11235400	3	0	.	11234600	11235400	51,255,153
chr10	11235400	11303000	7	0	.	11235400	11303000	204,0,51
chr10	11303000	11303600	1	0	.	11303000	11303600	0,0,255
chr10	11303600	11306200	4	0	.	11303600	11306200	102,51,153
chr10	11306200	11309000	9	0	.	11306200	11309000	255,255,0
chr10	11309000	11310200	1	0	.	11309000	11310200	0,0,255
chr10	11310200	11311000	4	0	.	11310200	11311000	102,51,153
chr10	11311000	11311400	6	0	.	11311000	11311400	0,102,0
chr10	11311400	11312200	4	0	.	11311400	11312200	102,51,153
chr10	11312200	11314400	1	0	.	11312200	11314400	0,0,255
chr10	11314400	11318000	4	0	.	11314400	11318000	102,51,153
chr10	11318000	11318400	3	0	.	11318000	11318400	51,255,153
chr10	11318400	11333800	4	0	.	11318400	11333800	102,51,153
chr10	11333800	11335000	9	0	.	11333800	11335000	255,255,0
chr10	11335000	11339600	4	0	.	11335000	11339600	102,51,153
chr10	11339600	11340200	3	0	.	11339600	11340200	51,255,153
chr10	11340200	11360400	4	0	.	11340200	11360400	102,51,153
chr10	11360400	11361200	3	0	.	11360400	11361200	51,255,153
chr10	11361200	11362800	2	0	.	11361200	11362800	0,153,204
chr10	11362800	11363000	1	0	.	11362800	11363000	0,0,255
chr10	11363000	11363200	2	0	.	11363000	11363200	0,153,204
chr10	11363200	11363400	1	0	.	11363200	11363400	0,0,255
chr10	11363400	11365800	4	0	.	11363400	11365800	102,51,153
chr10	11365800	11366400	3	0	.	11365800	11366400	51,255,153
chr10	11366400	11366800	4	0	.	11366400	11366800	102,51,153
chr10	11366800	11367400	3	0	.	11366800	11367400	51,255,153
chr10	11367400	11367800	5	0	.	11367400	11367800	102,153,51
chr10	11367800	11368200	3	0	.	11367800	11368200	51,255,153
chr10	11368200	11376800	4	0	.	11368200	11376800	102,51,153
chr10	11376800	11377200	3	0	.	11376800	11377200	51,255,153
chr10	11377200	11379600	2	0	.	11377200	11379600	0,153,204
chr10	11379600	11379800	1	0	.	11379600	11379800	0,0,255
chr10	11379800	11381200	4	0	.	11379800	11381200	102,51,153
chr10	11381200	11381600	3	0	.	11381200	11381600	51,255,153
chr10	11381600	11383000	4	0	.	11381600	11383000	102,51,153
chr10	11383000	11384200	3	0	.	11383000	11384200	51,255,153
chr10	11384200	11386800	4	0	.	11384200	11386800	102,51,153
chr10	11386800	11387600	3	0	.	11386800	11387600	51,255,153
chr10	11387600	11398800	4	0	.	11387600	11398800	102,51,153
chr10	11398800	11400000	3	0	.	11398800	11400000	51,255,153
chr10	11400000	11401000	4	0	.	11400000	11401000	102,51,153
chr10	11401000	11402400	3	0	.	11401000	11402400	51,255,153
chr10	11402400	11407200	4	0	.	11402400	11407200	102,51,153
chr10	11407200	11407400	3	0	.	11407200	11407400	51,255,153
chr10	11407400	11409000	2	0	.	11407400	11409000	0,153,204
chr10	11409000	11409200	1	0	.	11409000	11409200	0,0,255
chr10	11409200	11409400	3	0	.	11409200	11409400	51,255,153
chr10	11409400	11410200	4	0	.	11409400	11410200	102,51,153
chr10	11410200	11411000	3	0	.	11410200	11411000	51,255,153
chr10	11411000	11414200	4	0	.	11411000	11414200	102,51,153
chr10	11414200	11414600	3	0	.	11414200	11414600	51,255,153
chr10	11414600	11421600	4	0	.	11414600	11421600	102,51,153
chr10	11421600	11422000	3	0	.	11421600	11422000	51,255,153
chr10	11422000	11430800	4	0	.	11422000	11430800	102,51,153
chr10	11430800	11431400	3	0	.	11430800	11431400	51,255,153
chr10	11431400	11432000	4	0	.	11431400	11432000	102,51,153
chr10	11432000	11433000	3	0	.	11432000	11433000	51,255,153
chr10	11433000	11435400	4	0	.	11433000	11435400	102,51,153
chr10	11435400	11436200	3	0	.	11435400	11436200	51,255,153
chr10	11436200	11446800	4	0	.	11436200	11446800	102,51,153
chr10	11446800	11447200	3	0	.	11446800	11447200	51,255,153
chr10	11447200	11453800	4	0	.	11447200	11453800	102,51,153
chr10	11453800	11456800	3	0	.	11453800	11456800	51,255,153
chr10	11456800	11465000	4	0	.	11456800	11465000	102,51,153
chr10	11465000	11468000	2	0	.	11465000	11468000	0,153,204
chr10	11468000	11468600	1	0	.	11468000	11468600	0,0,255
chr10	11468600	11486400	4	0	.	11468600	11486400	102,51,153
chr10	11486400	11486600	3	0	.	11486400	11486600	51,255,153
chr10	11486600	11487000	4	0	.	11486600	11487000	102,51,153
chr10	11487000	11488000	3	0	.	11487000	11488000	51,255,153
chr10	11488000	11489800	4	0	.	11488000	11489800	102,51,153
chr10	11489800	11496000	7	0	.	11489800	11496000	204,0,51
chr10	11496000	11498800	9	0	.	11496000	11498800	255,255,0
chr10	11498800	11502200	10	0	.	11498800	11502200	204,153,255
chr10	11502200	11515000	9	0	.	11502200	11515000	255,255,0
chr10	11515000	11526000	4	0	.	11515000	11526000	102,51,153
chr10	11526000	11526200	3	0	.	11526000	11526200	51,255,153
chr10	11526200	11527600	2	0	.	11526200	11527600	0,153,204
chr10	11527600	11527800	3	0	.	11527600	11527800	51,255,153
chr10	11527800	11553200	4	0	.	11527800	11553200	102,51,153
chr10	11553200	11554000	3	0	.	11553200	11554000	51,255,153
chr10	11554000	11555000	4	0	.	11554000	11555000	102,51,153
chr10	11555000	11555600	3	0	.	11555000	11555600	51,255,153
chr10	11555600	11573400	4	0	.	11555600	11573400	102,51,153
chr10	11573400	11575000	3	0	.	11573400	11575000	51,255,153
chr10	11575000	11592400	4	0	.	11575000	11592400	102,51,153
chr10	11592400	11592600	3	0	.	11592400	11592600	51,255,153
chr10	11592600	11593200	2	0	.	11592600	11593200	0,153,204
chr10	11593200	11593600	3	0	.	11593200	11593600	51,255,153
chr10	11593600	11605600	4	0	.	11593600	11605600	102,51,153
chr10	11605600	11606000	3	0	.	11605600	11606000	51,255,153
chr10	11606000	11606400	5	0	.	11606000	11606400	102,153,51
chr10	11606400	11606600	3	0	.	11606400	11606600	51,255,153
chr10	11606600	11626200	4	0	.	11606600	11626200	102,51,153
chr10	11626200	11628000	3	0	.	11626200	11628000	51,255,153
chr10	11628000	11638800	4	0	.	11628000	11638800	102,51,153
chr10	11638800	11639000	3	0	.	11638800	11639000	51,255,153
chr10	11639000	11639400	2	0	.	11639000	11639400	0,153,204
chr10	11639400	11640600	1	0	.	11639400	11640600	0,0,255
chr10	11640600	11641400	2	0	.	11640600	11641400	0,153,204
chr10	11641400	11643000	3	0	.	11641400	11643000	51,255,153
chr10	11643000	11650200	4	0	.	11643000	11650200	102,51,153
chr10	11650200	11651200	3	0	.	11650200	11651200	51,255,153
chr10	11651200	11656200	4	0	.	11651200	11656200	102,51,153
chr10	11656200	11657200	3	0	.	11656200	11657200	51,255,153
chr10	11657200	11660000	4	0	.	11657200	11660000	102,51,153
chr10	11660000	11661000	3	0	.	11660000	11661000	51,255,153
chr10	11661000	11664200	4	0	.	11661000	11664200	102,51,153
chr10	11664200	11666400	3	0	.	11664200	11666400	51,255,153
chr10	11666400	11666600	5	0	.	11666400	11666600	102,153,51
chr10	11666600	11667000	6	0	.	11666600	11667000	0,102,0
chr10	11667000	11667200	4	0	.	11667000	11667200	102,51,153
chr10	11667200	11668800	3	0	.	11667200	11668800	51,255,153
chr10	11668800	11674400	4	0	.	11668800	11674400	102,51,153
chr10	11674400	11674800	3	0	.	11674400	11674800	51,255,153
chr10	11674800	11679400	4	0	.	11674800	11679400	102,51,153
chr10	11679400	11679800	3	0	.	11679400	11679800	51,255,153
chr10	11679800	11681400	5	0	.	11679800	11681400	102,153,51
chr10	11681400	11682200	3	0	.	11681400	11682200	51,255,153
chr10	11682200	11689800	4	0	.	11682200	11689800	102,51,153
chr10	11689800	11690200	3	0	.	11689800	11690200	51,255,153
chr10	11690200	11717400	4	0	.	11690200	11717400	102,51,153
chr10	11717400	11717800	3	0	.	11717400	11717800	51,255,153
chr10	11717800	11735200	4	0	.	11717800	11735200	102,51,153
chr10	11735200	11735600	3	0	.	11735200	11735600	51,255,153
chr10	11735600	11748400	4	0	.	11735600	11748400	102,51,153
chr10	11748400	11760000	9	0	.	11748400	11760000	255,255,0
chr10	11760000	11785000	7	0	.	11760000	11785000	204,0,51
chr10	11785000	11808200	9	0	.	11785000	11808200	255,255,0
chr10	11808200	11825400	7	0	.	11808200	11825400	204,0,51
chr10	11825400	11834000	4	0	.	11825400	11834000	102,51,153
chr10	11834000	11834600	1	0	.	11834000	11834600	0,0,255
chr10	11834600	11836200	2	0	.	11834600	11836200	0,153,204
chr10	11836200	11836400	1	0	.	11836200	11836400	0,0,255
chr10	11836400	11845600	4	0	.	11836400	11845600	102,51,153
chr10	11845600	11856200	7	0	.	11845600	11856200	204,0,51
chr10	11856200	11865600	9	0	.	11856200	11865600	255,255,0
chr10	11865600	11871400	10	0	.	11865600	11871400	204,153,255
chr10	11871400	11872200	9	0	.	11871400	11872200	255,255,0
chr10	11872200	11872600	10	0	.	11872200	11872600	204,153,255
chr10	11872600	11902200	9	0	.	11872600	11902200	255,255,0
chr10	11902200	11904200	10	0	.	11902200	11904200	204,153,255
chr10	11904200	11907000	9	0	.	11904200	11907000	255,255,0
chr10	11907000	11926400	7	0	.	11907000	11926400	204,0,51
chr10	11926400	11928800	4	0	.	11926400	11928800	102,51,153
chr10	11928800	11929800	3	0	.	11928800	11929800	51,255,153
chr10	11929800	11939800	4	0	.	11929800	11939800	102,51,153
chr10	11939800	11940000	6	0	.	11939800	11940000	0,102,0
chr10	11940000	11940200	4	0	.	11940000	11940200	102,51,153
chr10	11940200	11940400	6	0	.	11940200	11940400	0,102,0
chr10	11940400	11946800	4	0	.	11940400	11946800	102,51,153
chr10	11946800	11994200	7	0	.	11946800	11994200	204,0,51
chr10	11994200	11997200	9	0	.	11994200	11997200	255,255,0
chr10	11997200	12321600	7	0	.	11997200	12321600	204,0,51
chr10	12321600	12323200	1	0	.	12321600	12323200	0,0,255
chr10	12323200	12332400	4	0	.	12323200	12332400	102,51,153
chr10	12332400	12386400	7	0	.	12332400	12386400	204,0,51
chr10	12386400	12387000	4	0	.	12386400	12387000	102,51,153
chr10	12387000	12387800	6	0	.	12387000	12387800	0,102,0
chr10	12387800	12412600	4	0	.	12387800	12412600	102,51,153
chr10	12412600	12413000	3	0	.	12412600	12413000	51,255,153
chr10	12413000	12420600	4	0	.	12413000	12420600	102,51,153
chr10	12420600	12422400	3	0	.	12420600	12422400	51,255,153
chr10	12422400	12430200	4	0	.	12422400	12430200	102,51,153
chr10	12430200	12430400	3	0	.	12430200	12430400	51,255,153
chr10	12430400	12432600	2	0	.	12430400	12432600	0,153,204
chr10	12432600	12432800	1	0	.	12432600	12432800	0,0,255
chr10	12432800	12527800	7	0	.	12432800	12527800	204,0,51
chr10	12527800	12528400	1	0	.	12527800	12528400	0,0,255
chr10	12528400	12529600	2	0	.	12528400	12529600	0,153,204
chr10	12529600	12537400	4	0	.	12529600	12537400	102,51,153
chr10	12537400	12537800	3	0	.	12537400	12537800	51,255,153
chr10	12537800	12555400	4	0	.	12537800	12555400	102,51,153
chr10	12555400	12556000	3	0	.	12555400	12556000	51,255,153
chr10	12556000	12557200	4	0	.	12556000	12557200	102,51,153
chr10	12557200	12557400	3	0	.	12557200	12557400	51,255,153
chr10	12557400	12559200	2	0	.	12557400	12559200	0,153,204
chr10	12559200	12560200	3	0	.	12559200	12560200	51,255,153
chr10	12560200	12561000	4	0	.	12560200	12561000	102,51,153
chr10	12561000	12562400	3	0	.	12561000	12562400	51,255,153
chr10	12562400	12563400	4	0	.	12562400	12563400	102,51,153
chr10	12563400	12567200	3	0	.	12563400	12567200	51,255,153
chr10	12567200	12570400	4	0	.	12567200	12570400	102,51,153
chr10	12570400	12571800	3	0	.	12570400	12571800	51,255,153
chr10	12571800	12593800	4	0	.	12571800	12593800	102,51,153
chr10	12593800	12594400	3	0	.	12593800	12594400	51,255,153
chr10	12594400	12595000	5	0	.	12594400	12595000	102,153,51
chr10	12595000	12595600	3	0	.	12595000	12595600	51,255,153
chr10	12595600	12597800	4	0	.	12595600	12597800	102,51,153
chr10	12597800	12598200	3	0	.	12597800	12598200	51,255,153
chr10	12598200	12598800	5	0	.	12598200	12598800	102,153,51
chr10	12598800	12599400	3	0	.	12598800	12599400	51,255,153
chr10	12599400	12618800	4	0	.	12599400	12618800	102,51,153
chr10	12618800	12619400	3	0	.	12618800	12619400	51,255,153
chr10	12619400	12620600	4	0	.	12619400	12620600	102,51,153
chr10	12620600	12621000	3	0	.	12620600	12621000	51,255,153
chr10	12621000	12622400	4	0	.	12621000	12622400	102,51,153
chr10	12622400	12624600	3	0	.	12622400	12624600	51,255,153
chr10	12624600	12626200	4	0	.	12624600	12626200	102,51,153
chr10	12626200	12627400	3	0	.	12626200	12627400	51,255,153
chr10	12627400	12633000	4	0	.	12627400	12633000	102,51,153
chr10	12633000	12634200	3	0	.	12633000	12634200	51,255,153
chr10	12634200	12636600	4	0	.	12634200	12636600	102,51,153
chr10	12636600	12637200	3	0	.	12636600	12637200	51,255,153
chr10	12637200	12646200	4	0	.	12637200	12646200	102,51,153
chr10	12646200	12647200	3	0	.	12646200	12647200	51,255,153
chr10	12647200	12651600	4	0	.	12647200	12651600	102,51,153
chr10	12651600	12652000	3	0	.	12651600	12652000	51,255,153
chr10	12652000	12658800	4	0	.	12652000	12658800	102,51,153
chr10	12658800	12659200	3	0	.	12658800	12659200	51,255,153
chr10	12659200	12663200	4	0	.	12659200	12663200	102,51,153
chr10	12663200	12666000	3	0	.	12663200	12666000	51,255,153
chr10	12666000	12668600	4	0	.	12666000	12668600	102,51,153
chr10	12668600	12669600	3	0	.	12668600	12669600	51,255,153
chr10	12669600	12669800	1	0	.	12669600	12669800	0,0,255
chr10	12669800	12671400	2	0	.	12669800	12671400	0,153,204
chr10	12671400	12671600	1	0	.	12671400	12671600	0,0,255
chr10	12671600	12672400	4	0	.	12671600	12672400	102,51,153
chr10	12672400	12672800	3	0	.	12672400	12672800	51,255,153
chr10	12672800	12677200	4	0	.	12672800	12677200	102,51,153
chr10	12677200	12678200	3	0	.	12677200	12678200	51,255,153
chr10	12678200	12688600	4	0	.	12678200	12688600	102,51,153
chr10	12688600	12690200	2	0	.	12688600	12690200	0,153,204
chr10	12690200	12690600	3	0	.	12690200	12690600	51,255,153
chr10	12690600	12693200	4	0	.	12690600	12693200	102,51,153
chr10	12693200	12693600	3	0	.	12693200	12693600	51,255,153
chr10	12693600	12700800	4	0	.	12693600	12700800	102,51,153
chr10	12700800	12702400	3	0	.	12700800	12702400	51,255,153
chr10	12702400	12703400	4	0	.	12702400	12703400	102,51,153
chr10	12703400	12705000	3	0	.	12703400	12705000	51,255,153
chr10	12705000	12708000	4	0	.	12705000	12708000	102,51,153
chr10	12708000	12710800	3	0	.	12708000	12710800	51,255,153
chr10	12710800	12716600	4	0	.	12710800	12716600	102,51,153
chr10	12716600	12717000	3	0	.	12716600	12717000	51,255,153
chr10	12717000	12722400	4	0	.	12717000	12722400	102,51,153
chr10	12722400	12722800	3	0	.	12722400	12722800	51,255,153
chr10	12722800	12727000	4	0	.	12722800	12727000	102,51,153
chr10	12727000	12729400	3	0	.	12727000	12729400	51,255,153
chr10	12729400	12731600	4	0	.	12729400	12731600	102,51,153
chr10	12731600	12732000	3	0	.	12731600	12732000	51,255,153
chr10	12732000	12735200	4	0	.	12732000	12735200	102,51,153
chr10	12735200	12735600	3	0	.	12735200	12735600	51,255,153
chr10	12735600	12737200	4	0	.	12735600	12737200	102,51,153
chr10	12737200	12737600	3	0	.	12737200	12737600	51,255,153
chr10	12737600	12739400	4	0	.	12737600	12739400	102,51,153
chr10	12739400	12740000	3	0	.	12739400	12740000	51,255,153
chr10	12740000	12742200	4	0	.	12740000	12742200	102,51,153
chr10	12742200	12742400	3	0	.	12742200	12742400	51,255,153
chr10	12742400	12745200	4	0	.	12742400	12745200	102,51,153
chr10	12745200	12746200	3	0	.	12745200	12746200	51,255,153
chr10	12746200	12748800	4	0	.	12746200	12748800	102,51,153
chr10	12748800	12751800	3	0	.	12748800	12751800	51,255,153
chr10	12751800	12752600	4	0	.	12751800	12752600	102,51,153
chr10	12752600	12754000	3	0	.	12752600	12754000	51,255,153
chr10	12754000	12758000	2	0	.	12754000	12758000	0,153,204
chr10	12758000	12780200	4	0	.	12758000	12780200	102,51,153
chr10	12780200	12780600	3	0	.	12780200	12780600	51,255,153
chr10	12780600	12792000	4	0	.	12780600	12792000	102,51,153
chr10	12792000	12793000	3	0	.	12792000	12793000	51,255,153
chr10	12793000	12797200	4	0	.	12793000	12797200	102,51,153
chr10	12797200	12797600	6	0	.	12797200	12797600	0,102,0
chr10	12797600	12798600	3	0	.	12797600	12798600	51,255,153
chr10	12798600	12801200	4	0	.	12798600	12801200	102,51,153
chr10	12801200	12801400	3	0	.	12801200	12801400	51,255,153
chr10	12801400	12802600	5	0	.	12801400	12802600	102,153,51
chr10	12802600	12823200	4	0	.	12802600	12823200	102,51,153
chr10	12823200	12849800	7	0	.	12823200	12849800	204,0,51
chr10	12849800	12853800	9	0	.	12849800	12853800	255,255,0
chr10	12853800	12859000	10	0	.	12853800	12859000	204,153,255
chr10	12859000	12877400	9	0	.	12859000	12877400	255,255,0
chr10	12877400	12877800	6	0	.	12877400	12877800	0,102,0
chr10	12877800	12878600	3	0	.	12877800	12878600	51,255,153
chr10	12878600	12925600	7	0	.	12878600	12925600	204,0,51
chr10	12925600	12926600	3	0	.	12925600	12926600	51,255,153
chr10	12926600	12929200	4	0	.	12926600	12929200	102,51,153
chr10	12929200	12933000	7	0	.	12929200	12933000	204,0,51
chr10	12933000	12945600	9	0	.	12933000	12945600	255,255,0
chr10	12945600	12962200	7	0	.	12945600	12962200	204,0,51
chr10	12962200	12965600	9	0	.	12962200	12965600	255,255,0
chr10	12965600	12966200	10	0	.	12965600	12966200	204,153,255
chr10	12966200	12968000	9	0	.	12966200	12968000	255,255,0
chr10	12968000	12969800	10	0	.	12968000	12969800	204,153,255
chr10	12969800	13034800	9	0	.	12969800	13034800	255,255,0
chr10	13034800	13039600	4	0	.	13034800	13039600	102,51,153
chr10	13039600	13040000	3	0	.	13039600	13040000	51,255,153
chr10	13040000	13051800	4	0	.	13040000	13051800	102,51,153
chr10	13051800	13074000	7	0	.	13051800	13074000	204,0,51
chr10	13074000	13081000	9	0	.	13074000	13081000	255,255,0
chr10	13081000	13138400	7	0	.	13081000	13138400	204,0,51
chr10	13138400	13221000	9	0	.	13138400	13221000	255,255,0
chr10	13221000	13222000	10	0	.	13221000	13222000	204,153,255
chr10	13222000	13233400	9	0	.	13222000	13233400	255,255,0
chr10	13233400	13235600	10	0	.	13233400	13235600	204,153,255
chr10	13235600	13269400	9	0	.	13235600	13269400	255,255,0
chr10	13269400	13270600	10	0	.	13269400	13270600	204,153,255
chr10	13270600	13287600	9	0	.	13270600	13287600	255,255,0
chr10	13287600	13288000	3	0	.	13287600	13288000	51,255,153
chr10	13288000	13288400	5	0	.	13288000	13288400	102,153,51
chr10	13288400	13303000	7	0	.	13288400	13303000	204,0,51
chr10	13303000	13333200	9	0	.	13303000	13333200	255,255,0
chr10	13333200	13334800	10	0	.	13333200	13334800	204,153,255
chr10	13334800	13338000	9	0	.	13334800	13338000	255,255,0
chr10	13338000	13388400	7	0	.	13338000	13388400	204,0,51
chr10	13388400	13402600	4	0	.	13388400	13402600	102,51,153
chr10	13402600	13404200	3	0	.	13402600	13404200	51,255,153
chr10	13404200	13415400	4	0	.	13404200	13415400	102,51,153
chr10	13415400	13415600	1	0	.	13415400	13415600	0,0,255
chr10	13415600	13416800	2	0	.	13415600	13416800	0,153,204
chr10	13416800	13417000	1	0	.	13416800	13417000	0,0,255
chr10	13417000	13442200	4	0	.	13417000	13442200	102,51,153
chr10	13442200	13442600	3	0	.	13442200	13442600	51,255,153
chr10	13442600	13443600	4	0	.	13442600	13443600	102,51,153
chr10	13443600	13444400	3	0	.	13443600	13444400	51,255,153
chr10	13444400	13448800	4	0	.	13444400	13448800	102,51,153
chr10	13448800	13450000	3	0	.	13448800	13450000	51,255,153
chr10	13450000	13459400	4	0	.	13450000	13459400	102,51,153
chr10	13459400	13460200	3	0	.	13459400	13460200	51,255,153
chr10	13460200	13461200	4	0	.	13460200	13461200	102,51,153
chr10	13461200	13462600	3	0	.	13461200	13462600	51,255,153
chr10	13462600	13468400	4	0	.	13462600	13468400	102,51,153
chr10	13468400	13469200	3	0	.	13468400	13469200	51,255,153
chr10	13469200	13471000	4	0	.	13469200	13471000	102,51,153
chr10	13471000	13471800	3	0	.	13471000	13471800	51,255,153
chr10	13471800	13474200	4	0	.	13471800	13474200	102,51,153
chr10	13474200	13477000	3	0	.	13474200	13477000	51,255,153
chr10	13477000	13477400	5	0	.	13477000	13477400	102,153,51
chr10	13477400	13479200	3	0	.	13477400	13479200	51,255,153
chr10	13479200	13481400	4	0	.	13479200	13481400	102,51,153
chr10	13481400	13482000	3	0	.	13481400	13482000	51,255,153
chr10	13482000	13482400	4	0	.	13482000	13482400	102,51,153
chr10	13482400	13483400	3	0	.	13482400	13483400	51,255,153
chr10	13483400	13485000	4	0	.	13483400	13485000	102,51,153
chr10	13485000	13486200	3	0	.	13485000	13486200	51,255,153
chr10	13486200	13490000	4	0	.	13486200	13490000	102,51,153
chr10	13490000	13490400	5	0	.	13490000	13490400	102,153,51
chr10	13490400	13490600	3	0	.	13490400	13490600	51,255,153
chr10	13490600	13492000	4	0	.	13490600	13492000	102,51,153
chr10	13492000	13497000	3	0	.	13492000	13497000	51,255,153
chr10	13497000	13498000	4	0	.	13497000	13498000	102,51,153
chr10	13498000	13499600	3	0	.	13498000	13499600	51,255,153
chr10	13499600	13500600	4	0	.	13499600	13500600	102,51,153
chr10	13500600	13501200	3	0	.	13500600	13501200	51,255,153
chr10	13501200	13501600	4	0	.	13501200	13501600	102,51,153
chr10	13501600	13501800	3	0	.	13501600	13501800	51,255,153
chr10	13501800	13502400	4	0	.	13501800	13502400	102,51,153
chr10	13502400	13503400	3	0	.	13502400	13503400	51,255,153
chr10	13503400	13505000	4	0	.	13503400	13505000	102,51,153
chr10	13505000	13507400	3	0	.	13505000	13507400	51,255,153
chr10	13507400	13508000	4	0	.	13507400	13508000	102,51,153
chr10	13508000	13510600	3	0	.	13508000	13510600	51,255,153
chr10	13510600	13510800	4	0	.	13510600	13510800	102,51,153
chr10	13510800	13521600	3	0	.	13510800	13521600	51,255,153
chr10	13521600	13522800	4	0	.	13521600	13522800	102,51,153
chr10	13522800	13523400	3	0	.	13522800	13523400	51,255,153
chr10	13523400	13523600	4	0	.	13523400	13523600	102,51,153
chr10	13523600	13529200	3	0	.	13523600	13529200	51,255,153
chr10	13529200	13530000	4	0	.	13529200	13530000	102,51,153
chr10	13530000	13531800	3	0	.	13530000	13531800	51,255,153
chr10	13531800	13533000	4	0	.	13531800	13533000	102,51,153
chr10	13533000	13537000	3	0	.	13533000	13537000	51,255,153
chr10	13537000	13537400	4	0	.	13537000	13537400	102,51,153
chr10	13537400	13538600	3	0	.	13537400	13538600	51,255,153
chr10	13538600	13539400	4	0	.	13538600	13539400	102,51,153
chr10	13539400	13540200	3	0	.	13539400	13540200	51,255,153
chr10	13540200	13542800	4	0	.	13540200	13542800	102,51,153
chr10	13542800	13543600	3	0	.	13542800	13543600	51,255,153
chr10	13543600	13548800	4	0	.	13543600	13548800	102,51,153
chr10	13548800	13549800	3	0	.	13548800	13549800	51,255,153
chr10	13549800	13557400	4	0	.	13549800	13557400	102,51,153
chr10	13557400	13558600	3	0	.	13557400	13558600	51,255,153
chr10	13558600	13558800	4	0	.	13558600	13558800	102,51,153
chr10	13558800	13562400	3	0	.	13558800	13562400	51,255,153
chr10	13562400	13566200	4	0	.	13562400	13566200	102,51,153
chr10	13566200	13571800	3	0	.	13566200	13571800	51,255,153
chr10	13571800	13572600	4	0	.	13571800	13572600	102,51,153
chr10	13572600	13575000	3	0	.	13572600	13575000	51,255,153
chr10	13575000	13578800	4	0	.	13575000	13578800	102,51,153
chr10	13578800	13579200	3	0	.	13578800	13579200	51,255,153
chr10	13579200	13580200	4	0	.	13579200	13580200	102,51,153
chr10	13580200	13582400	3	0	.	13580200	13582400	51,255,153
chr10	13582400	13583600	4	0	.	13582400	13583600	102,51,153
chr10	13583600	13584000	3	0	.	13583600	13584000	51,255,153
chr10	13584000	13585200	4	0	.	13584000	13585200	102,51,153
chr10	13585200	13585400	3	0	.	13585200	13585400	51,255,153
chr10	13585400	13585600	5	0	.	13585400	13585600	102,153,51
chr10	13585600	13585800	6	0	.	13585600	13585800	0,102,0
chr10	13585800	13590600	4	0	.	13585800	13590600	102,51,153
chr10	13590600	13592200	3	0	.	13590600	13592200	51,255,153
chr10	13592200	13593800	4	0	.	13592200	13593800	102,51,153
chr10	13593800	13594800	3	0	.	13593800	13594800	51,255,153
chr10	13594800	13597200	4	0	.	13594800	13597200	102,51,153
chr10	13597200	13599400	3	0	.	13597200	13599400	51,255,153
chr10	13599400	13602800	4	0	.	13599400	13602800	102,51,153
chr10	13602800	13604800	3	0	.	13602800	13604800	51,255,153
chr10	13604800	13610000	2	0	.	13604800	13610000	0,153,204
chr10	13610000	13612000	5	0	.	13610000	13612000	102,153,51
chr10	13612000	13612800	3	0	.	13612000	13612800	51,255,153
chr10	13612800	13613200	4	0	.	13612800	13613200	102,51,153
chr10	13613200	13613600	3	0	.	13613200	13613600	51,255,153
chr10	13613600	13614200	5	0	.	13613600	13614200	102,153,51
chr10	13614200	13615000	3	0	.	13614200	13615000	51,255,153
chr10	13615000	13617000	4	0	.	13615000	13617000	102,51,153
chr10	13617000	13618000	3	0	.	13617000	13618000	51,255,153
chr10	13618000	13621400	4	0	.	13618000	13621400	102,51,153
chr10	13621400	13621600	3	0	.	13621400	13621600	51,255,153
chr10	13621600	13622000	5	0	.	13621600	13622000	102,153,51
chr10	13622000	13623000	3	0	.	13622000	13623000	51,255,153
chr10	13623000	13645400	4	0	.	13623000	13645400	102,51,153
chr10	13645400	13647600	3	0	.	13645400	13647600	51,255,153
chr10	13647600	13648600	5	0	.	13647600	13648600	102,153,51
chr10	13648600	13650400	3	0	.	13648600	13650400	51,255,153
chr10	13650400	13652600	5	0	.	13650400	13652600	102,153,51
chr10	13652600	13653600	3	0	.	13652600	13653600	51,255,153
chr10	13653600	13655400	4	0	.	13653600	13655400	102,51,153
chr10	13655400	13656600	3	0	.	13655400	13656600	51,255,153
chr10	13656600	13658600	4	0	.	13656600	13658600	102,51,153
chr10	13658600	13658800	3	0	.	13658600	13658800	51,255,153
chr10	13658800	13659200	5	0	.	13658800	13659200	102,153,51
chr10	13659200	13677000	4	0	.	13659200	13677000	102,51,153
chr10	13677000	13677400	3	0	.	13677000	13677400	51,255,153
chr10	13677400	13680800	4	0	.	13677400	13680800	102,51,153
chr10	13680800	13682400	3	0	.	13680800	13682400	51,255,153
chr10	13682400	13688200	4	0	.	13682400	13688200	102,51,153
chr10	13688200	13688400	3	0	.	13688200	13688400	51,255,153
chr10	13688400	13688600	4	0	.	13688400	13688600	102,51,153
chr10	13688600	13689400	3	0	.	13688600	13689400	51,255,153
chr10	13689400	13699800	4	0	.	13689400	13699800	102,51,153
chr10	13699800	13700200	3	0	.	13699800	13700200	51,255,153
chr10	13700200	13701000	5	0	.	13700200	13701000	102,153,51
chr10	13701000	13702200	3	0	.	13701000	13702200	51,255,153
chr10	13702200	13706400	4	0	.	13702200	13706400	102,51,153
chr10	13706400	13707000	3	0	.	13706400	13707000	51,255,153
chr10	13707000	13711200	4	0	.	13707000	13711200	102,51,153
chr10	13711200	13713000	2	0	.	13711200	13713000	0,153,204
chr10	13713000	13715800	4	0	.	13713000	13715800	102,51,153
chr10	13715800	13717600	3	0	.	13715800	13717600	51,255,153
chr10	13717600	13718200	4	0	.	13717600	13718200	102,51,153
chr10	13718200	13718600	3	0	.	13718200	13718600	51,255,153
chr10	13718600	13728200	4	0	.	13718600	13728200	102,51,153
chr10	13728200	13729800	3	0	.	13728200	13729800	51,255,153
chr10	13729800	13734600	4	0	.	13729800	13734600	102,51,153
chr10	13734600	13736800	3	0	.	13734600	13736800	51,255,153
chr10	13736800	13749400	4	0	.	13736800	13749400	102,51,153
chr10	13749400	13750600	3	0	.	13749400	13750600	51,255,153
chr10	13750600	13751800	4	0	.	13750600	13751800	102,51,153
chr10	13751800	13753000	3	0	.	13751800	13753000	51,255,153
chr10	13753000	13753800	2	0	.	13753000	13753800	0,153,204
chr10	13753800	13755400	3	0	.	13753800	13755400	51,255,153
chr10	13755400	13756000	5	0	.	13755400	13756000	102,153,51
chr10	13756000	13757600	3	0	.	13756000	13757600	51,255,153
chr10	13757600	13772000	4	0	.	13757600	13772000	102,51,153
chr10	13772000	13773600	3	0	.	13772000	13773600	51,255,153
chr10	13773600	13787200	4	0	.	13773600	13787200	102,51,153
chr10	13787200	13788000	3	0	.	13787200	13788000	51,255,153
chr10	13788000	13790200	4	0	.	13788000	13790200	102,51,153
chr10	13790200	13790600	3	0	.	13790200	13790600	51,255,153
chr10	13790600	13793000	4	0	.	13790600	13793000	102,51,153
chr10	13793000	13793400	3	0	.	13793000	13793400	51,255,153
chr10	13793400	13798600	4	0	.	13793400	13798600	102,51,153
chr10	13798600	13799000	3	0	.	13798600	13799000	51,255,153
chr10	13799000	13803200	4	0	.	13799000	13803200	102,51,153
chr10	13803200	13806400	3	0	.	13803200	13806400	51,255,153
chr10	13806400	13807200	4	0	.	13806400	13807200	102,51,153
chr10	13807200	13811600	3	0	.	13807200	13811600	51,255,153
chr10	13811600	13811800	5	0	.	13811600	13811800	102,153,51
chr10	13811800	13814200	2	0	.	13811800	13814200	0,153,204
chr10	13814200	13817800	9	0	.	13814200	13817800	255,255,0
chr10	13817800	13833800	7	0	.	13817800	13833800	204,0,51
chr10	13833800	13836800	4	0	.	13833800	13836800	102,51,153
chr10	13836800	13838200	3	0	.	13836800	13838200	51,255,153
chr10	13838200	13839200	4	0	.	13838200	13839200	102,51,153
chr10	13839200	13839600	3	0	.	13839200	13839600	51,255,153
chr10	13839600	13844800	4	0	.	13839600	13844800	102,51,153
chr10	13844800	13845000	3	0	.	13844800	13845000	51,255,153
chr10	13845000	13846400	2	0	.	13845000	13846400	0,153,204
chr10	13846400	13846600	1	0	.	13846400	13846600	0,0,255
chr10	13846600	13849600	9	0	.	13846600	13849600	255,255,0
chr10	13849600	13852200	10	0	.	13849600	13852200	204,153,255
chr10	13852200	13857400	9	0	.	13852200	13857400	255,255,0
chr10	13857400	13869400	7	0	.	13857400	13869400	204,0,51
chr10	13869400	13870000	4	0	.	13869400	13870000	102,51,153
chr10	13870000	13870200	6	0	.	13870000	13870200	0,102,0
chr10	13870200	13872600	4	0	.	13870200	13872600	102,51,153
chr10	13872600	13875400	3	0	.	13872600	13875400	51,255,153
chr10	13875400	13883400	4	0	.	13875400	13883400	102,51,153
chr10	13883400	13884400	3	0	.	13883400	13884400	51,255,153
chr10	13884400	13896200	4	0	.	13884400	13896200	102,51,153
chr10	13896200	13896800	1	0	.	13896200	13896800	0,0,255
chr10	13896800	13898600	2	0	.	13896800	13898600	0,153,204
chr10	13898600	13898800	3	0	.	13898600	13898800	51,255,153
chr10	13898800	13900200	4	0	.	13898800	13900200	102,51,153
chr10	13900200	13915200	7	0	.	13900200	13915200	204,0,51
chr10	13915200	13921400	4	0	.	13915200	13921400	102,51,153
chr10	13921400	13921600	3	0	.	13921400	13921600	51,255,153
chr10	13921600	13922200	5	0	.	13921600	13922200	102,153,51
chr10	13922200	13922600	3	0	.	13922200	13922600	51,255,153
chr10	13922600	13927600	4	0	.	13922600	13927600	102,51,153
chr10	13927600	13928400	6	0	.	13927600	13928400	0,102,0
chr10	13928400	13938200	7	0	.	13928400	13938200	204,0,51
chr10	13938200	13938400	6	0	.	13938200	13938400	0,102,0
chr10	13938400	13939000	1	0	.	13938400	13939000	0,0,255
chr10	13939000	13939600	2	0	.	13939000	13939600	0,153,204
chr10	13939600	13940000	1	0	.	13939600	13940000	0,0,255
chr10	13940000	13941400	2	0	.	13940000	13941400	0,153,204
chr10	13941400	13942400	1	0	.	13941400	13942400	0,0,255
chr10	13942400	13955200	4	0	.	13942400	13955200	102,51,153
chr10	13955200	13955400	1	0	.	13955200	13955400	0,0,255
chr10	13955400	13956400	2	0	.	13955400	13956400	0,153,204
chr10	13956400	13956600	1	0	.	13956400	13956600	0,0,255
chr10	13956600	13963800	7	0	.	13956600	13963800	204,0,51
chr10	13963800	13964400	6	0	.	13963800	13964400	0,102,0
chr10	13964400	13964800	4	0	.	13964400	13964800	102,51,153
chr10	13964800	13966000	2	0	.	13964800	13966000	0,153,204
chr10	13966000	13966800	1	0	.	13966000	13966800	0,0,255
chr10	13966800	13971200	4	0	.	13966800	13971200	102,51,153
chr10	13971200	13972000	1	0	.	13971200	13972000	0,0,255
chr10	13972000	13972600	2	0	.	13972000	13972600	0,153,204
chr10	13972600	13973200	1	0	.	13972600	13973200	0,0,255
chr10	13973200	13974800	9	0	.	13973200	13974800	255,255,0
chr10	13974800	13976800	10	0	.	13974800	13976800	204,153,255
chr10	13976800	13978800	9	0	.	13976800	13978800	255,255,0
chr10	13978800	13999800	7	0	.	13978800	13999800	204,0,51
chr10	13999800	14001200	9	0	.	13999800	14001200	255,255,0
chr10	14001200	14014800	10	0	.	14001200	14014800	204,153,255
chr10	14014800	14017600	9	0	.	14014800	14017600	255,255,0
chr10	14017600	14031800	7	0	.	14017600	14031800	204,0,51
chr10	14031800	14033200	4	0	.	14031800	14033200	102,51,153
chr10	14033200	14033600	3	0	.	14033200	14033600	51,255,153
chr10	14033600	14035200	4	0	.	14033600	14035200	102,51,153
chr10	14035200	14036400	3	0	.	14035200	14036400	51,255,153
chr10	14036400	14041600	4	0	.	14036400	14041600	102,51,153
chr10	14041600	14044000	3	0	.	14041600	14044000	51,255,153
chr10	14044000	14046200	4	0	.	14044000	14046200	102,51,153
chr10	14046200	14047400	3	0	.	14046200	14047400	51,255,153
chr10	14047400	14051800	4	0	.	14047400	14051800	102,51,153
chr10	14051800	14052400	3	0	.	14051800	14052400	51,255,153
chr10	14052400	14056200	4	0	.	14052400	14056200	102,51,153
chr10	14056200	14056800	3	0	.	14056200	14056800	51,255,153
chr10	14056800	14065000	4	0	.	14056800	14065000	102,51,153
chr10	14065000	14066400	3	0	.	14065000	14066400	51,255,153
chr10	14066400	14066800	4	0	.	14066400	14066800	102,51,153
chr10	14066800	14067000	3	0	.	14066800	14067000	51,255,153
chr10	14067000	14067400	4	0	.	14067000	14067400	102,51,153
chr10	14067400	14067600	3	0	.	14067400	14067600	51,255,153
chr10	14067600	14068200	1	0	.	14067600	14068200	0,0,255
chr10	14068200	14070400	2	0	.	14068200	14070400	0,153,204
chr10	14070400	14070600	3	0	.	14070400	14070600	51,255,153
chr10	14070600	14075200	4	0	.	14070600	14075200	102,51,153
chr10	14075200	14075400	6	0	.	14075200	14075400	0,102,0
chr10	14075400	14096800	7	0	.	14075400	14096800	204,0,51
chr10	14096800	14102400	4	0	.	14096800	14102400	102,51,153
chr10	14102400	14102800	2	0	.	14102400	14102800	0,153,204
chr10	14102800	14103400	3	0	.	14102800	14103400	51,255,153
chr10	14103400	14130400	4	0	.	14103400	14130400	102,51,153
chr10	14130400	14131000	3	0	.	14130400	14131000	51,255,153
chr10	14131000	14182600	4	0	.	14131000	14182600	102,51,153
chr10	14182600	14183000	1	0	.	14182600	14183000	0,0,255
chr10	14183000	14185200	2	0	.	14183000	14185200	0,153,204
chr10	14185200	14185400	3	0	.	14185200	14185400	51,255,153
chr10	14185400	14194000	9	0	.	14185400	14194000	255,255,0
chr10	14194000	14213800	4	0	.	14194000	14213800	102,51,153
chr10	14213800	14216600	3	0	.	14213800	14216600	51,255,153
chr10	14216600	14221600	4	0	.	14216600	14221600	102,51,153
chr10	14221600	14222000	3	0	.	14221600	14222000	51,255,153
chr10	14222000	14225000	4	0	.	14222000	14225000	102,51,153
chr10	14225000	14225400	3	0	.	14225000	14225400	51,255,153
chr10	14225400	14228800	4	0	.	14225400	14228800	102,51,153
chr10	14228800	14229200	3	0	.	14228800	14229200	51,255,153
chr10	14229200	14238200	4	0	.	14229200	14238200	102,51,153
chr10	14238200	14238600	3	0	.	14238200	14238600	51,255,153
chr10	14238600	14239800	4	0	.	14238600	14239800	102,51,153
chr10	14239800	14240000	1	0	.	14239800	14240000	0,0,255
chr10	14240000	14241200	2	0	.	14240000	14241200	0,153,204
chr10	14241200	14241600	1	0	.	14241200	14241600	0,0,255
chr10	14241600	14244400	9	0	.	14241600	14244400	255,255,0
chr10	14244400	14244600	10	0	.	14244400	14244600	204,153,255
chr10	14244600	14249800	9	0	.	14244600	14249800	255,255,0
chr10	14249800	14250200	3	0	.	14249800	14250200	51,255,153
chr10	14250200	14250600	9	0	.	14250200	14250600	255,255,0
chr10	14250600	14254800	4	0	.	14250600	14254800	102,51,153
chr10	14254800	14258000	9	0	.	14254800	14258000	255,255,0
chr10	14258000	14258400	10	0	.	14258000	14258400	204,153,255
chr10	14258400	14264400	9	0	.	14258400	14264400	255,255,0
chr10	14264400	14279200	7	0	.	14264400	14279200	204,0,51
chr10	14279200	14288000	9	0	.	14279200	14288000	255,255,0
chr10	14288000	14290000	10	0	.	14288000	14290000	204,153,255
chr10	14290000	14293200	9	0	.	14290000	14293200	255,255,0
chr10	14293200	14298600	10	0	.	14293200	14298600	204,153,255
chr10	14298600	14303400	9	0	.	14298600	14303400	255,255,0
chr10	14303400	14304600	10	0	.	14303400	14304600	204,153,255
chr10	14304600	14336400	9	0	.	14304600	14336400	255,255,0
chr10	14336400	14338600	10	0	.	14336400	14338600	204,153,255
chr10	14338600	14345600	9	0	.	14338600	14345600	255,255,0
chr10	14345600	14348200	10	0	.	14345600	14348200	204,153,255
chr10	14348200	14349000	9	0	.	14348200	14349000	255,255,0
chr10	14349000	14351000	10	0	.	14349000	14351000	204,153,255
chr10	14351000	14354600	9	0	.	14351000	14354600	255,255,0
chr10	14354600	14361000	7	0	.	14354600	14361000	204,0,51
chr10	14361000	14361200	1	0	.	14361000	14361200	0,0,255
chr10	14361200	14365400	4	0	.	14361200	14365400	102,51,153
chr10	14365400	14365800	3	0	.	14365400	14365800	51,255,153
chr10	14365800	14367600	4	0	.	14365800	14367600	102,51,153
chr10	14367600	14368400	3	0	.	14367600	14368400	51,255,153
chr10	14368400	14383400	4	0	.	14368400	14383400	102,51,153
chr10	14383400	14385000	3	0	.	14383400	14385000	51,255,153
chr10	14385000	14390200	4	0	.	14385000	14390200	102,51,153
chr10	14390200	14391000	3	0	.	14390200	14391000	51,255,153
chr10	14391000	14391800	5	0	.	14391000	14391800	102,153,51
chr10	14391800	14392600	3	0	.	14391800	14392600	51,255,153
chr10	14392600	14393200	5	0	.	14392600	14393200	102,153,51
chr10	14393200	14394000	3	0	.	14393200	14394000	51,255,153
chr10	14394000	14411800	4	0	.	14394000	14411800	102,51,153
chr10	14411800	14412600	3	0	.	14411800	14412600	51,255,153
chr10	14412600	14417200	4	0	.	14412600	14417200	102,51,153
chr10	14417200	14419400	3	0	.	14417200	14419400	51,255,153
chr10	14419400	14431400	4	0	.	14419400	14431400	102,51,153
chr10	14431400	14431600	3	0	.	14431400	14431600	51,255,153
chr10	14431600	14431800	5	0	.	14431600	14431800	102,153,51
chr10	14431800	14432400	2	0	.	14431800	14432400	0,153,204
chr10	14432400	14433000	1	0	.	14432400	14433000	0,0,255
chr10	14433000	14441400	4	0	.	14433000	14441400	102,51,153
chr10	14441400	14441800	3	0	.	14441400	14441800	51,255,153
chr10	14441800	14442200	5	0	.	14441800	14442200	102,153,51
chr10	14442200	14442400	3	0	.	14442200	14442400	51,255,153
chr10	14442400	14445800	4	0	.	14442400	14445800	102,51,153
chr10	14445800	14446400	3	0	.	14445800	14446400	51,255,153
chr10	14446400	14465200	4	0	.	14446400	14465200	102,51,153
chr10	14465200	14466200	3	0	.	14465200	14466200	51,255,153
chr10	14466200	14467600	4	0	.	14466200	14467600	102,51,153
chr10	14467600	14469600	2	0	.	14467600	14469600	0,153,204
chr10	14469600	14470400	3	0	.	14469600	14470400	51,255,153
chr10	14470400	14470800	5	0	.	14470400	14470800	102,153,51
chr10	14470800	14471000	3	0	.	14470800	14471000	51,255,153
chr10	14471000	14482000	4	0	.	14471000	14482000	102,51,153
chr10	14482000	14497600	7	0	.	14482000	14497600	204,0,51
chr10	14497600	14508800	4	0	.	14497600	14508800	102,51,153
chr10	14508800	14509600	3	0	.	14508800	14509600	51,255,153
chr10	14509600	14512200	4	0	.	14509600	14512200	102,51,153
chr10	14512200	14513400	3	0	.	14512200	14513400	51,255,153
chr10	14513400	14517800	4	0	.	14513400	14517800	102,51,153
chr10	14517800	14518800	3	0	.	14517800	14518800	51,255,153
chr10	14518800	14532400	4	0	.	14518800	14532400	102,51,153
chr10	14532400	14533800	2	0	.	14532400	14533800	0,153,204
chr10	14533800	14534000	3	0	.	14533800	14534000	51,255,153
chr10	14534000	14536600	4	0	.	14534000	14536600	102,51,153
chr10	14536600	14538000	3	0	.	14536600	14538000	51,255,153
chr10	14538000	14555000	4	0	.	14538000	14555000	102,51,153
chr10	14555000	14555400	3	0	.	14555000	14555400	51,255,153
chr10	14555400	14556600	4	0	.	14555400	14556600	102,51,153
chr10	14556600	14557000	3	0	.	14556600	14557000	51,255,153
chr10	14557000	14571600	4	0	.	14557000	14571600	102,51,153
chr10	14571600	14596400	7	0	.	14571600	14596400	204,0,51
chr10	14596400	14597800	1	0	.	14596400	14597800	0,0,255
chr10	14597800	14652400	7	0	.	14597800	14652400	204,0,51
chr10	14652400	14652600	4	0	.	14652400	14652600	102,51,153
chr10	14652600	14653200	3	0	.	14652600	14653200	51,255,153
chr10	14653200	14681200	4	0	.	14653200	14681200	102,51,153
chr10	14681200	14681800	3	0	.	14681200	14681800	51,255,153
chr10	14681800	14712800	4	0	.	14681800	14712800	102,51,153
chr10	14712800	14713400	6	0	.	14712800	14713400	0,102,0
chr10	14713400	14714400	4	0	.	14713400	14714400	102,51,153
chr10	14714400	14714800	3	0	.	14714400	14714800	51,255,153
chr10	14714800	14750400	4	0	.	14714800	14750400	102,51,153
chr10	14750400	14750800	3	0	.	14750400	14750800	51,255,153
chr10	14750800	14777400	4	0	.	14750800	14777400	102,51,153
chr10	14777400	14777800	3	0	.	14777400	14777800	51,255,153
chr10	14777800	14780800	4	0	.	14777800	14780800	102,51,153
chr10	14780800	14781000	6	0	.	14780800	14781000	0,102,0
chr10	14781000	14781800	5	0	.	14781000	14781800	102,153,51
chr10	14781800	14796800	4	0	.	14781800	14796800	102,51,153
chr10	14796800	14797200	3	0	.	14796800	14797200	51,255,153
chr10	14797200	14798000	5	0	.	14797200	14798000	102,153,51
chr10	14798000	14798200	3	0	.	14798000	14798200	51,255,153
chr10	14798200	14858200	4	0	.	14798200	14858200	102,51,153
chr10	14858200	14858600	3	0	.	14858200	14858600	51,255,153
chr10	14858600	14865600	4	0	.	14858600	14865600	102,51,153
chr10	14865600	14866200	3	0	.	14865600	14866200	51,255,153
chr10	14866200	14905200	4	0	.	14866200	14905200	102,51,153
chr10	14905200	14906000	3	0	.	14905200	14906000	51,255,153
chr10	14906000	14928800	4	0	.	14906000	14928800	102,51,153
chr10	14928800	14929000	3	0	.	14928800	14929000	51,255,153
chr10	14929000	14929800	5	0	.	14929000	14929800	102,153,51
chr10	14929800	14933000	4	0	.	14929800	14933000	102,51,153
chr10	14933000	14933800	3	0	.	14933000	14933800	51,255,153
chr10	14933800	14936400	4	0	.	14933800	14936400	102,51,153
chr10	14936400	14937000	1	0	.	14936400	14937000	0,0,255
chr10	14937000	14937800	2	0	.	14937000	14937800	0,153,204
chr10	14937800	14938000	1	0	.	14937800	14938000	0,0,255
chr10	14938000	14938200	2	0	.	14938000	14938200	0,153,204
chr10	14938200	14938400	1	0	.	14938200	14938400	0,0,255
chr10	14938400	14941600	2	0	.	14938400	14941600	0,153,204
chr10	14941600	14942000	3	0	.	14941600	14942000	51,255,153
chr10	14942000	14956400	4	0	.	14942000	14956400	102,51,153
chr10	14956400	14957000	3	0	.	14956400	14957000	51,255,153
chr10	14957000	14957800	5	0	.	14957000	14957800	102,153,51
chr10	14957800	14958000	3	0	.	14957800	14958000	51,255,153
chr10	14958000	14959200	4	0	.	14958000	14959200	102,51,153
chr10	14959200	14961000	3	0	.	14959200	14961000	51,255,153
chr10	14961000	14965400	4	0	.	14961000	14965400	102,51,153
chr10	14965400	14966400	3	0	.	14965400	14966400	51,255,153
chr10	14966400	14972200	4	0	.	14966400	14972200	102,51,153
chr10	14972200	14973400	3	0	.	14972200	14973400	51,255,153
chr10	14973400	14981200	4	0	.	14973400	14981200	102,51,153
chr10	14981200	14981600	6	0	.	14981200	14981600	0,102,0
chr10	14981600	14985000	7	0	.	14981600	14985000	204,0,51
chr10	14985000	14985400	6	0	.	14985000	14985400	0,102,0
chr10	14985400	14988600	4	0	.	14985400	14988600	102,51,153
chr10	14988600	14989000	3	0	.	14988600	14989000	51,255,153
chr10	14989000	14995400	4	0	.	14989000	14995400	102,51,153
chr10	14995400	14995600	3	0	.	14995400	14995600	51,255,153
chr10	14995600	14997000	5	0	.	14995600	14997000	102,153,51
chr10	14997000	14998200	3	0	.	14997000	14998200	51,255,153
chr10	14998200	15012200	4	0	.	14998200	15012200	102,51,153
chr10	15012200	15013200	3	0	.	15012200	15013200	51,255,153
chr10	15013200	15013800	5	0	.	15013200	15013800	102,153,51
chr10	15013800	15014000	3	0	.	15013800	15014000	51,255,153
chr10	15014000	15027400	4	0	.	15014000	15027400	102,51,153
chr10	15027400	15028400	3	0	.	15027400	15028400	51,255,153
chr10	15028400	15029800	4	0	.	15028400	15029800	102,51,153
chr10	15029800	15041000	7	0	.	15029800	15041000	204,0,51
chr10	15041000	15041400	1	0	.	15041000	15041400	0,0,255
chr10	15041400	15044000	2	0	.	15041400	15044000	0,153,204
chr10	15044000	15044200	1	0	.	15044000	15044200	0,0,255
chr10	15044200	15050000	4	0	.	15044200	15050000	102,51,153
chr10	15050000	15050400	3	0	.	15050000	15050400	51,255,153
chr10	15050400	15054600	4	0	.	15050400	15054600	102,51,153
chr10	15054600	15055400	3	0	.	15054600	15055400	51,255,153
chr10	15055400	15057200	4	0	.	15055400	15057200	102,51,153
chr10	15057200	15057600	3	0	.	15057200	15057600	51,255,153
chr10	15057600	15075800	4	0	.	15057600	15075800	102,51,153
chr10	15075800	15076800	3	0	.	15075800	15076800	51,255,153
chr10	15076800	15080600	4	0	.	15076800	15080600	102,51,153
chr10	15080600	15081000	3	0	.	15080600	15081000	51,255,153
chr10	15081000	15089800	4	0	.	15081000	15089800	102,51,153
chr10	15089800	15090200	3	0	.	15089800	15090200	51,255,153
chr10	15090200	15094600	4	0	.	15090200	15094600	102,51,153
chr10	15094600	15095200	3	0	.	15094600	15095200	51,255,153
chr10	15095200	15096200	4	0	.	15095200	15096200	102,51,153
chr10	15096200	15097600	3	0	.	15096200	15097600	51,255,153
chr10	15097600	15104600	4	0	.	15097600	15104600	102,51,153
chr10	15104600	15105000	3	0	.	15104600	15105000	51,255,153
chr10	15105000	15106000	4	0	.	15105000	15106000	102,51,153
chr10	15106000	15106800	3	0	.	15106000	15106800	51,255,153
chr10	15106800	15124000	4	0	.	15106800	15124000	102,51,153
chr10	15124000	15125400	3	0	.	15124000	15125400	51,255,153
chr10	15125400	15129800	4	0	.	15125400	15129800	102,51,153
chr10	15129800	15153800	7	0	.	15129800	15153800	204,0,51
chr10	15153800	15154200	2	0	.	15153800	15154200	0,153,204
chr10	15154200	15154600	1	0	.	15154200	15154600	0,0,255
chr10	15154600	15219600	7	0	.	15154600	15219600	204,0,51
chr10	15219600	15219800	6	0	.	15219600	15219800	0,102,0
chr10	15219800	15226000	4	0	.	15219800	15226000	102,51,153
chr10	15226000	15254200	7	0	.	15226000	15254200	204,0,51
chr10	15254200	15254600	3	0	.	15254200	15254600	51,255,153
chr10	15254600	15255400	4	0	.	15254600	15255400	102,51,153
chr10	15255400	15256000	3	0	.	15255400	15256000	51,255,153
chr10	15256000	15259800	4	0	.	15256000	15259800	102,51,153
chr10	15259800	15260200	3	0	.	15259800	15260200	51,255,153
chr10	15260200	15262800	4	0	.	15260200	15262800	102,51,153
chr10	15262800	15263200	3	0	.	15262800	15263200	51,255,153
chr10	15263200	15265000	2	0	.	15263200	15265000	0,153,204
chr10	15265000	15265400	3	0	.	15265000	15265400	51,255,153
chr10	15265400	15268400	4	0	.	15265400	15268400	102,51,153
chr10	15268400	15271000	7	0	.	15268400	15271000	204,0,51
chr10	15271000	15274800	9	0	.	15271000	15274800	255,255,0
chr10	15274800	15277800	10	0	.	15274800	15277800	204,153,255
chr10	15277800	15278000	1	0	.	15277800	15278000	0,0,255
chr10	15278000	15280600	4	0	.	15278000	15280600	102,51,153
chr10	15280600	15281400	3	0	.	15280600	15281400	51,255,153
chr10	15281400	15294200	4	0	.	15281400	15294200	102,51,153
chr10	15294200	15294400	3	0	.	15294200	15294400	51,255,153
chr10	15294400	15294600	5	0	.	15294400	15294600	102,153,51
chr10	15294600	15294800	3	0	.	15294600	15294800	51,255,153
chr10	15294800	15295600	5	0	.	15294800	15295600	102,153,51
chr10	15295600	15300800	3	0	.	15295600	15300800	51,255,153
chr10	15300800	15308800	4	0	.	15300800	15308800	102,51,153
chr10	15308800	15309600	3	0	.	15308800	15309600	51,255,153
chr10	15309600	15314000	4	0	.	15309600	15314000	102,51,153
chr10	15314000	15314400	3	0	.	15314000	15314400	51,255,153
chr10	15314400	15316200	4	0	.	15314400	15316200	102,51,153
chr10	15316200	15316400	3	0	.	15316200	15316400	51,255,153
chr10	15316400	15316600	4	0	.	15316400	15316600	102,51,153
chr10	15316600	15317000	3	0	.	15316600	15317000	51,255,153
chr10	15317000	15317600	2	0	.	15317000	15317600	0,153,204
chr10	15317600	15318400	1	0	.	15317600	15318400	0,0,255
chr10	15318400	15323200	4	0	.	15318400	15323200	102,51,153
chr10	15323200	15324400	3	0	.	15323200	15324400	51,255,153
chr10	15324400	15373400	4	0	.	15324400	15373400	102,51,153
chr10	15373400	15422000	9	0	.	15373400	15422000	255,255,0
chr10	15422000	15426600	7	0	.	15422000	15426600	204,0,51
chr10	15426600	15427000	6	0	.	15426600	15427000	0,102,0
chr10	15427000	15593200	7	0	.	15427000	15593200	204,0,51
chr10	15593200	15593400	6	0	.	15593200	15593400	0,102,0
chr10	15593400	15601600	4	0	.	15593400	15601600	102,51,153
chr10	15601600	15602400	3	0	.	15601600	15602400	51,255,153
chr10	15602400	15607400	4	0	.	15602400	15607400	102,51,153
chr10	15607400	15624600	7	0	.	15607400	15624600	204,0,51
chr10	15624600	15645200	9	0	.	15624600	15645200	255,255,0
chr10	15645200	15718400	7	0	.	15645200	15718400	204,0,51
chr10	15718400	15720200	9	0	.	15718400	15720200	255,255,0
chr10	15720200	15721800	10	0	.	15720200	15721800	204,153,255
chr10	15721800	15724000	1	0	.	15721800	15724000	0,0,255
chr10	15724000	15724800	9	0	.	15724000	15724800	255,255,0
chr10	15724800	15725800	10	0	.	15724800	15725800	204,153,255
chr10	15725800	15728000	9	0	.	15725800	15728000	255,255,0
chr10	15728000	15729400	10	0	.	15728000	15729400	204,153,255
chr10	15729400	15743000	9	0	.	15729400	15743000	255,255,0
chr10	15743000	15819800	7	0	.	15743000	15819800	204,0,51
chr10	15819800	15820000	6	0	.	15819800	15820000	0,102,0
chr10	15820000	15867000	7	0	.	15820000	15867000	204,0,51
chr10	15867000	15867400	6	0	.	15867000	15867400	0,102,0
chr10	15867400	15872000	4	0	.	15867400	15872000	102,51,153
chr10	15872000	15872400	3	0	.	15872000	15872400	51,255,153
chr10	15872400	15876200	4	0	.	15872400	15876200	102,51,153
chr10	15876200	15876600	6	0	.	15876200	15876600	0,102,0
chr10	15876600	15878400	4	0	.	15876600	15878400	102,51,153
chr10	15878400	15906200	7	0	.	15878400	15906200	204,0,51
chr10	15906200	15932200	9	0	.	15906200	15932200	255,255,0
chr10	15932200	15997600	7	0	.	15932200	15997600	204,0,51
chr10	15997600	16011800	9	0	.	15997600	16011800	255,255,0
chr10	16011800	16063400	7	0	.	16011800	16063400	204,0,51
chr10	16063400	16074800	4	0	.	16063400	16074800	102,51,153
chr10	16074800	16079000	3	0	.	16074800	16079000	51,255,153
chr10	16079000	16080000	4	0	.	16079000	16080000	102,51,153
chr10	16080000	16081200	3	0	.	16080000	16081200	51,255,153
chr10	16081200	16083000	4	0	.	16081200	16083000	102,51,153
chr10	16083000	16084600	3	0	.	16083000	16084600	51,255,153
chr10	16084600	16094200	4	0	.	16084600	16094200	102,51,153
chr10	16094200	16095000	3	0	.	16094200	16095000	51,255,153
chr10	16095000	16096400	4	0	.	16095000	16096400	102,51,153
chr10	16096400	16098000	3	0	.	16096400	16098000	51,255,153
chr10	16098000	16099600	4	0	.	16098000	16099600	102,51,153
chr10	16099600	16100200	3	0	.	16099600	16100200	51,255,153
chr10	16100200	16100600	4	0	.	16100200	16100600	102,51,153
chr10	16100600	16100800	3	0	.	16100600	16100800	51,255,153
chr10	16100800	16101200	4	0	.	16100800	16101200	102,51,153
chr10	16101200	16103000	3	0	.	16101200	16103000	51,255,153
chr10	16103000	16103800	4	0	.	16103000	16103800	102,51,153
chr10	16103800	16104200	3	0	.	16103800	16104200	51,255,153
chr10	16104200	16105200	4	0	.	16104200	16105200	102,51,153
chr10	16105200	16115600	3	0	.	16105200	16115600	51,255,153
chr10	16115600	16124200	4	0	.	16115600	16124200	102,51,153
chr10	16124200	16127200	3	0	.	16124200	16127200	51,255,153
chr10	16127200	16133600	4	0	.	16127200	16133600	102,51,153
chr10	16133600	16134000	3	0	.	16133600	16134000	51,255,153
chr10	16134000	16136800	4	0	.	16134000	16136800	102,51,153
chr10	16136800	16138200	3	0	.	16136800	16138200	51,255,153
chr10	16138200	16138800	4	0	.	16138200	16138800	102,51,153
chr10	16138800	16140200	3	0	.	16138800	16140200	51,255,153
chr10	16140200	16140800	5	0	.	16140200	16140800	102,153,51
chr10	16140800	16144600	3	0	.	16140800	16144600	51,255,153
chr10	16144600	16145800	4	0	.	16144600	16145800	102,51,153
chr10	16145800	16152200	3	0	.	16145800	16152200	51,255,153
chr10	16152200	16158400	4	0	.	16152200	16158400	102,51,153
chr10	16158400	16158800	3	0	.	16158400	16158800	51,255,153
chr10	16158800	16162600	4	0	.	16158800	16162600	102,51,153
chr10	16162600	16164000	3	0	.	16162600	16164000	51,255,153
chr10	16164000	16168600	4	0	.	16164000	16168600	102,51,153
chr10	16168600	16170200	3	0	.	16168600	16170200	51,255,153
chr10	16170200	16171600	4	0	.	16170200	16171600	102,51,153
chr10	16171600	16175200	3	0	.	16171600	16175200	51,255,153
chr10	16175200	16178800	4	0	.	16175200	16178800	102,51,153
chr10	16178800	16188600	3	0	.	16178800	16188600	51,255,153
chr10	16188600	16192600	2	0	.	16188600	16192600	0,153,204
chr10	16192600	16192800	3	0	.	16192600	16192800	51,255,153
chr10	16192800	16195200	4	0	.	16192800	16195200	102,51,153
chr10	16195200	16195800	3	0	.	16195200	16195800	51,255,153
chr10	16195800	16196200	4	0	.	16195800	16196200	102,51,153
chr10	16196200	16197600	3	0	.	16196200	16197600	51,255,153
chr10	16197600	16201600	4	0	.	16197600	16201600	102,51,153
chr10	16201600	16249800	7	0	.	16201600	16249800	204,0,51
chr10	16249800	16250600	3	0	.	16249800	16250600	51,255,153
chr10	16250600	16253000	4	0	.	16250600	16253000	102,51,153
chr10	16253000	16253400	3	0	.	16253000	16253400	51,255,153
chr10	16253400	16254000	5	0	.	16253400	16254000	102,153,51
chr10	16254000	16256200	3	0	.	16254000	16256200	51,255,153
chr10	16256200	16257800	4	0	.	16256200	16257800	102,51,153
chr10	16257800	16260200	3	0	.	16257800	16260200	51,255,153
chr10	16260200	16274200	4	0	.	16260200	16274200	102,51,153
chr10	16274200	16274600	3	0	.	16274200	16274600	51,255,153
chr10	16274600	16276200	4	0	.	16274600	16276200	102,51,153
chr10	16276200	16276600	3	0	.	16276200	16276600	51,255,153
chr10	16276600	16292400	4	0	.	16276600	16292400	102,51,153
chr10	16292400	16312600	7	0	.	16292400	16312600	204,0,51
chr10	16312600	16317000	4	0	.	16312600	16317000	102,51,153
chr10	16317000	16318000	3	0	.	16317000	16318000	51,255,153
chr10	16318000	16396400	4	0	.	16318000	16396400	102,51,153
chr10	16396400	16397000	3	0	.	16396400	16397000	51,255,153
chr10	16397000	16401600	4	0	.	16397000	16401600	102,51,153
chr10	16401600	16420400	7	0	.	16401600	16420400	204,0,51
chr10	16420400	16450000	4	0	.	16420400	16450000	102,51,153
chr10	16450000	16450400	3	0	.	16450000	16450400	51,255,153
chr10	16450400	16523800	4	0	.	16450400	16523800	102,51,153
chr10	16523800	16545600	7	0	.	16523800	16545600	204,0,51
chr10	16545600	16546000	6	0	.	16545600	16546000	0,102,0
chr10	16546000	16563000	7	0	.	16546000	16563000	204,0,51
chr10	16563000	16563600	3	0	.	16563000	16563600	51,255,153
chr10	16563600	16622000	7	0	.	16563600	16622000	204,0,51
chr10	16622000	16622400	3	0	.	16622000	16622400	51,255,153
chr10	16622400	16718600	4	0	.	16622400	16718600	102,51,153
chr10	16718600	16719000	3	0	.	16718600	16719000	51,255,153
chr10	16719000	16729400	4	0	.	16719000	16729400	102,51,153
chr10	16729400	16729800	3	0	.	16729400	16729800	51,255,153
chr10	16729800	16730400	5	0	.	16729800	16730400	102,153,51
chr10	16730400	16731000	3	0	.	16730400	16731000	51,255,153
chr10	16731000	16732800	4	0	.	16731000	16732800	102,51,153
chr10	16732800	16733200	3	0	.	16732800	16733200	51,255,153
chr10	16733200	16739400	4	0	.	16733200	16739400	102,51,153
chr10	16739400	16739800	1	0	.	16739400	16739800	0,0,255
chr10	16739800	16742200	2	0	.	16739800	16742200	0,153,204
chr10	16742200	16743400	9	0	.	16742200	16743400	255,255,0
chr10	16743400	16749000	10	0	.	16743400	16749000	204,153,255
chr10	16749000	16753600	9	0	.	16749000	16753600	255,255,0
chr10	16753600	16755400	10	0	.	16753600	16755400	204,153,255
chr10	16755400	16800200	9	0	.	16755400	16800200	255,255,0
chr10	16800200	16803000	10	0	.	16800200	16803000	204,153,255
chr10	16803000	16804200	3	0	.	16803000	16804200	51,255,153
chr10	16804200	16804400	1	0	.	16804200	16804400	0,0,255
chr10	16804400	16815400	4	0	.	16804400	16815400	102,51,153
chr10	16815400	16816000	2	0	.	16815400	16816000	0,153,204
chr10	16816000	16818800	4	0	.	16816000	16818800	102,51,153
chr10	16818800	16894200	9	0	.	16818800	16894200	255,255,0
chr10	16894200	16895000	3	0	.	16894200	16895000	51,255,153
chr10	16895000	16896800	4	0	.	16895000	16896800	102,51,153
chr10	16896800	16911600	9	0	.	16896800	16911600	255,255,0
chr10	16911600	16911800	3	0	.	16911600	16911800	51,255,153
chr10	16911800	16912600	2	0	.	16911800	16912600	0,153,204
chr10	16912600	16913400	1	0	.	16912600	16913400	0,0,255
chr10	16913400	16915400	2	0	.	16913400	16915400	0,153,204
chr10	16915400	16916400	3	0	.	16915400	16916400	51,255,153
chr10	16916400	16931800	4	0	.	16916400	16931800	102,51,153
chr10	16931800	16932200	3	0	.	16931800	16932200	51,255,153
chr10	16932200	16943400	4	0	.	16932200	16943400	102,51,153
chr10	16943400	16943800	6	0	.	16943400	16943800	0,102,0
chr10	16943800	16950000	4	0	.	16943800	16950000	102,51,153
chr10	16950000	16950800	3	0	.	16950000	16950800	51,255,153
chr10	16950800	16951000	4	0	.	16950800	16951000	102,51,153
chr10	16951000	16970800	7	0	.	16951000	16970800	204,0,51
chr10	16970800	16972600	9	0	.	16970800	16972600	255,255,0
chr10	16972600	16974800	10	0	.	16972600	16974800	204,153,255
chr10	16974800	17011800	9	0	.	16974800	17011800	255,255,0
chr10	17011800	17046000	7	0	.	17011800	17046000	204,0,51
chr10	17046000	17047200	6	0	.	17046000	17047200	0,102,0
chr10	17047200	17058200	4	0	.	17047200	17058200	102,51,153
chr10	17058200	17066600	9	0	.	17058200	17066600	255,255,0
chr10	17066600	17098800	7	0	.	17066600	17098800	204,0,51
chr10	17098800	17099200	6	0	.	17098800	17099200	0,102,0
chr10	17099200	17101600	4	0	.	17099200	17101600	102,51,153
chr10	17101600	17101800	3	0	.	17101600	17101800	51,255,153
chr10	17101800	17102600	5	0	.	17101800	17102600	102,153,51
chr10	17102600	17102800	3	0	.	17102600	17102800	51,255,153
chr10	17102800	17138600	7	0	.	17102800	17138600	204,0,51
chr10	17138600	17143000	9	0	.	17138600	17143000	255,255,0
chr10	17143000	17155000	7	0	.	17143000	17155000	204,0,51
chr10	17155000	17155200	6	0	.	17155000	17155200	0,102,0
chr10	17155200	17155600	4	0	.	17155200	17155600	102,51,153
chr10	17155600	17156200	3	0	.	17155600	17156200	51,255,153
chr10	17156200	17157400	4	0	.	17156200	17157400	102,51,153
chr10	17157400	17159800	7	0	.	17157400	17159800	204,0,51
chr10	17159800	17163200	9	0	.	17159800	17163200	255,255,0
chr10	17163200	17170600	7	0	.	17163200	17170600	204,0,51
chr10	17170600	17178800	4	0	.	17170600	17178800	102,51,153
chr10	17178800	17179200	3	0	.	17178800	17179200	51,255,153
chr10	17179200	17180200	5	0	.	17179200	17180200	102,153,51
chr10	17180200	17180600	3	0	.	17180200	17180600	51,255,153
chr10	17180600	17181800	4	0	.	17180600	17181800	102,51,153
chr10	17181800	17200400	7	0	.	17181800	17200400	204,0,51
chr10	17200400	17200800	6	0	.	17200400	17200800	0,102,0
chr10	17200800	17204200	4	0	.	17200800	17204200	102,51,153
chr10	17204200	17204800	3	0	.	17204200	17204800	51,255,153
chr10	17204800	17215000	4	0	.	17204800	17215000	102,51,153
chr10	17215000	17215400	6	0	.	17215000	17215400	0,102,0
chr10	17215400	17220600	4	0	.	17215400	17220600	102,51,153
chr10	17220600	17222000	3	0	.	17220600	17222000	51,255,153
chr10	17222000	17224000	4	0	.	17222000	17224000	102,51,153
chr10	17224000	17224400	3	0	.	17224000	17224400	51,255,153
chr10	17224400	17227000	4	0	.	17224400	17227000	102,51,153
chr10	17227000	17228400	3	0	.	17227000	17228400	51,255,153
chr10	17228400	17233800	4	0	.	17228400	17233800	102,51,153
chr10	17233800	17234400	3	0	.	17233800	17234400	51,255,153
chr10	17234400	17250200	4	0	.	17234400	17250200	102,51,153
chr10	17250200	17250600	3	0	.	17250200	17250600	51,255,153
chr10	17250600	17257800	4	0	.	17250600	17257800	102,51,153
chr10	17257800	17258000	1	0	.	17257800	17258000	0,0,255
chr10	17258000	17259400	2	0	.	17258000	17259400	0,153,204
chr10	17259400	17260200	1	0	.	17259400	17260200	0,0,255
chr10	17260200	17268600	4	0	.	17260200	17268600	102,51,153
chr10	17268600	17268800	1	0	.	17268600	17268800	0,0,255
chr10	17268800	17327600	7	0	.	17268800	17327600	204,0,51
chr10	17327600	17328400	6	0	.	17327600	17328400	0,102,0
chr10	17328400	17338400	4	0	.	17328400	17338400	102,51,153
chr10	17338400	17338800	3	0	.	17338400	17338800	51,255,153
chr10	17338800	17340800	4	0	.	17338800	17340800	102,51,153
chr10	17340800	17365000	7	0	.	17340800	17365000	204,0,51
chr10	17365000	17365200	1	0	.	17365000	17365200	0,0,255
chr10	17365200	17367400	2	0	.	17365200	17367400	0,153,204
chr10	17367400	17370400	3	0	.	17367400	17370400	51,255,153
chr10	17370400	17371200	4	0	.	17370400	17371200	102,51,153
chr10	17371200	17371800	3	0	.	17371200	17371800	51,255,153
chr10	17371800	17372200	4	0	.	17371800	17372200	102,51,153
chr10	17372200	17372400	3	0	.	17372200	17372400	51,255,153
chr10	17372400	17374000	4	0	.	17372400	17374000	102,51,153
chr10	17374000	17374400	3	0	.	17374000	17374400	51,255,153
chr10	17374400	17375600	4	0	.	17374400	17375600	102,51,153
chr10	17375600	17378400	3	0	.	17375600	17378400	51,255,153
chr10	17378400	17381000	4	0	.	17378400	17381000	102,51,153
chr10	17381000	17382800	3	0	.	17381000	17382800	51,255,153
chr10	17382800	17387600	4	0	.	17382800	17387600	102,51,153
chr10	17387600	17388200	3	0	.	17387600	17388200	51,255,153
chr10	17388200	17388600	4	0	.	17388200	17388600	102,51,153
chr10	17388600	17388800	3	0	.	17388600	17388800	51,255,153
chr10	17388800	17390200	4	0	.	17388800	17390200	102,51,153
chr10	17390200	17394600	3	0	.	17390200	17394600	51,255,153
chr10	17394600	17398000	4	0	.	17394600	17398000	102,51,153
chr10	17398000	17400200	3	0	.	17398000	17400200	51,255,153
chr10	17400200	17401600	4	0	.	17400200	17401600	102,51,153
chr10	17401600	17402200	3	0	.	17401600	17402200	51,255,153
chr10	17402200	17407600	4	0	.	17402200	17407600	102,51,153
chr10	17407600	17408000	3	0	.	17407600	17408000	51,255,153
chr10	17408000	17408800	4	0	.	17408000	17408800	102,51,153
chr10	17408800	17409400	3	0	.	17408800	17409400	51,255,153
chr10	17409400	17419400	4	0	.	17409400	17419400	102,51,153
chr10	17419400	17429800	9	0	.	17419400	17429800	255,255,0
chr10	17429800	17440000	4	0	.	17429800	17440000	102,51,153
chr10	17440000	17440200	3	0	.	17440000	17440200	51,255,153
chr10	17440200	17440600	5	0	.	17440200	17440600	102,153,51
chr10	17440600	17440800	4	0	.	17440600	17440800	102,51,153
chr10	17440800	17453000	7	0	.	17440800	17453000	204,0,51
chr10	17453000	17453200	6	0	.	17453000	17453200	0,102,0
chr10	17453200	17454000	5	0	.	17453200	17454000	102,153,51
chr10	17454000	17458800	4	0	.	17454000	17458800	102,51,153
chr10	17458800	17459200	6	0	.	17458800	17459200	0,102,0
chr10	17459200	17469600	4	0	.	17459200	17469600	102,51,153
chr10	17469600	17469800	3	0	.	17469600	17469800	51,255,153
chr10	17469800	17473400	2	0	.	17469800	17473400	0,153,204
chr10	17473400	17479000	3	0	.	17473400	17479000	51,255,153
chr10	17479000	17481200	4	0	.	17479000	17481200	102,51,153
chr10	17481200	17482600	3	0	.	17481200	17482600	51,255,153
chr10	17482600	17483400	4	0	.	17482600	17483400	102,51,153
chr10	17483400	17485000	3	0	.	17483400	17485000	51,255,153
chr10	17485000	17487200	4	0	.	17485000	17487200	102,51,153
chr10	17487200	17489400	3	0	.	17487200	17489400	51,255,153
chr10	17489400	17489800	5	0	.	17489400	17489800	102,153,51
chr10	17489800	17490200	3	0	.	17489800	17490200	51,255,153
chr10	17490200	17491200	4	0	.	17490200	17491200	102,51,153
chr10	17491200	17492400	3	0	.	17491200	17492400	51,255,153
chr10	17492400	17493600	4	0	.	17492400	17493600	102,51,153
chr10	17493600	17493800	1	0	.	17493600	17493800	0,0,255
chr10	17493800	17498000	2	0	.	17493800	17498000	0,153,204
chr10	17498000	17498200	3	0	.	17498000	17498200	51,255,153
chr10	17498200	17498800	4	0	.	17498200	17498800	102,51,153
chr10	17498800	17557400	7	0	.	17498800	17557400	204,0,51
chr10	17557400	17558400	3	0	.	17557400	17558400	51,255,153
chr10	17558400	17560800	2	0	.	17558400	17560800	0,153,204
chr10	17560800	17561600	3	0	.	17560800	17561600	51,255,153
chr10	17561600	17563000	4	0	.	17561600	17563000	102,51,153
chr10	17563000	17615600	7	0	.	17563000	17615600	204,0,51
chr10	17615600	17615800	6	0	.	17615600	17615800	0,102,0
chr10	17615800	17633400	4	0	.	17615800	17633400	102,51,153
chr10	17633400	17709200	7	0	.	17633400	17709200	204,0,51
chr10	17709200	17709400	4	0	.	17709200	17709400	102,51,153
chr10	17709400	17709800	3	0	.	17709400	17709800	51,255,153
chr10	17709800	17711200	2	0	.	17709800	17711200	0,153,204
chr10	17711200	17712600	1	0	.	17711200	17712600	0,0,255
chr10	17712600	17853600	7	0	.	17712600	17853600	204,0,51
chr10	17853600	17854000	6	0	.	17853600	17854000	0,102,0
chr10	17854000	17958400	7	0	.	17854000	17958400	204,0,51
chr10	17958400	17958600	6	0	.	17958400	17958600	0,102,0
chr10	17958600	17961600	4	0	.	17958600	17961600	102,51,153
chr10	17961600	18212600	7	0	.	17961600	18212600	204,0,51
chr10	18212600	18213400	1	0	.	18212600	18213400	0,0,255
chr10	18213400	18215600	4	0	.	18213400	18215600	102,51,153
chr10	18215600	18215800	3	0	.	18215600	18215800	51,255,153
chr10	18215800	18217000	5	0	.	18215800	18217000	102,153,51
chr10	18217000	18217400	3	0	.	18217000	18217400	51,255,153
chr10	18217400	18223000	4	0	.	18217400	18223000	102,51,153
chr10	18223000	18223400	3	0	.	18223000	18223400	51,255,153
chr10	18223400	18229800	9	0	.	18223400	18229800	255,255,0
chr10	18229800	18398000	7	0	.	18229800	18398000	204,0,51
chr10	18398000	18398200	3	0	.	18398000	18398200	51,255,153
chr10	18398200	18398600	5	0	.	18398200	18398600	102,153,51
chr10	18398600	18398800	3	0	.	18398600	18398800	51,255,153
chr10	18398800	18405200	4	0	.	18398800	18405200	102,51,153
chr10	18405200	18405600	3	0	.	18405200	18405600	51,255,153
chr10	18405600	18408000	4	0	.	18405600	18408000	102,51,153
chr10	18408000	18439800	7	0	.	18408000	18439800	204,0,51
chr10	18439800	18440800	3	0	.	18439800	18440800	51,255,153
chr10	18440800	18441200	4	0	.	18440800	18441200	102,51,153
chr10	18441200	18441400	3	0	.	18441200	18441400	51,255,153
chr10	18441400	18441600	4	0	.	18441400	18441600	102,51,153
chr10	18441600	18476800	7	0	.	18441600	18476800	204,0,51
chr10	18476800	18477000	3	0	.	18476800	18477000	51,255,153
chr10	18477000	18477600	5	0	.	18477000	18477600	102,153,51
chr10	18477600	18477800	3	0	.	18477600	18477800	51,255,153
chr10	18477800	18500200	7	0	.	18477800	18500200	204,0,51
chr10	18500200	18503400	4	0	.	18500200	18503400	102,51,153
chr10	18503400	18504000	3	0	.	18503400	18504000	51,255,153
chr10	18504000	18517800	4	0	.	18504000	18517800	102,51,153
chr10	18517800	18518000	3	0	.	18517800	18518000	51,255,153
chr10	18518000	18519000	4	0	.	18518000	18519000	102,51,153
chr10	18519000	18625800	7	0	.	18519000	18625800	204,0,51
chr10	18625800	18630800	4	0	.	18625800	18630800	102,51,153
chr10	18630800	18631800	3	0	.	18630800	18631800	51,255,153
chr10	18631800	18632000	4	0	.	18631800	18632000	102,51,153
chr10	18632000	18690400	7	0	.	18632000	18690400	204,0,51
chr10	18690400	18693200	4	0	.	18690400	18693200	102,51,153
chr10	18693200	18693600	3	0	.	18693200	18693600	51,255,153
chr10	18693600	18742600	7	0	.	18693600	18742600	204,0,51
chr10	18742600	18748400	4	0	.	18742600	18748400	102,51,153
chr10	18748400	18749200	3	0	.	18748400	18749200	51,255,153
chr10	18749200	18749600	5	0	.	18749200	18749600	102,153,51
chr10	18749600	18749800	3	0	.	18749600	18749800	51,255,153
chr10	18749800	18758000	4	0	.	18749800	18758000	102,51,153
chr10	18758000	18758400	6	0	.	18758000	18758400	0,102,0
chr10	18758400	18761400	4	0	.	18758400	18761400	102,51,153
chr10	18761400	18763000	3	0	.	18761400	18763000	51,255,153
chr10	18763000	18823000	4	0	.	18763000	18823000	102,51,153
chr10	18823000	18823400	3	0	.	18823000	18823400	51,255,153
chr10	18823400	18828000	4	0	.	18823400	18828000	102,51,153
chr10	18828000	18935200	7	0	.	18828000	18935200	204,0,51
chr10	18935200	18935400	6	0	.	18935200	18935400	0,102,0
chr10	18935400	18949600	4	0	.	18935400	18949600	102,51,153
chr10	18949600	18950000	3	0	.	18949600	18950000	51,255,153
chr10	18950000	18960600	4	0	.	18950000	18960600	102,51,153
chr10	18960600	18961800	3	0	.	18960600	18961800	51,255,153
chr10	18961800	18962400	4	0	.	18961800	18962400	102,51,153
chr10	18962400	18995800	7	0	.	18962400	18995800	204,0,51
chr10	18995800	19013800	4	0	.	18995800	19013800	102,51,153
chr10	19013800	19014000	3	0	.	19013800	19014000	51,255,153
chr10	19014000	19014400	5	0	.	19014000	19014400	102,153,51
chr10	19014400	19015000	3	0	.	19014400	19015000	51,255,153
chr10	19015000	19018400	4	0	.	19015000	19018400	102,51,153
chr10	19018400	19018800	1	0	.	19018400	19018800	0,0,255
chr10	19018800	19019600	2	0	.	19018800	19019600	0,153,204
chr10	19019600	19020000	1	0	.	19019600	19020000	0,0,255
chr10	19020000	19034000	4	0	.	19020000	19034000	102,51,153
chr10	19034000	19034200	3	0	.	19034000	19034200	51,255,153
chr10	19034200	19034400	4	0	.	19034200	19034400	102,51,153
chr10	19034400	19034600	3	0	.	19034400	19034600	51,255,153
chr10	19034600	19044200	4	0	.	19034600	19044200	102,51,153
chr10	19044200	19045200	3	0	.	19044200	19045200	51,255,153
chr10	19045200	19048000	2	0	.	19045200	19048000	0,153,204
chr10	19048000	19048200	1	0	.	19048000	19048200	0,0,255
chr10	19048200	19059800	4	0	.	19048200	19059800	102,51,153
chr10	19059800	19060200	3	0	.	19059800	19060200	51,255,153
chr10	19060200	19061000	5	0	.	19060200	19061000	102,153,51
chr10	19061000	19061600	6	0	.	19061000	19061600	0,102,0
chr10	19061600	19088800	4	0	.	19061600	19088800	102,51,153
chr10	19088800	19089600	3	0	.	19088800	19089600	51,255,153
chr10	19089600	19092600	4	0	.	19089600	19092600	102,51,153
chr10	19092600	19093000	3	0	.	19092600	19093000	51,255,153
chr10	19093000	19098200	4	0	.	19093000	19098200	102,51,153
chr10	19098200	19098600	3	0	.	19098200	19098600	51,255,153
chr10	19098600	19117000	4	0	.	19098600	19117000	102,51,153
chr10	19117000	19118000	3	0	.	19117000	19118000	51,255,153
[truncated: 295,955 more rows]
