# Supplementary material for: Chromatin profiling and state predictions reveal insights into epigenetic regulation during early porcine development
Source: Epigenetics Chromatin. 2024 May 21;17:16. doi: 10.1186/s13072-024-00542-w (PMC11106951; doi:10.1186/s13072-024-00542-w)
Supplement: Supplementary file 3 — Supplementary Material 3 [file 13072_2024_542_MOESM3_ESM.bed]

chr10	start	end	strand
chr10	566800	567400	.
chr10	567400	576400	.
chr10	576400	576800	.
chr10	576800	609400	.
chr10	609400	609800	.
chr10	609800	612200	.
chr10	612200	616800	.
chr10	617200	619400	.
chr10	619400	626400	.
chr10	626400	626800	.
chr10	626800	644400	.
chr10	644400	645400	.
chr10	645400	647400	.
chr10	647400	648000	.
chr10	648000	650000	.
chr10	650000	650400	.
chr10	650400	655000	.
chr10	655000	656800	.
chr10	656800	665400	.
chr10	665400	665600	.
chr10	676600	678600	.
chr10	680400	680600	.
chr10	680600	700200	.
chr10	700200	701000	.
chr10	701000	713400	.
chr10	713400	713600	.
chr10	713600	714200	.
chr10	714200	714600	.
chr10	714600	716600	.
chr10	716600	717400	.
chr10	717400	718200	.
chr10	718200	720200	.
chr10	720200	721800	.
chr10	721800	722200	.
chr10	722200	723600	.
chr10	727000	727400	.
chr10	727400	730800	.
chr10	730800	731400	.
chr10	731400	731600	.
chr10	731600	731800	.
chr10	731800	744400	.
chr10	744400	745400	.
chr10	745400	746600	.
chr10	746600	747400	.
chr10	747400	748200	.
chr10	748200	748600	.
chr10	748600	749400	.
chr10	749400	750200	.
chr10	750200	756600	.
chr10	756600	757000	.
chr10	757000	758400	.
chr10	758400	759000	.
chr10	759000	763400	.
chr10	763400	764000	.
chr10	764000	787400	.
chr10	787400	787800	.
chr10	787800	790200	.
chr10	790200	791200	.
chr10	791200	804200	.
chr10	804200	805000	.
chr10	855400	855800	.
chr10	873400	874800	.
chr10	874800	875400	.
chr10	919600	920000	.
chr10	941400	942000	.
chr10	942000	943200	.
chr10	943200	955600	.
chr10	975600	984800	.
chr10	1004200	1004600	.
chr10	1004600	1008000	.
chr10	1008000	1008800	.
chr10	1008800	1009200	.
chr10	1009200	1009800	.
chr10	1009800	1029800	.
chr10	1029800	1030600	.
chr10	1030600	1033400	.
chr10	1033400	1033800	.
chr10	1033800	1034000	.
chr10	1034000	1035000	.
chr10	1035000	1038400	.
chr10	1089000	1097200	.
chr10	1097200	1097400	.
chr10	1097400	1097800	.
chr10	1097800	1098000	.
chr10	1098000	1107000	.
chr10	1107000	1107800	.
chr10	1107800	1131400	.
chr10	1131400	1131800	.
chr10	1131800	1133800	.
chr10	1133800	1134400	.
chr10	1134400	1137000	.
chr10	1137000	1137600	.
chr10	1137600	1138400	.
chr10	1138400	1140400	.
chr10	1140400	1141600	.
chr10	1141600	1146400	.
chr10	1146400	1146800	.
chr10	1146800	1147200	.
chr10	1147200	1147600	.
chr10	1147600	1148800	.
chr10	1148800	1149000	.
chr10	1149000	1151200	.
chr10	1188600	1188800	.
chr10	1188800	1189400	.
chr10	1189400	1190800	.
chr10	1190800	1191200	.
chr10	1191200	1195400	.
chr10	1195400	1195800	.
chr10	1195800	1216400	.
chr10	1216400	1217000	.
chr10	1217000	1217200	.
chr10	1217200	1217400	.
chr10	1217400	1230400	.
chr10	1230400	1230600	.
chr10	1230600	1231200	.
chr10	1231200	1231400	.
chr10	1231400	1233200	.
chr10	1233200	1233400	.
chr10	1233400	1233600	.
chr10	1233600	1237000	.
chr10	1237000	1237200	.
chr10	1237200	1237600	.
chr10	1319800	1320200	.
chr10	1320200	1320400	.
chr10	1448600	1449200	.
chr10	1453400	1454000	.
chr10	1529800	1531200	.
chr10	1531200	1532400	.
chr10	1532400	1532600	.
chr10	1532600	1532800	.
chr10	1626000	1626600	.
chr10	1626600	1636200	.
chr10	1636200	1636400	.
chr10	1636400	1636600	.
chr10	1636600	1636800	.
chr10	1636800	1638000	.
chr10	1638000	1638400	.
chr10	1844200	1845000	.
chr10	1845000	1845200	.
chr10	1845200	1845800	.
chr10	1965000	1965600	.
chr10	1965600	1966000	.
chr10	1966000	1966400	.
chr10	1966400	1975400	.
chr10	1975400	1976200	.
chr10	1976200	1981400	.
chr10	1981400	1982400	.
chr10	1982400	1984200	.
chr10	1984200	1986800	.
chr10	1986800	1988000	.
chr10	1988000	1988600	.
chr10	1988600	1989000	.
chr10	1989000	1989600	.
chr10	2045000	2045600	.
chr10	2432200	2439800	.
chr10	2439800	2440600	.
chr10	2616400	2620600	.
chr10	2620600	2621200	.
chr10	2833400	2833800	.
chr10	2833800	2834800	.
chr10	2834800	2835400	.
chr10	5712000	5715400	.
chr10	5715400	5715800	.
chr10	5715800	5716000	.
chr10	5716000	5716200	.
chr10	5716200	5716600	.
chr10	5716600	5717800	.
chr10	5717800	5721400	.
chr10	5721400	5722000	.
chr10	5722000	5722400	.
chr10	5722400	5725200	.
chr10	5755800	5757400	.
chr10	5757400	5759000	.
chr10	5759000	5761400	.
chr10	5761400	5762400	.
chr10	5762400	5765600	.
chr10	5765600	5767600	.
chr10	5767600	5769800	.
chr10	5769800	5771400	.
chr10	5771400	5772600	.
chr10	5772600	5773600	.
chr10	5773600	5783200	.
chr10	5783200	5785600	.
chr10	5785600	5787000	.
chr10	5787000	5787800	.
chr10	5787800	5788200	.
chr10	5788200	5793400	.
chr10	5793400	5793800	.
chr10	5793800	5798000	.
chr10	5798000	5799600	.
chr10	5799600	5801000	.
chr10	5801000	5804400	.
chr10	5804400	5809800	.
chr10	5809800	5810200	.
chr10	5810200	5812000	.
chr10	5889800	5890800	.
chr10	6092200	6092800	.
chr10	6433200	6433600	.
chr10	7128600	7129000	.
chr10	7143200	7143400	.
chr10	7143400	7145400	.
chr10	7145400	7146200	.
chr10	7146200	7153800	.
chr10	7153800	7154400	.
chr10	7154400	7155000	.
chr10	7155000	7156400	.
chr10	7156400	7157000	.
chr10	7229800	7230600	.
chr10	7230600	7230800	.
chr10	7230800	7233600	.
chr10	7264800	7265200	.
chr10	7265200	7270400	.
chr10	7318600	7325600	.
chr10	7491800	7492000	.
chr10	7492000	7492600	.
chr10	7492600	7493000	.
chr10	7630200	7631800	.
chr10	7631800	7632200	.
chr10	7632200	7641400	.
chr10	7641400	7641800	.
chr10	7696200	7711200	.
chr10	7711200	7711600	.
chr10	7711600	7733200	.
chr10	7733200	7733600	.
chr10	7733600	7780400	.
chr10	7780400	7781200	.
chr10	7781200	7781600	.
chr10	7781600	7781800	.
chr10	7781800	7795800	.
chr10	7795800	7796000	.
chr10	7798400	7798600	.
chr10	7798600	7805000	.
chr10	7813400	7813800	.
chr10	7959600	7965000	.
chr10	7965000	7965600	.
chr10	7965600	7967400	.
chr10	7967400	7967600	.
chr10	7967600	7967800	.
chr10	7967800	7968200	.
chr10	7990800	7991000	.
chr10	7991000	7991400	.
chr10	7991400	7991800	.
chr10	7991800	7996400	.
chr10	7996400	7996600	.
chr10	7996600	7997800	.
chr10	7997800	7998200	.
chr10	7998200	8028800	.
chr10	8029000	8029200	.
chr10	8122000	8122200	.
chr10	8170800	8173800	.
chr10	8173800	8174000	.
chr10	8213600	8214200	.
chr10	8214200	8215200	.
chr10	8215200	8215800	.
chr10	8255200	8260800	.
chr10	8260800	8261200	.
chr10	8261200	8264800	.
chr10	8264800	8267400	.
chr10	8267400	8268600	.
chr10	8268600	8274800	.
chr10	8274800	8275800	.
chr10	8275800	8278400	.
chr10	8278400	8278800	.
chr10	8278800	8282800	.
chr10	8282800	8286200	.
chr10	8286200	8287000	.
chr10	8287000	8290600	.
chr10	8290600	8298000	.
chr10	8298000	8299200	.
chr10	8299200	8300800	.
chr10	8300800	8302000	.
chr10	8302000	8304400	.
chr10	8304400	8305200	.
chr10	8309400	8309600	.
chr10	8309800	8310000	.
chr10	8310000	8310400	.
chr10	8310400	8311600	.
chr10	8311600	8312200	.
chr10	8312200	8312600	.
chr10	8312600	8316000	.
chr10	8316000	8318200	.
chr10	8318200	8330200	.
chr10	8330200	8332000	.
chr10	8332000	8334400	.
chr10	8334400	8334800	.
chr10	8334800	8341800	.
chr10	8341800	8343000	.
chr10	8343000	8364400	.
chr10	8364400	8365000	.
chr10	8365000	8365600	.
chr10	8365600	8366000	.
chr10	8366000	8390000	.
chr10	8390000	8390400	.
chr10	8390400	8406400	.
chr10	8406400	8406600	.
chr10	8406600	8407600	.
chr10	8407600	8409800	.
chr10	8409800	8410000	.
chr10	8410000	8410600	.
chr10	8410600	8421400	.
chr10	8421400	8421800	.
chr10	8421800	8424400	.
chr10	8424400	8425400	.
chr10	8425400	8426800	.
chr10	8426800	8427400	.
chr10	8427400	8428400	.
chr10	8428400	8428600	.
chr10	8428600	8433400	.
chr10	8433400	8434400	.
chr10	8434400	8436600	.
chr10	8436600	8437200	.
chr10	8437200	8438000	.
chr10	8438000	8439400	.
chr10	8439400	8440200	.
chr10	8440200	8440400	.
chr10	8440400	8463800	.
chr10	8492400	8493000	.
chr10	8502000	8503000	.
chr10	8503000	8503200	.
chr10	8503200	8503600	.
chr10	8503600	8503800	.
chr10	8503800	8504400	.
chr10	8526000	8526600	.
chr10	8526600	8530800	.
chr10	8551800	8553600	.
chr10	8553600	8556000	.
chr10	8556000	8557200	.
chr10	8557200	8557800	.
chr10	8557800	8559200	.
chr10	8559200	8559600	.
chr10	8559600	8560600	.
chr10	8560600	8561600	.
chr10	8561600	8562200	.
chr10	8562200	8562600	.
chr10	8562600	8572400	.
chr10	8572400	8572800	.
chr10	8572800	8573000	.
chr10	8573000	8573200	.
chr10	8573200	8578000	.
chr10	8578000	8578400	.
chr10	8578400	8587800	.
chr10	8587800	8588200	.
chr10	8588200	8601800	.
chr10	8601800	8602400	.
chr10	8602400	8611800	.
chr10	8611800	8613000	.
chr10	8774200	8775200	.
chr10	8775200	8778000	.
chr10	8778000	8778600	.
chr10	8802400	8805400	.
chr10	8805400	8806800	.
chr10	8806800	8810200	.
chr10	8810200	8810600	.
chr10	8810600	8811000	.
chr10	8811000	8811400	.
chr10	8840000	8840200	.
chr10	8840200	8840600	.
chr10	8840600	8841400	.
chr10	8895400	8895800	.
chr10	8895800	8896600	.
chr10	8896600	8898400	.
chr10	8898400	8898600	.
chr10	8898600	8899400	.
chr10	8899400	8900400	.
chr10	8900400	8901200	.
chr10	8901200	8915000	.
chr10	8947400	8979600	.
chr10	8979600	8979800	.
chr10	8979800	8981200	.
chr10	8981200	8981600	.
chr10	8981600	9008400	.
chr10	9008400	9008800	.
chr10	9008800	9017400	.
chr10	9017400	9017800	.
chr10	9038800	9039000	.
chr10	9039000	9040000	.
chr10	9040000	9041400	.
chr10	9041400	9042200	.
chr10	9058000	9059000	.
chr10	9061400	9062200	.
chr10	9099400	9101200	.
chr10	9101600	9102000	.
chr10	9265200	9266200	.
chr10	9266200	9267400	.
chr10	9326800	9327400	.
chr10	9575200	9575800	.
chr10	9575800	9582800	.
chr10	9582800	9584400	.
chr10	9584400	9586800	.
chr10	9586800	9588600	.
chr10	9588600	9589600	.
chr10	9589600	9592200	.
chr10	9592200	9596800	.
chr10	9596800	9598000	.
chr10	9598000	9600000	.
chr10	9600000	9600800	.
chr10	9600800	9601600	.
chr10	9601600	9602800	.
chr10	9602800	9603200	.
chr10	9603200	9604200	.
chr10	9604200	9607200	.
chr10	9607200	9609600	.
chr10	9609600	9612000	.
chr10	9612000	9612600	.
chr10	9612600	9615200	.
chr10	9615200	9615600	.
chr10	9615600	9620800	.
chr10	9620800	9623000	.
chr10	9623000	9624600	.
chr10	9624600	9625000	.
chr10	9625000	9627600	.
chr10	9627600	9628000	.
chr10	9628000	9630000	.
chr10	9630000	9632000	.
chr10	9632000	9632800	.
chr10	9632800	9633200	.
chr10	9633200	9643000	.
chr10	9643000	9643400	.
chr10	9643400	9644000	.
chr10	9644000	9645600	.
chr10	9645600	9646400	.
chr10	9646400	9646800	.
chr10	9649400	9650200	.
chr10	9650200	9667000	.
chr10	9667000	9669000	.
chr10	9669000	9680600	.
chr10	9680600	9682000	.
chr10	9682000	9683000	.
chr10	9686800	9687200	.
chr10	9687200	9687600	.
chr10	9687600	9712800	.
chr10	9712800	9713000	.
chr10	9713000	9713200	.
chr10	9724600	9735600	.
chr10	9735600	9736000	.
chr10	9736000	9740600	.
chr10	9740600	9742800	.
chr10	9742800	9762000	.
chr10	9762000	9762800	.
chr10	9762800	9790400	.
chr10	9790400	9791400	.
chr10	9791400	9794000	.
chr10	9794000	9795000	.
chr10	9795000	9795600	.
chr10	9795600	9796600	.
chr10	9796600	9799800	.
chr10	9799800	9800200	.
chr10	9800200	9802200	.
chr10	9802200	9804000	.
chr10	9804000	9810000	.
chr10	9810000	9811200	.
chr10	9811200	9811400	.
chr10	9811400	9812200	.
chr10	9812200	9816200	.
chr10	9816200	9817600	.
chr10	9817600	9819200	.
chr10	9819200	9820600	.
chr10	9820600	9826000	.
chr10	9826000	9826600	.
chr10	9829000	9830600	.
chr10	9830600	9831000	.
chr10	9831000	9837000	.
chr10	9897200	9898400	.
chr10	9898400	9899000	.
chr10	9899000	9899200	.
chr10	9899200	9903600	.
chr10	9903600	9904000	.
chr10	9963200	9964000	.
chr10	9964000	9972200	.
chr10	9978600	9979000	.
chr10	10003200	10003400	.
chr10	10003400	10004000	.
chr10	10004000	10004600	.
chr10	10004600	10008600	.
chr10	10008600	10009000	.
chr10	10009000	10009600	.
chr10	10009600	10009800	.
chr10	10028200	10035200	.
chr10	10035200	10035600	.
chr10	10035600	10037000	.
chr10	10062600	10065200	.
chr10	10065200	10065600	.
chr10	10065600	10092200	.
chr10	10092200	10092400	.
chr10	10136600	10142800	.
chr10	10142800	10143000	.
chr10	10143000	10143200	.
chr10	10143200	10143400	.
chr10	10143400	10143800	.
chr10	10157600	10184400	.
chr10	10184400	10184800	.
chr10	10184800	10190400	.
chr10	10192000	10216000	.
chr10	10216000	10216600	.
chr10	10216600	10220400	.
chr10	10220400	10220800	.
chr10	10220800	10225000	.
chr10	10225000	10225600	.
chr10	10225600	10226400	.
chr10	10256200	10263600	.
chr10	10266000	10267800	.
chr10	10404800	10405800	.
chr10	10429400	10429600	.
chr10	10429600	10430000	.
chr10	10430000	10434000	.
chr10	10434000	10434400	.
chr10	10449800	10450800	.
chr10	10450800	10451000	.
chr10	10451000	10451200	.
chr10	10451200	10453800	.
chr10	10453800	10455200	.
chr10	10455200	10455800	.
chr10	10455800	10456000	.
chr10	10456000	10456200	.
chr10	10456200	10456400	.
chr10	10456400	10459200	.
chr10	10459200	10459400	.
chr10	10459400	10460200	.
chr10	10460200	10462600	.
chr10	10462600	10463000	.
chr10	10463000	10467200	.
chr10	10467200	10467600	.
chr10	10467600	10468400	.
chr10	10468400	10469000	.
chr10	10509600	10510000	.
chr10	10539600	10539800	.
chr10	10539800	10540600	.
chr10	10540600	10541000	.
chr10	10541000	10552800	.
chr10	10552800	10553200	.
chr10	10553200	10553600	.
chr10	10567000	10569600	.
chr10	10569600	10570200	.
chr10	10570200	10573400	.
chr10	10573400	10576000	.
chr10	10576000	10577800	.
chr10	10577800	10578000	.
chr10	10578000	10592000	.
chr10	10608800	10609000	.
chr10	10609000	10609200	.
chr10	10609200	10609400	.
chr10	10609400	10613400	.
chr10	10613400	10614000	.
chr10	10614000	10614200	.
chr10	10614200	10617400	.
chr10	10617400	10617600	.
chr10	10682200	10682400	.
chr10	10682400	10682600	.
chr10	10682600	10683400	.
chr10	10695600	10696000	.
chr10	10883800	10884200	.
chr10	10884200	10892400	.
chr10	10892400	10892800	.
chr10	10892800	10903200	.
chr10	10947800	10987000	.
chr10	11005800	11008400	.
chr10	11008400	11009000	.
chr10	11009000	11025200	.
chr10	11025200	11025400	.
chr10	11025400	11026000	.
chr10	11026000	11026400	.
chr10	11046000	11046200	.
chr10	11052000	11052600	.
chr10	11052600	11059800	.
chr10	11073800	11074000	.
chr10	11150600	11154600	.
chr10	11154600	11155000	.
chr10	11155000	11159200	.
chr10	11228800	11229000	.
chr10	11229000	11229200	.
chr10	11229200	11229600	.
chr10	11229600	11234600	.
chr10	11234600	11235400	.
chr10	11303600	11306200	.
chr10	11310200	11311000	.
chr10	11311000	11311400	.
chr10	11311400	11312200	.
chr10	11314400	11318000	.
chr10	11318000	11318400	.
chr10	11318400	11333800	.
chr10	11335000	11339600	.
chr10	11339600	11340200	.
chr10	11340200	11360400	.
chr10	11360400	11361200	.
chr10	11363400	11365800	.
chr10	11365800	11366400	.
chr10	11366400	11366800	.
chr10	11366800	11367400	.
chr10	11367400	11367800	.
chr10	11367800	11368200	.
chr10	11368200	11376800	.
chr10	11376800	11377200	.
chr10	11379800	11381200	.
chr10	11381200	11381600	.
chr10	11381600	11383000	.
chr10	11383000	11384200	.
chr10	11384200	11386800	.
chr10	11386800	11387600	.
chr10	11387600	11398800	.
chr10	11398800	11400000	.
chr10	11400000	11401000	.
chr10	11401000	11402400	.
chr10	11402400	11407200	.
chr10	11407200	11407400	.
chr10	11409200	11409400	.
chr10	11409400	11410200	.
chr10	11410200	11411000	.
chr10	11411000	11414200	.
chr10	11414200	11414600	.
chr10	11414600	11421600	.
chr10	11421600	11422000	.
chr10	11422000	11430800	.
chr10	11430800	11431400	.
chr10	11431400	11432000	.
chr10	11432000	11433000	.
chr10	11433000	11435400	.
chr10	11435400	11436200	.
chr10	11436200	11446800	.
chr10	11446800	11447200	.
chr10	11447200	11453800	.
chr10	11453800	11456800	.
chr10	11456800	11465000	.
chr10	11468600	11486400	.
chr10	11486400	11486600	.
chr10	11486600	11487000	.
chr10	11487000	11488000	.
chr10	11488000	11489800	.
chr10	11515000	11526000	.
chr10	11526000	11526200	.
chr10	11527600	11527800	.
chr10	11527800	11553200	.
chr10	11553200	11554000	.
chr10	11554000	11555000	.
chr10	11555000	11555600	.
chr10	11555600	11573400	.
chr10	11573400	11575000	.
chr10	11575000	11592400	.
chr10	11592400	11592600	.
chr10	11593200	11593600	.
chr10	11593600	11605600	.
chr10	11605600	11606000	.
chr10	11606000	11606400	.
chr10	11606400	11606600	.
chr10	11606600	11626200	.
chr10	11626200	11628000	.
chr10	11628000	11638800	.
chr10	11638800	11639000	.
chr10	11641400	11643000	.
chr10	11643000	11650200	.
chr10	11650200	11651200	.
chr10	11651200	11656200	.
chr10	11656200	11657200	.
chr10	11657200	11660000	.
chr10	11660000	11661000	.
chr10	11661000	11664200	.
chr10	11664200	11666400	.
chr10	11666400	11666600	.
chr10	11666600	11667000	.
chr10	11667000	11667200	.
chr10	11667200	11668800	.
chr10	11668800	11674400	.
chr10	11674400	11674800	.
chr10	11674800	11679400	.
chr10	11679400	11679800	.
chr10	11679800	11681400	.
chr10	11681400	11682200	.
chr10	11682200	11689800	.
chr10	11689800	11690200	.
chr10	11690200	11717400	.
chr10	11717400	11717800	.
chr10	11717800	11735200	.
chr10	11735200	11735600	.
chr10	11735600	11748400	.
chr10	11825400	11834000	.
chr10	11836400	11845600	.
chr10	11926400	11928800	.
chr10	11928800	11929800	.
chr10	11929800	11939800	.
chr10	11939800	11940000	.
chr10	11940000	11940200	.
chr10	11940200	11940400	.
chr10	11940400	11946800	.
chr10	12323200	12332400	.
chr10	12386400	12387000	.
chr10	12387000	12387800	.
chr10	12387800	12412600	.
chr10	12412600	12413000	.
chr10	12413000	12420600	.
chr10	12420600	12422400	.
chr10	12422400	12430200	.
chr10	12430200	12430400	.
chr10	12529600	12537400	.
chr10	12537400	12537800	.
chr10	12537800	12555400	.
chr10	12555400	12556000	.
chr10	12556000	12557200	.
chr10	12557200	12557400	.
chr10	12559200	12560200	.
chr10	12560200	12561000	.
chr10	12561000	12562400	.
chr10	12562400	12563400	.
chr10	12563400	12567200	.
chr10	12567200	12570400	.
chr10	12570400	12571800	.
chr10	12571800	12593800	.
chr10	12593800	12594400	.
chr10	12594400	12595000	.
chr10	12595000	12595600	.
chr10	12595600	12597800	.
chr10	12597800	12598200	.
chr10	12598200	12598800	.
chr10	12598800	12599400	.
chr10	12599400	12618800	.
chr10	12618800	12619400	.
chr10	12619400	12620600	.
chr10	12620600	12621000	.
chr10	12621000	12622400	.
chr10	12622400	12624600	.
chr10	12624600	12626200	.
chr10	12626200	12627400	.
chr10	12627400	12633000	.
chr10	12633000	12634200	.
chr10	12634200	12636600	.
chr10	12636600	12637200	.
chr10	12637200	12646200	.
chr10	12646200	12647200	.
chr10	12647200	12651600	.
chr10	12651600	12652000	.
chr10	12652000	12658800	.
chr10	12658800	12659200	.
chr10	12659200	12663200	.
chr10	12663200	12666000	.
chr10	12666000	12668600	.
chr10	12668600	12669600	.
chr10	12671600	12672400	.
chr10	12672400	12672800	.
chr10	12672800	12677200	.
chr10	12677200	12678200	.
chr10	12678200	12688600	.
chr10	12690200	12690600	.
chr10	12690600	12693200	.
chr10	12693200	12693600	.
chr10	12693600	12700800	.
chr10	12700800	12702400	.
chr10	12702400	12703400	.
chr10	12703400	12705000	.
chr10	12705000	12708000	.
chr10	12708000	12710800	.
chr10	12710800	12716600	.
chr10	12716600	12717000	.
chr10	12717000	12722400	.
chr10	12722400	12722800	.
chr10	12722800	12727000	.
chr10	12727000	12729400	.
chr10	12729400	12731600	.
chr10	12731600	12732000	.
chr10	12732000	12735200	.
chr10	12735200	12735600	.
chr10	12735600	12737200	.
chr10	12737200	12737600	.
chr10	12737600	12739400	.
chr10	12739400	12740000	.
chr10	12740000	12742200	.
chr10	12742200	12742400	.
chr10	12742400	12745200	.
chr10	12745200	12746200	.
chr10	12746200	12748800	.
chr10	12748800	12751800	.
chr10	12751800	12752600	.
chr10	12752600	12754000	.
chr10	12758000	12780200	.
chr10	12780200	12780600	.
chr10	12780600	12792000	.
chr10	12792000	12793000	.
chr10	12793000	12797200	.
chr10	12797200	12797600	.
chr10	12797600	12798600	.
chr10	12798600	12801200	.
chr10	12801200	12801400	.
chr10	12801400	12802600	.
chr10	12802600	12823200	.
chr10	12877400	12877800	.
chr10	12877800	12878600	.
chr10	12925600	12926600	.
chr10	12926600	12929200	.
chr10	13034800	13039600	.
chr10	13039600	13040000	.
chr10	13040000	13051800	.
chr10	13287600	13288000	.
chr10	13288000	13288400	.
chr10	13388400	13402600	.
chr10	13402600	13404200	.
chr10	13404200	13415400	.
chr10	13417000	13442200	.
chr10	13442200	13442600	.
chr10	13442600	13443600	.
chr10	13443600	13444400	.
chr10	13444400	13448800	.
chr10	13448800	13450000	.
chr10	13450000	13459400	.
chr10	13459400	13460200	.
chr10	13460200	13461200	.
chr10	13461200	13462600	.
chr10	13462600	13468400	.
chr10	13468400	13469200	.
chr10	13469200	13471000	.
chr10	13471000	13471800	.
chr10	13471800	13474200	.
chr10	13474200	13477000	.
chr10	13477000	13477400	.
chr10	13477400	13479200	.
chr10	13479200	13481400	.
chr10	13481400	13482000	.
chr10	13482000	13482400	.
chr10	13482400	13483400	.
chr10	13483400	13485000	.
chr10	13485000	13486200	.
chr10	13486200	13490000	.
chr10	13490000	13490400	.
chr10	13490400	13490600	.
chr10	13490600	13492000	.
chr10	13492000	13497000	.
chr10	13497000	13498000	.
chr10	13498000	13499600	.
chr10	13499600	13500600	.
chr10	13500600	13501200	.
chr10	13501200	13501600	.
chr10	13501600	13501800	.
chr10	13501800	13502400	.
chr10	13502400	13503400	.
chr10	13503400	13505000	.
chr10	13505000	13507400	.
chr10	13507400	13508000	.
chr10	13508000	13510600	.
chr10	13510600	13510800	.
chr10	13510800	13521600	.
chr10	13521600	13522800	.
chr10	13522800	13523400	.
chr10	13523400	13523600	.
chr10	13523600	13529200	.
chr10	13529200	13530000	.
chr10	13530000	13531800	.
chr10	13531800	13533000	.
chr10	13533000	13537000	.
chr10	13537000	13537400	.
chr10	13537400	13538600	.
chr10	13538600	13539400	.
chr10	13539400	13540200	.
chr10	13540200	13542800	.
chr10	13542800	13543600	.
chr10	13543600	13548800	.
chr10	13548800	13549800	.
chr10	13549800	13557400	.
chr10	13557400	13558600	.
chr10	13558600	13558800	.
chr10	13558800	13562400	.
chr10	13562400	13566200	.
chr10	13566200	13571800	.
chr10	13571800	13572600	.
chr10	13572600	13575000	.
chr10	13575000	13578800	.
chr10	13578800	13579200	.
chr10	13579200	13580200	.
chr10	13580200	13582400	.
chr10	13582400	13583600	.
chr10	13583600	13584000	.
chr10	13584000	13585200	.
chr10	13585200	13585400	.
chr10	13585400	13585600	.
chr10	13585600	13585800	.
chr10	13585800	13590600	.
chr10	13590600	13592200	.
chr10	13592200	13593800	.
chr10	13593800	13594800	.
chr10	13594800	13597200	.
chr10	13597200	13599400	.
chr10	13599400	13602800	.
chr10	13602800	13604800	.
chr10	13610000	13612000	.
chr10	13612000	13612800	.
chr10	13612800	13613200	.
chr10	13613200	13613600	.
chr10	13613600	13614200	.
chr10	13614200	13615000	.
chr10	13615000	13617000	.
chr10	13617000	13618000	.
chr10	13618000	13621400	.
chr10	13621400	13621600	.
chr10	13621600	13622000	.
chr10	13622000	13623000	.
chr10	13623000	13645400	.
chr10	13645400	13647600	.
chr10	13647600	13648600	.
chr10	13648600	13650400	.
chr10	13650400	13652600	.
chr10	13652600	13653600	.
chr10	13653600	13655400	.
chr10	13655400	13656600	.
chr10	13656600	13658600	.
chr10	13658600	13658800	.
chr10	13658800	13659200	.
chr10	13659200	13677000	.
chr10	13677000	13677400	.
chr10	13677400	13680800	.
chr10	13680800	13682400	.
chr10	13682400	13688200	.
chr10	13688200	13688400	.
chr10	13688400	13688600	.
chr10	13688600	13689400	.
chr10	13689400	13699800	.
chr10	13699800	13700200	.
chr10	13700200	13701000	.
chr10	13701000	13702200	.
chr10	13702200	13706400	.
chr10	13706400	13707000	.
chr10	13707000	13711200	.
chr10	13713000	13715800	.
chr10	13715800	13717600	.
chr10	13717600	13718200	.
chr10	13718200	13718600	.
chr10	13718600	13728200	.
chr10	13728200	13729800	.
chr10	13729800	13734600	.
chr10	13734600	13736800	.
chr10	13736800	13749400	.
chr10	13749400	13750600	.
chr10	13750600	13751800	.
chr10	13751800	13753000	.
chr10	13753800	13755400	.
chr10	13755400	13756000	.
chr10	13756000	13757600	.
chr10	13757600	13772000	.
chr10	13772000	13773600	.
chr10	13773600	13787200	.
chr10	13787200	13788000	.
chr10	13788000	13790200	.
chr10	13790200	13790600	.
chr10	13790600	13793000	.
chr10	13793000	13793400	.
chr10	13793400	13798600	.
chr10	13798600	13799000	.
chr10	13799000	13803200	.
chr10	13803200	13806400	.
chr10	13806400	13807200	.
chr10	13807200	13811600	.
chr10	13811600	13811800	.
chr10	13833800	13836800	.
chr10	13836800	13838200	.
chr10	13838200	13839200	.
chr10	13839200	13839600	.
chr10	13839600	13844800	.
chr10	13844800	13845000	.
chr10	13869400	13870000	.
chr10	13870000	13870200	.
chr10	13870200	13872600	.
chr10	13872600	13875400	.
chr10	13875400	13883400	.
chr10	13883400	13884400	.
chr10	13884400	13896200	.
chr10	13898600	13898800	.
chr10	13898800	13900200	.
chr10	13915200	13921400	.
chr10	13921400	13921600	.
chr10	13921600	13922200	.
chr10	13922200	13922600	.
chr10	13922600	13927600	.
chr10	13927600	13928400	.
chr10	13938200	13938400	.
chr10	13942400	13955200	.
chr10	13963800	13964400	.
chr10	13964400	13964800	.
chr10	13966800	13971200	.
chr10	14031800	14033200	.
chr10	14033200	14033600	.
chr10	14033600	14035200	.
chr10	14035200	14036400	.
chr10	14036400	14041600	.
chr10	14041600	14044000	.
chr10	14044000	14046200	.
chr10	14046200	14047400	.
chr10	14047400	14051800	.
chr10	14051800	14052400	.
chr10	14052400	14056200	.
chr10	14056200	14056800	.
chr10	14056800	14065000	.
chr10	14065000	14066400	.
chr10	14066400	14066800	.
chr10	14066800	14067000	.
chr10	14067000	14067400	.
chr10	14067400	14067600	.
chr10	14070400	14070600	.
chr10	14070600	14075200	.
chr10	14075200	14075400	.
chr10	14096800	14102400	.
chr10	14102800	14103400	.
chr10	14103400	14130400	.
chr10	14130400	14131000	.
chr10	14131000	14182600	.
chr10	14185200	14185400	.
chr10	14194000	14213800	.
chr10	14213800	14216600	.
chr10	14216600	14221600	.
chr10	14221600	14222000	.
chr10	14222000	14225000	.
chr10	14225000	14225400	.
chr10	14225400	14228800	.
chr10	14228800	14229200	.
chr10	14229200	14238200	.
chr10	14238200	14238600	.
chr10	14238600	14239800	.
chr10	14249800	14250200	.
chr10	14250600	14254800	.
chr10	14361200	14365400	.
chr10	14365400	14365800	.
chr10	14365800	14367600	.
chr10	14367600	14368400	.
chr10	14368400	14383400	.
chr10	14383400	14385000	.
chr10	14385000	14390200	.
chr10	14390200	14391000	.
chr10	14391000	14391800	.
chr10	14391800	14392600	.
chr10	14392600	14393200	.
chr10	14393200	14394000	.
chr10	14394000	14411800	.
chr10	14411800	14412600	.
chr10	14412600	14417200	.
chr10	14417200	14419400	.
chr10	14419400	14431400	.
chr10	14431400	14431600	.
chr10	14431600	14431800	.
chr10	14433000	14441400	.
chr10	14441400	14441800	.
chr10	14441800	14442200	.
chr10	14442200	14442400	.
chr10	14442400	14445800	.
chr10	14445800	14446400	.
chr10	14446400	14465200	.
chr10	14465200	14466200	.
chr10	14466200	14467600	.
chr10	14469600	14470400	.
chr10	14470400	14470800	.
chr10	14470800	14471000	.
chr10	14471000	14482000	.
chr10	14497600	14508800	.
chr10	14508800	14509600	.
chr10	14509600	14512200	.
chr10	14512200	14513400	.
chr10	14513400	14517800	.
chr10	14517800	14518800	.
chr10	14518800	14532400	.
chr10	14533800	14534000	.
chr10	14534000	14536600	.
chr10	14536600	14538000	.
chr10	14538000	14555000	.
chr10	14555000	14555400	.
chr10	14555400	14556600	.
chr10	14556600	14557000	.
chr10	14557000	14571600	.
chr10	14652400	14652600	.
chr10	14652600	14653200	.
chr10	14653200	14681200	.
chr10	14681200	14681800	.
chr10	14681800	14712800	.
chr10	14712800	14713400	.
chr10	14713400	14714400	.
chr10	14714400	14714800	.
chr10	14714800	14750400	.
chr10	14750400	14750800	.
chr10	14750800	14777400	.
chr10	14777400	14777800	.
chr10	14777800	14780800	.
chr10	14780800	14781000	.
chr10	14781000	14781800	.
chr10	14781800	14796800	.
chr10	14796800	14797200	.
chr10	14797200	14798000	.
chr10	14798000	14798200	.
chr10	14798200	14858200	.
chr10	14858200	14858600	.
chr10	14858600	14865600	.
chr10	14865600	14866200	.
chr10	14866200	14905200	.
chr10	14905200	14906000	.
chr10	14906000	14928800	.
chr10	14928800	14929000	.
chr10	14929000	14929800	.
chr10	14929800	14933000	.
chr10	14933000	14933800	.
chr10	14933800	14936400	.
chr10	14941600	14942000	.
chr10	14942000	14956400	.
chr10	14956400	14957000	.
chr10	14957000	14957800	.
chr10	14957800	14958000	.
chr10	14958000	14959200	.
chr10	14959200	14961000	.
chr10	14961000	14965400	.
chr10	14965400	14966400	.
chr10	14966400	14972200	.
chr10	14972200	14973400	.
chr10	14973400	14981200	.
chr10	14981200	14981600	.
chr10	14985000	14985400	.
chr10	14985400	14988600	.
chr10	14988600	14989000	.
chr10	14989000	14995400	.
chr10	14995400	14995600	.
chr10	14995600	14997000	.
chr10	14997000	14998200	.
chr10	14998200	15012200	.
chr10	15012200	15013200	.
chr10	15013200	15013800	.
chr10	15013800	15014000	.
chr10	15014000	15027400	.
chr10	15027400	15028400	.
chr10	15028400	15029800	.
chr10	15044200	15050000	.
chr10	15050000	15050400	.
chr10	15050400	15054600	.
chr10	15054600	15055400	.
chr10	15055400	15057200	.
chr10	15057200	15057600	.
chr10	15057600	15075800	.
chr10	15075800	15076800	.
chr10	15076800	15080600	.
chr10	15080600	15081000	.
chr10	15081000	15089800	.
chr10	15089800	15090200	.
chr10	15090200	15094600	.
chr10	15094600	15095200	.
chr10	15095200	15096200	.
chr10	15096200	15097600	.
chr10	15097600	15104600	.
chr10	15104600	15105000	.
chr10	15105000	15106000	.
chr10	15106000	15106800	.
chr10	15106800	15124000	.
chr10	15124000	15125400	.
chr10	15125400	15129800	.
chr10	15219600	15219800	.
chr10	15219800	15226000	.
chr10	15254200	15254600	.
chr10	15254600	15255400	.
chr10	15255400	15256000	.
chr10	15256000	15259800	.
chr10	15259800	15260200	.
chr10	15260200	15262800	.
chr10	15262800	15263200	.
chr10	15265000	15265400	.
chr10	15265400	15268400	.
chr10	15278000	15280600	.
chr10	15280600	15281400	.
chr10	15281400	15294200	.
chr10	15294200	15294400	.
chr10	15294400	15294600	.
chr10	15294600	15294800	.
chr10	15294800	15295600	.
chr10	15295600	15300800	.
chr10	15300800	15308800	.
chr10	15308800	15309600	.
chr10	15309600	15314000	.
chr10	15314000	15314400	.
chr10	15314400	15316200	.
chr10	15316200	15316400	.
chr10	15316400	15316600	.
chr10	15316600	15317000	.
chr10	15318400	15323200	.
chr10	15323200	15324400	.
chr10	15324400	15373400	.
chr10	15426600	15427000	.
chr10	15593200	15593400	.
chr10	15593400	15601600	.
chr10	15601600	15602400	.
chr10	15602400	15607400	.
chr10	15819800	15820000	.
chr10	15867000	15867400	.
chr10	15867400	15872000	.
chr10	15872000	15872400	.
chr10	15872400	15876200	.
chr10	15876200	15876600	.
chr10	15876600	15878400	.
chr10	16063400	16074800	.
chr10	16074800	16079000	.
chr10	16079000	16080000	.
chr10	16080000	16081200	.
chr10	16081200	16083000	.
chr10	16083000	16084600	.
chr10	16084600	16094200	.
chr10	16094200	16095000	.
chr10	16095000	16096400	.
chr10	16096400	16098000	.
chr10	16098000	16099600	.
chr10	16099600	16100200	.
chr10	16100200	16100600	.
chr10	16100600	16100800	.
chr10	16100800	16101200	.
chr10	16101200	16103000	.
chr10	16103000	16103800	.
chr10	16103800	16104200	.
chr10	16104200	16105200	.
chr10	16105200	16115600	.
chr10	16115600	16124200	.
chr10	16124200	16127200	.
chr10	16127200	16133600	.
chr10	16133600	16134000	.
chr10	16134000	16136800	.
chr10	16136800	16138200	.
chr10	16138200	16138800	.
chr10	16138800	16140200	.
chr10	16140200	16140800	.
chr10	16140800	16144600	.
chr10	16144600	16145800	.
chr10	16145800	16152200	.
chr10	16152200	16158400	.
chr10	16158400	16158800	.
chr10	16158800	16162600	.
chr10	16162600	16164000	.
chr10	16164000	16168600	.
chr10	16168600	16170200	.
chr10	16170200	16171600	.
chr10	16171600	16175200	.
chr10	16175200	16178800	.
chr10	16178800	16188600	.
chr10	16192600	16192800	.
chr10	16192800	16195200	.
chr10	16195200	16195800	.
chr10	16195800	16196200	.
chr10	16196200	16197600	.
chr10	16197600	16201600	.
chr10	16249800	16250600	.
chr10	16250600	16253000	.
chr10	16253000	16253400	.
chr10	16253400	16254000	.
chr10	16254000	16256200	.
chr10	16256200	16257800	.
chr10	16257800	16260200	.
chr10	16260200	16274200	.
chr10	16274200	16274600	.
chr10	16274600	16276200	.
chr10	16276200	16276600	.
chr10	16276600	16292400	.
chr10	16312600	16317000	.
chr10	16317000	16318000	.
chr10	16318000	16396400	.
chr10	16396400	16397000	.
chr10	16397000	16401600	.
chr10	16420400	16450000	.
chr10	16450000	16450400	.
chr10	16450400	16523800	.
chr10	16545600	16546000	.
chr10	16563000	16563600	.
chr10	16622000	16622400	.
chr10	16622400	16718600	.
chr10	16718600	16719000	.
chr10	16719000	16729400	.
chr10	16729400	16729800	.
chr10	16729800	16730400	.
chr10	16730400	16731000	.
chr10	16731000	16732800	.
chr10	16732800	16733200	.
chr10	16733200	16739400	.
chr10	16803000	16804200	.
chr10	16804400	16815400	.
chr10	16816000	16818800	.
chr10	16894200	16895000	.
chr10	16895000	16896800	.
chr10	16911600	16911800	.
chr10	16915400	16916400	.
chr10	16916400	16931800	.
chr10	16931800	16932200	.
chr10	16932200	16943400	.
chr10	16943400	16943800	.
chr10	16943800	16950000	.
chr10	16950000	16950800	.
chr10	16950800	16951000	.
chr10	17046000	17047200	.
chr10	17047200	17058200	.
chr10	17098800	17099200	.
chr10	17099200	17101600	.
chr10	17101600	17101800	.
chr10	17101800	17102600	.
chr10	17102600	17102800	.
chr10	17155000	17155200	.
chr10	17155200	17155600	.
chr10	17155600	17156200	.
chr10	17156200	17157400	.
chr10	17170600	17178800	.
chr10	17178800	17179200	.
chr10	17179200	17180200	.
chr10	17180200	17180600	.
chr10	17180600	17181800	.
chr10	17200400	17200800	.
chr10	17200800	17204200	.
chr10	17204200	17204800	.
chr10	17204800	17215000	.
chr10	17215000	17215400	.
chr10	17215400	17220600	.
chr10	17220600	17222000	.
chr10	17222000	17224000	.
chr10	17224000	17224400	.
chr10	17224400	17227000	.
chr10	17227000	17228400	.
chr10	17228400	17233800	.
chr10	17233800	17234400	.
chr10	17234400	17250200	.
chr10	17250200	17250600	.
chr10	17250600	17257800	.
chr10	17260200	17268600	.
chr10	17327600	17328400	.
chr10	17328400	17338400	.
chr10	17338400	17338800	.
chr10	17338800	17340800	.
chr10	17367400	17370400	.
chr10	17370400	17371200	.
chr10	17371200	17371800	.
chr10	17371800	17372200	.
chr10	17372200	17372400	.
chr10	17372400	17374000	.
chr10	17374000	17374400	.
chr10	17374400	17375600	.
chr10	17375600	17378400	.
chr10	17378400	17381000	.
chr10	17381000	17382800	.
chr10	17382800	17387600	.
chr10	17387600	17388200	.
chr10	17388200	17388600	.
chr10	17388600	17388800	.
chr10	17388800	17390200	.
chr10	17390200	17394600	.
chr10	17394600	17398000	.
chr10	17398000	17400200	.
chr10	17400200	17401600	.
chr10	17401600	17402200	.
chr10	17402200	17407600	.
chr10	17407600	17408000	.
chr10	17408000	17408800	.
chr10	17408800	17409400	.
chr10	17409400	17419400	.
chr10	17429800	17440000	.
chr10	17440000	17440200	.
chr10	17440200	17440600	.
chr10	17440600	17440800	.
chr10	17453000	17453200	.
chr10	17453200	17454000	.
chr10	17454000	17458800	.
chr10	17458800	17459200	.
chr10	17459200	17469600	.
chr10	17469600	17469800	.
chr10	17473400	17479000	.
chr10	17479000	17481200	.
chr10	17481200	17482600	.
chr10	17482600	17483400	.
chr10	17483400	17485000	.
chr10	17485000	17487200	.
chr10	17487200	17489400	.
chr10	17489400	17489800	.
chr10	17489800	17490200	.
chr10	17490200	17491200	.
chr10	17491200	17492400	.
chr10	17492400	17493600	.
chr10	17498000	17498200	.
chr10	17498200	17498800	.
chr10	17557400	17558400	.
chr10	17560800	17561600	.
chr10	17561600	17563000	.
chr10	17615600	17615800	.
chr10	17615800	17633400	.
chr10	17709200	17709400	.
chr10	17709400	17709800	.
chr10	17853600	17854000	.
chr10	17958400	17958600	.
chr10	17958600	17961600	.
chr10	18213400	18215600	.
chr10	18215600	18215800	.
chr10	18215800	18217000	.
chr10	18217000	18217400	.
chr10	18217400	18223000	.
chr10	18223000	18223400	.
chr10	18398000	18398200	.
chr10	18398200	18398600	.
chr10	18398600	18398800	.
chr10	18398800	18405200	.
chr10	18405200	18405600	.
chr10	18405600	18408000	.
chr10	18439800	18440800	.
chr10	18440800	18441200	.
chr10	18441200	18441400	.
chr10	18441400	18441600	.
chr10	18476800	18477000	.
chr10	18477000	18477600	.
chr10	18477600	18477800	.
chr10	18500200	18503400	.
chr10	18503400	18504000	.
chr10	18504000	18517800	.
chr10	18517800	18518000	.
chr10	18518000	18519000	.
chr10	18625800	18630800	.
chr10	18630800	18631800	.
chr10	18631800	18632000	.
chr10	18690400	18693200	.
chr10	18693200	18693600	.
chr10	18742600	18748400	.
chr10	18748400	18749200	.
chr10	18749200	18749600	.
chr10	18749600	18749800	.
chr10	18749800	18758000	.
chr10	18758000	18758400	.
chr10	18758400	18761400	.
chr10	18761400	18763000	.
chr10	18763000	18823000	.
chr10	18823000	18823400	.
chr10	18823400	18828000	.
chr10	18935200	18935400	.
chr10	18935400	18949600	.
chr10	18949600	18950000	.
chr10	18950000	18960600	.
chr10	18960600	18961800	.
chr10	18961800	18962400	.
chr10	18995800	19013800	.
chr10	19013800	19014000	.
chr10	19014000	19014400	.
chr10	19014400	19015000	.
chr10	19015000	19018400	.
chr10	19020000	19034000	.
chr10	19034000	19034200	.
chr10	19034200	19034400	.
chr10	19034400	19034600	.
chr10	19034600	19044200	.
chr10	19044200	19045200	.
chr10	19048200	19059800	.
chr10	19059800	19060200	.
chr10	19060200	19061000	.
chr10	19061000	19061600	.
chr10	19061600	19088800	.
chr10	19088800	19089600	.
chr10	19089600	19092600	.
chr10	19092600	19093000	.
chr10	19093000	19098200	.
chr10	19098200	19098600	.
chr10	19098600	19117000	.
chr10	19117000	19118000	.
chr10	19118000	19118200	.
chr10	19118200	19118400	.
chr10	19118400	19120800	.
chr10	19120800	19123400	.
chr10	19123400	19140400	.
chr10	19147800	19148600	.
chr10	19151200	19152000	.
chr10	19166600	19167000	.
chr10	19167000	19172400	.
chr10	19172400	19172800	.
chr10	19172800	19180000	.
chr10	19180000	19180600	.
chr10	19180600	19185600	.
chr10	19185600	19187600	.
chr10	19306400	19306800	.
chr10	19387000	19387600	.
chr10	19404600	19405000	.
chr10	19410200	19410600	.
chr10	19410600	19411600	.
chr10	19411600	19411800	.
chr10	19411800	19412000	.
chr10	19587000	19587600	.
chr10	19587600	19588800	.
chr10	19588800	19589600	.
chr10	19621800	19625400	.
chr10	19625400	19626000	.
chr10	19669800	19711200	.
chr10	19711200	19711600	.
chr10	19711600	19712200	.
chr10	19712200	19713200	.
chr10	19713200	19727800	.
chr10	19727800	19728200	.
chr10	19728200	19740000	.
chr10	19740000	19740200	.
chr10	19740200	19741400	.
chr10	19741400	19742600	.
chr10	19742600	19745800	.
chr10	19745800	19748400	.
chr10	19748400	19749400	.
chr10	19749400	19749600	.
chr10	19749600	19755600	.
chr10	19755600	19757000	.
chr10	19757000	19757200	.
chr10	19757200	19758200	.
chr10	19761000	19770400	.
chr10	19770400	19771400	.
chr10	19771400	19775200	.
chr10	19775200	19775600	.
chr10	19775600	19778600	.
chr10	19778600	19779000	.
chr10	19779000	19783600	.
chr10	19783600	19785400	.
chr10	19785400	19787200	.
chr10	19787200	19787800	.
chr10	19787800	19790000	.
chr10	19790000	19790800	.
chr10	19790800	19794000	.
chr10	19794000	19794200	.
chr10	19794200	19794400	.
chr10	19794400	19795400	.
chr10	19795400	19797200	.
chr10	19797200	19797400	.
chr10	19797400	19797600	.
chr10	19797600	19798800	.
chr10	19798800	19799200	.
chr10	19799200	19801200	.
chr10	19801200	19801400	.
chr10	19801400	19803800	.
chr10	19803800	19806600	.
chr10	19806600	19807400	.
chr10	19807400	19812000	.
chr10	19812000	19813800	.
chr10	19813800	19814200	.
chr10	19814200	19815000	.
chr10	19815000	19816600	.
chr10	19816600	19817200	.
chr10	19817200	19817600	.
chr10	19817600	19823400	.
chr10	19823400	19826000	.
chr10	19826000	19829800	.
chr10	19829800	19830800	.
chr10	19830800	19831200	.
chr10	19831200	19831800	.
chr10	19831800	19833000	.
chr10	19833000	19833400	.
chr10	19833400	19835800	.
chr10	19835800	19836200	.
chr10	19836200	19847000	.
chr10	19847000	19847400	.
chr10	19847400	19850800	.
chr10	19850800	19851400	.
chr10	19851400	19852200	.
chr10	19852200	19853800	.
chr10	19853800	19854800	.
chr10	19854800	19855200	.
chr10	19855200	19857400	.
chr10	19857400	19857800	.
chr10	19857800	19873200	.
chr10	19873200	19874200	.
chr10	19874200	19875200	.
chr10	19875200	19875400	.
chr10	19875400	19881000	.
chr10	19881000	19882200	.
chr10	19882200	19882400	.
chr10	19882400	19883400	.
chr10	19883400	19887200	.
chr10	19890000	19890200	.
chr10	19890200	19914200	.
chr10	19914200	19914600	.
chr10	19914600	19916800	.
chr10	19916800	19919400	.
chr10	19919400	19920200	.
chr10	19920200	19921000	.
chr10	19921000	19922400	.
chr10	19922400	19923200	.
chr10	19923200	19931800	.
chr10	19931800	19932600	.
chr10	19932600	19935800	.
chr10	19938800	19940400	.
chr10	19940400	19941400	.
chr10	19941400	19941600	.
chr10	19941600	19941800	.
chr10	19941800	19942400	.
chr10	19942400	19951800	.
chr10	19951800	19952200	.
chr10	19952200	19954400	.
chr10	19954400	19957200	.
chr10	19957200	19958800	.
chr10	19958800	19959400	.
chr10	19959400	19960400	.
chr10	19960400	19961600	.
chr10	19961600	19962800	.
chr10	19962800	19963200	.
chr10	19963200	19966200	.
chr10	19966200	19970800	.
chr10	19970800	19973600	.
chr10	19973600	19974000	.
chr10	19974000	19976600	.
chr10	19976600	19977000	.
chr10	19977000	19994200	.
chr10	19994200	19994600	.
chr10	19994600	20004600	.
chr10	20004600	20005000	.
chr10	20005000	20005200	.
chr10	20005200	20005600	.
chr10	20005600	20015800	.
chr10	20015800	20017000	.
chr10	20017000	20027400	.
chr10	20027400	20027800	.
chr10	20027800	20034600	.
chr10	20034600	20034800	.
chr10	20034800	20035200	.
chr10	20035200	20035400	.
chr10	20035400	20038000	.
chr10	20040400	20084000	.
chr10	20084000	20085000	.
chr10	20085000	20086200	.
chr10	20086200	20086600	.
chr10	20086600	20088600	.
chr10	20180800	20187000	.
chr10	20187000	20187400	.
chr10	20187400	20190600	.
chr10	20317200	20317400	.
chr10	20317400	20318000	.
chr10	20318000	20318200	.
chr10	20394200	20394600	.
chr10	20394600	20403200	.
chr10	20403200	20405400	.
chr10	20405400	20415000	.
chr10	20415000	20415400	.
chr10	20415400	20425200	.
chr10	20425200	20426000	.
chr10	20426000	20438600	.
chr10	20438600	20439600	.
chr10	20439600	20455000	.
chr10	20455000	20455200	.
chr10	20455200	20455800	.
chr10	20455800	20456200	.
chr10	20456200	20475600	.
chr10	20475600	20476400	.
chr10	20476400	20521400	.
chr10	20521400	20521800	.
chr10	20521800	20542200	.
chr10	20542200	20542600	.
chr10	20542600	20545800	.
chr10	20545800	20546800	.
chr10	20546800	20561200	.
chr10	20561200	20562400	.
chr10	20562400	20563400	.
chr10	20563400	20564400	.
chr10	20564400	20565200	.
chr10	20565200	20594000	.
chr10	20594000	20594400	.
chr10	20594400	20596000	.
chr10	20596000	20597000	.
chr10	20597000	20600600	.
chr10	20600600	20601400	.
chr10	20601400	20601800	.
chr10	20601800	20602400	.
chr10	20602400	20607800	.
chr10	20607800	20608200	.
chr10	20608200	20620400	.
chr10	20620400	20620800	.
chr10	20620800	20627200	.
chr10	20627200	20627800	.
chr10	20627800	20632200	.
chr10	20632200	20633000	.
chr10	20633000	20634600	.
chr10	20634600	20634800	.
chr10	20636000	20637000	.
chr10	20637000	20637200	.
chr10	20637200	20637400	.
chr10	20637400	20648400	.
chr10	20648400	20648800	.
chr10	20648800	20661200	.
chr10	20661200	20661400	.
chr10	20661400	20661600	.
chr10	20661600	20662400	.
chr10	20662400	20664600	.
chr10	20664600	20664800	.
chr10	20716600	20718200	.
chr10	20718200	20718600	.
chr10	20718600	20732000	.
chr10	20749800	20750000	.
chr10	20750000	20750400	.
chr10	20750400	20750800	.
chr10	20936600	20936800	.
chr10	20936800	20937000	.
chr10	20937000	20937400	.
chr10	20937400	20939800	.
chr10	20939800	20940000	.
chr10	20940400	20940600	.
chr10	20969800	20970400	.
chr10	20970400	20974800	.
chr10	20974800	20976600	.
chr10	20976600	20980200	.
chr10	20980200	20980600	.
chr10	20980600	20988400	.
chr10	20988400	20989000	.
chr10	20989000	20991400	.
chr10	20991400	20992200	.
chr10	20992200	20992600	.
chr10	20993000	20994600	.
chr10	20994600	20995800	.
chr10	20995800	20996000	.
chr10	20996000	20996200	.
chr10	20996200	20998000	.
chr10	20998000	20999200	.
chr10	20999200	20999800	.
chr10	20999800	21003600	.
chr10	21003600	21004600	.
chr10	21004600	21005000	.
chr10	21005000	21006000	.
chr10	21006000	21010000	.
chr10	21010000	21010600	.
chr10	21010600	21012600	.
chr10	21012600	21013200	.
chr10	21013200	21014200	.
chr10	21014200	21014600	.
chr10	21014600	21020800	.
chr10	21020800	21021200	.
chr10	21021200	21026600	.
chr10	21026600	21027000	.
chr10	21027000	21030400	.
chr10	21030400	21030800	.
chr10	21030800	21032600	.
chr10	21032600	21033000	.
chr10	21033000	21041600	.
chr10	21041600	21042000	.
chr10	21042000	21048800	.
chr10	21048800	21049200	.
chr10	21049200	21065400	.
chr10	21065400	21067000	.
chr10	21067000	21069800	.
chr10	21069800	21070600	.
chr10	21070600	21075400	.
chr10	21075400	21077400	.
chr10	21077400	21077600	.
chr10	21077600	21077800	.
chr10	21077800	21081000	.
chr10	21081000	21082200	.
chr10	21082200	21088000	.
chr10	21088000	21088400	.
chr10	21088400	21092800	.
chr10	21092800	21093200	.
chr10	21093200	21112200	.
chr10	21319600	21320200	.
chr10	21320200	21320600	.
chr10	21320600	21325000	.
chr10	21459800	21460000	.
chr10	21460200	21460800	.
chr10	21460800	21464800	.
chr10	21464800	21465200	.
chr10	21608000	21616200	.
chr10	21616200	21616600	.
chr10	21616600	21620400	.
chr10	21620400	21620600	.
chr10	21620600	21621000	.
chr10	21621000	21622000	.
chr10	21622000	21632800	.
chr10	21632800	21633800	.
chr10	21633800	21647400	.
chr10	21647400	21647800	.
chr10	21647800	21648200	.
chr10	21648200	21648400	.
chr10	21697400	21699800	.
chr10	21699800	21700800	.
chr10	21700800	21718800	.
chr10	21718800	21719400	.
chr10	21719400	21722400	.
chr10	21722400	21722800	.
chr10	21722800	21744400	.
chr10	21744400	21745400	.
chr10	21745400	21746000	.
chr10	21746000	21746600	.
chr10	21746600	21774800	.
chr10	21774800	21775400	.
chr10	21778600	21779200	.
chr10	21779200	21780000	.
chr10	21837600	21838000	.
chr10	21932000	21932400	.
chr10	21986800	21987000	.
chr10	21987200	21987600	.
chr10	22063000	22063200	.
chr10	22063200	22064200	.
chr10	22064200	22064600	.
chr10	22072800	22076000	.
chr10	22076000	22077600	.
chr10	22077600	22080000	.
chr10	22080000	22080600	.
chr10	22080600	22081400	.
chr10	22081400	22081600	.
chr10	22081600	22091400	.
chr10	22091400	22092200	.
chr10	22126600	22127400	.
chr10	22263800	22269200	.
chr10	22269200	22269800	.
chr10	22269800	22271400	.
chr10	22271400	22272000	.
chr10	22272000	22272400	.
chr10	22272400	22273200	.
chr10	22273200	22277200	.
chr10	22277200	22277400	.
chr10	22277400	22277600	.
chr10	22277600	22277800	.
chr10	22277800	22278000	.
chr10	22278000	22278400	.
chr10	22278400	22279600	.
chr10	22279600	22280000	.
chr10	22280000	22280200	.
chr10	22280200	22280800	.
chr10	22280800	22288800	.
chr10	22288800	22289200	.
chr10	22289200	22295000	.
chr10	22295000	22295600	.
chr10	22295600	22295800	.
chr10	22295800	22296200	.
chr10	22296200	22296600	.
chr10	22296600	22312600	.
chr10	22312600	22313800	.
chr10	22313800	22328200	.
chr10	22328200	22329000	.
chr10	22329000	22329800	.
chr10	22464600	22465000	.
chr10	22465000	22465200	.
chr10	22942800	22945000	.
chr10	22945000	22945400	.
chr10	22945400	22946800	.
chr10	22947200	22972600	.
chr10	22972600	22974800	.
chr10	22974800	22975600	.
chr10	22975600	22981000	.
chr10	22981000	22983400	.
chr10	22983400	22983800	.
chr10	22983800	22994800	.
chr10	22994800	22995600	.
chr10	22995600	22997200	.
chr10	22997200	23000800	.
chr10	23000800	23007400	.
chr10	23007400	23008000	.
chr10	23008000	23013600	.
chr10	23013600	23014600	.
chr10	23014600	23022400	.
chr10	23022400	23022800	.
chr10	23022800	23024400	.
chr10	23024400	23026200	.
chr10	23026200	23026800	.
chr10	23026800	23027000	.
chr10	23027000	23027200	.
chr10	23027200	23027400	.
chr10	23027400	23027600	.
chr10	23027600	23030600	.
chr10	23030600	23034800	.
chr10	23034800	23037800	.
chr10	23037800	23038000	.
chr10	23040000	23049800	.
chr10	23052600	23053000	.
chr10	23097600	23098200	.
chr10	23098200	23098600	.
chr10	23098600	23099000	.
chr10	23099000	23099200	.
chr10	23099200	23101600	.
chr10	23101600	23102400	.
chr10	23102400	23109600	.
chr10	23109600	23110000	.
chr10	23110000	23121600	.
chr10	23121600	23122000	.
chr10	23122000	23177400	.
chr10	23179000	23209400	.
chr10	23209400	23210000	.
chr10	23210000	23220000	.
chr10	23220000	23221400	.
chr10	23223400	23224000	.
chr10	23224000	23235800	.
chr10	23235800	23236200	.
chr10	23236200	23237800	.
chr10	23237800	23238000	.
chr10	23238000	23238600	.
chr10	23238600	23244400	.
chr10	23244400	23245400	.
chr10	23245400	23249400	.
chr10	23249400	23250200	.
chr10	23250200	23251400	.
chr10	23251400	23252200	.
chr10	23252200	23265800	.
chr10	23265800	23266000	.
chr10	23266000	23266400	.
chr10	23266400	23266800	.
chr10	23266800	23268800	.
chr10	23268800	23269800	.
chr10	23269800	23270200	.
chr10	23270200	23274200	.
chr10	23277200	23277400	.
chr10	23277600	23279600	.
chr10	23279600	23283200	.
chr10	23283200	23289000	.
chr10	23289000	23290600	.
chr10	23290600	23300200	.
chr10	23300200	23300800	.
chr10	23300800	23303200	.
chr10	23303200	23307400	.
chr10	23307400	23309600	.
chr10	23309600	23311600	.
chr10	23311600	23317000	.
chr10	23317000	23319200	.
chr10	23319200	23321600	.
chr10	23321600	23323600	.
chr10	23323600	23326200	.
chr10	23326200	23327800	.
chr10	23327800	23329400	.
chr10	23329400	23334400	.
chr10	23334400	23334800	.
chr10	23334800	23341000	.
chr10	23341000	23341400	.
chr10	23341400	23358200	.
chr10	23358200	23358600	.
chr10	23358600	23364000	.
chr10	23364000	23364200	.
chr10	23393000	23397200	.
chr10	23397200	23397600	.
chr10	23397600	23410600	.
chr10	23439800	23464000	.
chr10	23464000	23464800	.
chr10	23464800	23475200	.
chr10	23475200	23476200	.
chr10	23476200	23481800	.
chr10	23482200	23483000	.
chr10	23483000	23483600	.
chr10	23483600	23487800	.
chr10	23487800	23490000	.
chr10	23492800	23493200	.
chr10	23493200	23494200	.
chr10	23494200	23506200	.
chr10	23506200	23506800	.
chr10	23506800	23507000	.
chr10	23587200	23599200	.
chr10	23644400	23646000	.
chr10	23646000	23655000	.
chr10	23665000	23665400	.
chr10	23748000	23748600	.
chr10	23802000	23805400	.
chr10	23805400	23805800	.
chr10	23815400	23818200	.
chr10	23818200	23818600	.
chr10	23818600	23821200	.
chr10	23821200	23822200	.
chr10	23822200	23822600	.
chr10	23822600	23823800	.
chr10	23828000	23828200	.
chr10	23828200	23832800	.
chr10	23832800	23837400	.
chr10	23837400	23837800	.
chr10	23837800	23838200	.
chr10	23838200	23838400	.
chr10	23838400	23838600	.
chr10	23838600	23839200	.
chr10	23839200	23839400	.
chr10	23839400	23839800	.
chr10	23839800	23841800	.
chr10	23841800	23842400	.
chr10	23842400	23842600	.
chr10	23842600	23843600	.
chr10	23843600	23845200	.
chr10	23845200	23846400	.
chr10	23846400	23860400	.
chr10	23864200	23869600	.
chr10	23869600	23871200	.
chr10	23871200	23876000	.
chr10	23876000	23877600	.
chr10	23877600	23882200	.
chr10	23882200	23882600	.
chr10	23882600	23882800	.
chr10	23882800	23883200	.
chr10	23883200	23884400	.
chr10	23884400	23885600	.
chr10	23887400	23889200	.
chr10	23889200	23890200	.
chr10	23890200	23892600	.
chr10	23892600	23893400	.
chr10	23893400	23893600	.
chr10	23893600	23893800	.
chr10	23893800	23894000	.
chr10	23894000	23895400	.
chr10	23895400	23897600	.
chr10	23897600	23900200	.
chr10	23900200	23901400	.
chr10	23901400	23903200	.
chr10	23903200	23905400	.
chr10	23905400	23908400	.
chr10	23908400	23909400	.
chr10	23909400	23914000	.
chr10	23914000	23915000	.
chr10	23915000	23917600	.
chr10	23917600	23919000	.
chr10	23919000	23920000	.
chr10	23920000	23920600	.
chr10	23920600	23922000	.
chr10	23922000	23922200	.
chr10	23922200	23922600	.
chr10	23922600	23923200	.
chr10	23923200	23923800	.
chr10	23923800	23924800	.
chr10	23924800	23925200	.
chr10	23925200	23926400	.
chr10	23926400	23927200	.
chr10	23927200	23928600	.
chr10	23928600	23929000	.
chr10	23929000	23934400	.
chr10	23934400	23934800	.
chr10	23934800	23939400	.
chr10	23939400	23941000	.
chr10	23941000	23952200	.
chr10	23952200	23952800	.
chr10	23952800	23954000	.
chr10	23954000	23954200	.
chr10	23954200	23957800	.
chr10	23957800	23959800	.
[truncated: 199,563 more rows]
