# Supplementary material for: Chromatin profiling and state predictions reveal insights into epigenetic regulation during early porcine development
Source: Epigenetics Chromatin. 2024 May 21;17:16. doi: 10.1186/s13072-024-00542-w (PMC11106951; doi:10.1186/s13072-024-00542-w)
Supplement: Supplementary file 4 — Supplementary Material 4 [file 13072_2024_542_MOESM4_ESM.bed]

track name="Expanded_PFF_10" description="PFF_10 (Emission ordered)" visibility=2 itemRgb="On"
browser position chr1:1-274331
chr1	0	274330400	10	0	.	48800	274330400	204,153,255	1677	0,10000,4400,3600,18400,1400,4600,7400,2000,2000,2000,10800,3600,4400,1000,3800,6600,11200,2200,17800,2600,1600,1000,25800,10200,1600,5400,1000,2200,14000,3400,2000,8000,2200,2600,2000,12000,1400,800,4200,2200,1800,22600,8400,1600,14800,2400,800,11400,4800,600,3000,13200,7200,4200,2600,2400,1800,3800,5400,2200,800,1800,9200,3200,4200,400,3800,7600,1200,800,4000,6600,4000,2000,2000,3400,2000,20200,6800,8200,1400,11400,5400,10200,1800,3400,12800,4800,1400,5600,5200,600,3200,4000,8200,800,600,24200,2200,2800,14600,1200,4800,13400,7200,10600,2000,3600,800,1400,3800,1000,2400,9400,2600,1800,5600,2000,4800,2000,1600,600,7400,2000,1400,2600,8400,2200,200,1000,2000,10200,15000,3600,1400,2400,5800,6800,3800,800,7800,1000,10800,1200,2600,6800,7400,800,4800,200,21600,2800,3600,1400,2400,6000,600,1200,6600,800,3000,4200,1400,1800,4200,5400,4800,1200,1000,5400,2400,12800,3200,1200,4400,7200,12800,3200,2400,4200,6400,2200,800,4600,1000,8400,25600,10200,3000,3800,1600,13200,3600,1000,4000,3600,800,6400,800,2200,2000,1000,4800,4200,2400,600,600,1400,1400,1400,1800,10400,2200,1800,9000,1400,8800,3200,2200,2200,3600,2600,1400,600,800,2800,600,4400,1200,800,12400,1200,3200,22400,200,1000,4200,1000,200,2800,2600,1600,9600,800,1600,3000,2000,3400,1800,400,1200,3400,16600,800,3400,1600,5600,1600,2800,1600,2600,200,1000,6000,5000,800,2800,3600,1000,3000,2400,1600,600,3400,800,5600,17400,2000,1000,1200,2600,1000,2600,4000,2400,9000,400,3800,600,1200,400,2800,3200,1000,1200,200,1000,2000,4600,200,2200,2000,1000,2200,6000,1400,1200,1400,2000,4200,11200,1000,2000,6600,2600,2400,800,1200,5800,6400,1400,2400,4200,4400,1800,11000,800,20200,2600,8200,1000,3200,8800,3400,3400,5200,3600,600,3600,1600,2800,2400,2600,8600,18000,2000,2800,800,8000,1200,2600,8200,4800,400,2800,800,7600,3600,1200,1800,1200,800,1600,6800,1600,2000,4400,3000,2400,200,1200,200,5200,1600,1400,2200,2200,3400,600,1000,600,2800,7400,5800,1000,1400,3200,200,1600,2600,3600,14600,2800,5200,6600,4200,7400,15200,1600,10800,600,2800,1600,2800,6000,3200,5600,600,6000,9200,2200,5000,3600,400,1200,37400,3400,8400,4400,34800,3600,3600,1600,2800,3000,3400,36800,1600,2400,7600,1800,1800,1800,32200,2000,1800,3200,3600,1800,600,2800,2000,3600,2200,6000,4800,3000,2000,400,2800,2200,1400,800,13200,7800,6600,12400,2400,7800,400,4200,2800,12400,1600,5600,1800,4200,4800,1800,800,800,1400,4200,3000,1000,1600,1800,200,2200,2400,1800,1400,1400,6000,3800,4200,7400,800,6600,37200,800,1600,200,1600,800,6800,5800,1000,10400,2200,1600,3000,5800,1600,4000,2200,3200,1400,1400,2000,4000,800,6000,8000,2600,3400,1000,400,4400,600,200,6800,1600,600,1200,2600,1800,1400,800,1600,1600,1200,800,4000,4600,1800,2600,15200,1200,800,1400,1400,800,4000,1800,2000,2600,3800,1000,4000,800,12000,8000,3400,600,15600,3600,3800,6800,1800,200,3800,2400,9800,1000,600,3000,1000,1400,800,1400,1800,4200,1400,5800,1400,1400,200,1200,1400,9000,1600,1000,800,1800,800,1800,4600,3000,1800,3400,6000,800,1200,800,2000,800,5000,8600,9400,2400,6400,1800,1400,3400,600,2600,5400,2400,3000,1800,600,2400,6800,600,12600,6800,2200,4600,3400,2600,2600,2800,2800,1800,2800,3200,1600,2800,3600,1600,600,28200,2000,2600,800,3800,2800,3400,1000,1400,4200,200,600,5000,400,3000,6200,1800,1400,1000,14400,2600,800,2200,600,2000,1400,1800,4200,2200,1000,800,2000,600,2000,400,26000,200,3400,8400,3800,800,2600,1200,3200,6400,2000,2800,1200,1600,1800,4000,3200,1600,3200,1800,2600,4800,1400,1400,2800,200,3600,2200,1800,3000,600,7000,4000,1600,3600,2000,3200,800,5600,800,2800,400,3400,1800,2400,1800,3000,11800,200,7000,600,4600,3800,600,1000,1800,1000,6600,3000,1400,3800,6000,1400,800,9200,3800,3000,4000,2000,3800,3400,3400,1600,7600,3200,6800,2000,14800,200,400,1200,4600,5200,1000,3600,6200,3200,3400,2200,1400,3000,7600,400,1400,4800,200,9400,3600,600,15000,2600,5600,400,8000,800,1600,4400,7000,5600,1000,400,1600,20200,1400,7600,2000,4600,4000,3400,5800,800,8600,9400,3800,5600,1200,2800,800,2000,600,200,600,1000,2400,33600,16600,1200,3000,7400,2600,1000,3800,3600,2000,200,18400,9000,800,1200,1800,12400,200,4800,3600,9000,3400,3400,41400,800,5800,10000,2200,1200,1400,33600,31400,2400,29000,4000,5000,3800,2000,3200,2200,7800,2800,2200,1800,5400,4600,2000,600,600,3400,5800,2800,400,2000,6800,2400,5600,800,3200,16600,400,21400,4200,8200,6000,1200,2000,2400,2000,4800,3400,1600,1000,4600,3800,2000,3800,800,4600,2000,4000,1800,1200,1200,600,3400,4600,800,3400,4600,3800,7200,1800,7400,2800,2600,6200,2400,2000,2400,9000,1400,3200,6000,1200,2600,1200,2200,3600,1600,1400,2800,1000,800,10800,2200,14400,2800,800,2800,5000,4400,2800,1800,9600,3600,1200,4200,800,600,1400,7000,800,6000,72200,1600,400,1200,1000,2400,4800,4800,1400,2200,9800,10000,2400,2400,600,2200,1000,1600,4800,6000,1800,2600,800,4000,7000,2600,1800,3000,1600,1200,1400,600,400,1200,400,4400,3000,3200,200,3600,2800,2000,3200,2000,800,4200,2400,2600,9800,4800,1600,2000,1600,4000,2000,12000,600,400,6000,600,600,2400,2800,4600,4600,18400,1800,1800,1200,1200,3800,7200,6400,1400,15400,2400,4400,14400,10400,19200,1000,7400,7400,2800,4600,4600,7400,200,3200,10000,2400,8000,7800,10000,4800,22800,7800,1600,2000,33800,1200,2200,21800,12200,800,4400,1000,25200,5000,1800,5400,3400,1600,16000,1400,3800,6800,5200,3000,2000,1400,5400,1800,3800,19400,12800,3600,13200,6800,4600,15800,1400,600,1600,4800,17600,30200,20400,11400,4000,8600,45600,14400,19400,1800,6200,6200,600,1600,1000,1000,400,6000,800,1600,800,800,2600,3400,2800,1600,14000,1000,1400,2000,4200,800,2600,600,1800,2200,6600,4800,4200,800,6600,5600,3600,9400,9000,3600,800,2000,12400,4200,2200,2600,2000,5400,1800,6600,1200,4600,1400,24400,2600,8800,3800,1200,2400,1800,12000,800,19000,20800,3400,2800,13000,2400,3400,5400,6000,1000,3600,400,2600,9000,4400,1600,2200,1600,1000,3400,5800,5600,37600,3200,4200,3000,1000,3600,1600,6800,5400,2000,5400,4600,200,3200,5200,4200,6600,2200,1800,13000,1200,4600,1000,2600,4600,2800,1400,2000,1400,200,1200,1000,4000,2200,3600,1000,2000,6400,4800,1000,600,1200,600,3800,600,2200,800,200,1000,3000,4600,3200,1600,2000,200,5800,1600,200,200,1000,2800,200,1200,1800,11400,3000,26000,6200,2000,3600,600,2600,2600,800,600,2200,5200,15800,9400,1200,2800,1600,3000,200,2800,1400,3800,800,1800,3200,2600,1600,7400,15000,600,50400,1400,9600,9200,19600,11400,2600,3400,3800,3800,10800,2200,2200,1800,2600,800,1000,3800,7400,1400,600,1800,1200,5000,2800,5200,1800,1200,600,2200,1400,3800,30800,8800,7600,800,11200,600,7400,400,1200,3600,2000,600,2000,5600,800,600,6200,200,5800,3200,400,1000,200,1000,3600,2000,1400,3800,1400,9800,200,4800,5600,8000,200,10000,1800,200,20000,2800,3400,2600,6000,600,2800,4600,1800,10400,1600,800,17600,1600,1600,400,15200,2200,6000,1600,400,1800,400,1600,4400,2200,1800,3000,3400,2200,1200,400,3400,400,3800,2000,1000,800,3400,7000,9400,4600,7600,5800,3000,2400,10600,3800,1600,9000,200,9600,2000,1800,4800,3200,4400,13800,600,4600,2000,3200,600,5200,7800,600,2000,1000,8200,800,2600,2400,1000,6800,6000,2000,200,3600,4400,4000,1000,10800,3200,11600,3600,3800,3600,1800,1800,5400,1400,6600,1200,5600,6800,2800,5800,7800,800,7800,5000,200,2200,42800,1800,10800,400,7800,5800,1800,2200,200,3800,2200,5800,4000,400,4000,1600,2600,5000,2600,1400,1800,600,2600,600,6800,6800,2400,1800,7600,3200,14000,3400,1600,1200,3400,5000,600,400,1600,400,1000,800,22200,5800,1000,800,3400,600,5000,3200,600,4400,1400,2800,31800,2000,7400,4400,3600,7800,1200,2600,6200,14800,2000,800,1600,2600,2200,4600,1600,1200,1400,3200,3600,1800,4000,2800,5400,1000,14600,3200,49800,6000,400,1200,2800,5200,1200,7600,4800,12000,4200,6400,20400,12200,800,1200,3600,12200,2800,3000,4600,6800,9000,3600,11800,3600,9800,2400,2600,1000,3800,4000,600,1000,3200,22000,3400,2600,6400,2600,13200,2200,4200,4800,3200,4800,3400,2800,5000,1400,1400,1600,32600,1000,10800,2800,13600,5200,3200,1800,4000,3600,13000,3600,200,5400,3400,3000,600,600,3000,7200,6800,4400,3000,200,7800,1000,10200,5200,4400,1200,3200,4000,5800,8800,10000,10800,5200,2800,7200,7800,15000,1000,3600,2000,800,3000,5800,11400,31200,21200,11400,2600,2800,1000,2400,5200,6800,4000,3200,2400,4800,200,800,1200,4000,12400,11200,5600,4400,800,11200,1600,11600,12000,12600,800,3800,6200,5400,600,2200,8200,4200,2200,1000,1200,1400,600,4000,3800,2000,4800,16400,9800,3400,3000,200,4400,5600,3800,16400,2400,5800,2000,1800,2200,3800,15800,9200,9400,24600,3000,3600,1	0,48800,67200,95000,187800,221600,236400,246600,260400,294400,305400,317400,334800,349800,365600,372200,397000,414600,430400,459000,482800,503000,507000,1052000,1085400,1100400,1112000,1126200,1168800,1184600,1216000,1248000,1270800,1280400,1292200,1318800,1328000,1358000,1361400,1371000,1382400,1391600,1397400,1429200,1438600,1443200,1465200,1475600,1487600,1501000,1545600,1694400,1699400,1714600,1732000,1740600,1744600,1751400,1778600,1792400,1803000,1816000,1819800,1827200,1845800,1849400,1856800,1864400,1871800,1883000,1884800,1915200,1923400,1935400,1942000,1975600,1990600,2015800,2027600,2052200,2070000,2084800,2121000,2133800,2198000,2230400,2249200,2254400,2269200,2282800,2285400,2296600,2303400,2362800,2534000,2599200,2617800,2624000,2628200,2672800,2678000,2708600,2809400,2826000,2918200,2934000,3115600,3639800,4137800,5080400,6707400,6729200,7056800,7188800,7201200,7322000,7519000,7540600,7727400,7735000,7759400,7775200,7788000,7793200,7830800,7838400,7873200,7885600,7955600,7964600,8069200,8079600,8101000,8112000,8139400,8150000,8168600,8513400,8530800,8543800,8625000,8629400,8910400,9339200,9358600,9364600,9381000,9394200,9404000,9427200,9534800,9643000,9751200,10572000,10615000,10637800,10681800,10919000,11354400,12127200,12452200,12527400,12659400,12671200,12785200,12791600,12814200,13487800,13619800,13651000,13664200,13707600,14482400,15391600,15580600,15582600,15588400,15601200,15694200,15722200,15754800,15766200,15846800,15948200,16017000,16022800,16029400,16039600,16070000,16080600,16100800,16108200,16122200,17173800,17199200,17683800,17691800,17716800,18285200,18324200,19185600,19569400,19716600,21194800,21241400,21263200,21274800,21291800,21343600,21346000,21611800,21713600,21723200,22541600,22599000,22929600,22948600,22968000,22979600,22991400,23007800,23033600,23088400,23096600,23130400,23135200,25732600,26129800,26252600,26287000,26300200,26379200,26686200,26777400,26789400,26840800,26923200,26935400,26979800,26981200,27111200,27118200,27127400,27131200,27177600,27232800,27247000,27603600,27633000,28905000,28963400,29392000,29963200,29997600,30020000,30025400,30238000,30258400,30270200,30284400,30331000,30458800,30495600,30512200,30525000,30533200,30577000,30585800,30633200,30710000,30738800,30746600,30750800,30754400,30765200,30769800,30774200,30796000,30837000,30873400,30906600,31108600,31120800,31124000,31146000,32065000,32077600,32686600,32721400,33067800,33113800,33120600,35672000,35696200,35964800,35983600,35985000,36058600,36063400,36348800,36484800,36858200,37234800,37689400,37739000,37755200,38614200,39038200,39752800,39822400,39873400,40012000,40044200,40054400,40072200,40204600,40208000,40219400,40434600,41022600,41049000,41274000,42999400,44052600,44225600,44234600,44382200,44399800,44543400,44821800,44886000,45210200,48886800,50040200,50472200,50569600,51035800,51041400,51429200,51783800,52039000,52041400,52094000,52260400,52960800,52987200,53259600,53452400,53551000,53562400,53574200,53612800,53616200,53653000,53884000,53885000,53894600,53901400,53911800,53921200,53928200,54773800,54902400,54990800,55406200,55419600,55464200,55466800,55516400,55604200,55851800,56224400,56232000,56263400,56347200,56373000,56385400,56489000,56492200,56717200,56832200,57328200,57395000,57419000,57434600,57444800,57447400,58231800,58254400,58274000,58277200,58284200,58292600,58314600,58319200,58331000,58339000,58346600,58356200,58375000,58415200,58436200,58458000,58554000,58566200,58570200,58577600,58582800,60940200,63292200,63959800,63970800,63974200,64047600,64488600,64563800,65821400,66100800,66506600,66516400,66523200,66874600,67020000,67103200,67124200,67176600,67220800,67269600,68049400,68052400,68056400,70908000,71110200,71145200,71153800,71193200,71296800,71302400,71389000,71395200,71398200,71400400,71431400,71446600,71461800,71637600,71647000,71696200,71726600,71850000,71939800,71951400,72179800,72185400,72206600,72220600,72229400,72270400,72289400,72328800,72529800,72533000,72538000,72545200,72568000,72611400,72622800,72932000,72943600,72973200,72987800,73122000,73151000,73734000,73822000,73850400,73854400,73866800,73869000,73924200,73927400,73951800,73962400,73978400,74080200,74105200,74208800,74223800,74239200,74248200,74257000,74354000,74359400,74361600,74805400,74844000,74866800,74875000,75492800,75554600,75592000,75608400,75689200,76365600,76372800,76465800,78049000,78295800,78380800,78440200,78497000,80242600,82136200,82429200,82533600,82542000,82546400,82687200,83344000,83346000,83353800,83356600,83357200,83574800,83657600,83865800,83883400,86024000,86149400,88493200,90315600,90634200,91632800,91748400,91812800,92021800,92030400,92036000,92838800,92876800,94121200,94288400,94696400,94709400,94752200,95137800,95273800,95484000,95950000,96774400,96801400,96809200,96836000,96850800,97335400,97527000,97531400,97551800,97558800,97567000,97581800,97592800,98030000,98090000,99803200,99949400,100044600,100095800,100106000,100322200,100346400,100378800,100398400,100413000,100750000,100756200,100769800,100773800,100841600,100951000,100969400,100983200,100994400,101846800,103974200,104269600,104274600,104448800,104471000,104483800,104513000,104573600,105373800,105419400,105422200,105495800,105534800,105588200,106681600,106742000,106751800,108187200,108199000,109686200,109689200,109709800,109735800,109765800,109774200,109791000,109802000,109827000,110135600,110707600,110710600,110846600,110848600,110862800,111178400,111189200,111196400,111263400,111300200,111326000,111343000,111359200,111364800,111371800,111377600,111893600,111916800,111927400,111985000,111987200,112321400,112499200,112508000,112536200,113078800,113263400,113611200,113617800,113668400,113674000,113677600,113698200,113706200,113719000,113803600,113813400,113908000,113914400,113929800,113945000,113951200,113978000,114101600,114104200,114108400,114116800,114123400,114132800,114136400,114328000,115404000,116131200,116528600,116533200,118895600,118956400,118964200,119402600,119531800,119615400,119793400,119951600,119998000,120006800,120015800,120018400,120347400,120368800,120395000,120491000,120523000,120746400,120786600,120791800,120799600,120808600,120815600,120858400,120947800,121002200,121020200,121026800,121505600,121510000,121557800,121576200,123491200,123501000,123552600,123589600,123769000,124187400,124581400,126190400,126203000,126231600,126298800,126412600,126445400,126496200,126546200,126595400,126617600,126618600,126768800,126775600,126790000,126796400,126849200,126855400,126883600,126893200,127292800,127301600,127312200,127318600,127560800,127595000,127598400,127842400,127847600,127854800,128135200,128138000,128153600,128159600,128168000,128183200,128226800,129054000,129216000,129221800,129243400,129243800,129245000,129269200,129286000,129292000,129297400,129305600,129315600,129323800,129330800,129367600,129859600,129867000,130187400,130384200,130387200,130445800,130471200,130496000,130772000,130816400,130838000,130874400,130950400,131019000,131065200,132594000,132599800,132609600,132623200,132654000,132685400,132686600,132695000,132716800,132722200,132741400,132823600,133297200,133355400,133359600,133367200,133393000,133410600,133420600,133445400,133456600,133490800,133501600,133505800,133534800,133535800,133551800,133582800,133630200,133978200,134224400,134252600,134554400,134599600,135329800,135983400,136279000,136321600,136366200,136482800,136606800,136626600,136638600,136643400,137019800,137029200,137058400,137086800,137105800,137110400,137119800,137137000,137147400,137209200,137214600,137224400,137303200,137331800,137351800,137693000,137730000,137784800,137792800,137828200,137843000,139059200,139080400,139108000,139113000,139135600,139148600,139981600,140021400,140462000,140564600,140677000,141331200,143727000,144070400,144785200,145071600,145085800,145185200,145192600,145300000,145304400,145462000,145729200,145741000,145828600,146262000,147304000,147459800,147562600,147631200,147634600,148173200,148225400,148275200,148287800,148357000,148365400,148370000,148379200,148406200,148413200,148420400,148422400,148432400,148441000,148468600,148490000,148516000,148702400,149013400,149024000,149598400,149610000,149630000,149644600,149676400,149689600,149697800,149709000,149714400,149718200,149790800,149802600,149825800,150707400,150975800,150998000,152652000,152667600,152676600,152880200,154597400,156433600,157842200,158103800,158109800,158161800,158177600,158181000,158199400,158213000,158545600,158570200,158581800,158606400,158914400,159098400,159109800,159130400,159146600,159150800,159153800,159171800,159704000,159860800,160020200,161648000,161651000,161660000,161735200,161775600,161781800,162311000,162755000,162826600,163111200,163144800,163149400,163242800,163257400,163367400,163381800,163390800,163392200,163396400,163609200,163614600,163623000,163963600,163983400,164009800,164018400,164030800,164043000,164053800,164070400,164098600,164108400,164112400,164119600,164123400,164129000,164133200,164138800,164149000,164153800,164164200,164165000,164169000,164185400,164196800,164200800,164215400,164226200,164237800,164253000,164265600,164280000,164616000,164638000,164864600,164880200,165200400,165229200,165244400,165245400,165256800,165290400,165355800,165358800,165363200,165372600,165402000,165745000,165803200,165813400,165925800,166614200,166630800,166640000,166727000,166737400,166743000,166764800,166767800,166777400,166809000,166822200,166850000,166855800,166891000,166901800,166907600,166917600,166941200,166969600,166991000,166997400,167132200,167140200,167149800,167163800,167183200,167193800,167217800,167235400,167312000,167319000,167355000,167427000,167435600,167475200,167488800,167490600,167607000,167608400,167640400,167651000,167656800,167667600,167676200,167690200,167711400,167719200,167742800,167752400,167764800,167772200,167787000,167872000,167931600,167936000,167944600,167965600,167986600,168001000,168020200,168029600,168054400,168074000,168080400,168083200,168095200,168106200,168126200,168160400,168186000,168204800,168229800,168244800,168293800,168319800,168341800,171903800,179676000,180959800,181567000,182164000,182197800,182204800,182212000,182434600,182759400,182792600,182795000,182828000,182857800,182935400,182944600,182947400,182969200,182990000,183000400,183007400,183027400,183051400,183071200,183073000,183124600,183299800,183309400,183318000,183335800,183374600,183385200,183394400,183405400,183423000,183444800,183470000,183832800,184748200,184790800,184799400,184827200,184852800,184864200,185308000,185720200,185732200,185797200,185808800,186022800,188728200,188920800,188961800,189087200,189098800,189176800,189357200,189399000,189463200,189488000,189517200,190762800,191039600,191159600,191174400,191212200,191219800,193564200,193823800,193859200,193896000,194961000,198990400,200262800,200413400,200416800,200539600,200581200,200749000,200762800,200776400,200815400,200837200,200938600,201093000,201100200,201123200,201158000,201166200,201221000,201235800,201312600,201317800,201318200,201322200,201336600,201400400,201537200,201552800,201610600,202294000,202321000,202765200,202864800,202884800,202932200,202939200,202952200,203426600,203428400,203429400,203433000,203789000,204444600,204635600,204643800,204681800,204940000,205280800,205722200,205732000,207574800,207785800,207807600,207811800,207818200,207830000,209733600,209735800,211830600,213481400,214092800,215609600,216830600,216833400,217440000,218219200,218244600,218245000,218247400,218665600,218672000,218675600,219478200,220752200,220813400,220821600,220950400,221140000,221214000,221219000,221299200,221308800,221327000,221335600,221404000,221488800,221574800,221630800,222037400,222039400,223156200,223516200,225967800,226351200,226491600,228744600,228807800,229291600,229345800,229868600,229872400,229880800,229892400,229935200,229936600,229987800,229994200,230008600,230020000,230043000,231077000,231200000,231233600,231240000,231249400,231261600,231265800,231320600,231353000,231401400,232665000,232727000,232733400,232880400,232886600,232888000,232917600,233566600,233574400,234203800,234907200,234925600,234956200,234967800,234971000,235004000,235011000,235045000,235756200,235912400,235914000,235962600,236087800,236097000,236119000,236158800,236185200,236216800,236252400,236349200,236367000,236475800,236586800,236593200,236626200,236660400,236686600,236759400,236761400,236808000,236809800,236967600,237464400,237479600,237549200,237554200,237573800,237592200,237685200,237734800,237745200,237751600,237764800,237767000,237767600,237789400,237796800,238333800,238399600,238921800,238967000,239061000,239074800,239128000,239139400,239280600,239719400,240126200,240144800,240375200,240489200,240932800,240949000,242335800,242342600,242664600,245404800,246318800,246931800,246953400,247704600,247715600,247731200,247755800,247904600,247908600,248026000,248262000,249847800,249854800,250183400,250193200,250205800,250215800,250237600,250280400,250289800,250302600,250320000,250324400,250334600,250351200,250362600,250366000,250382800,250385000,250399400,250555800,250569200,250597400,250601400,250622000,250643600,250669200,250678200,250704800,250709400,250725400,252488400,252503000,252525400,253687800,253760800,253778600,253974800,254079000,254151000,254278800,254286200,254292400,254295200,254320000,254344200,254349600,254361400,254364000,254375800,254381200,254402600,254417600,254433600,254438800,254444000,254452200,254687200,254690200,254698600,254729600,254756200,254767000,255022400,255031200,255041000,255042600,255055600,255069400,255072400,255078600,255124600,255139200,255344800,255451000,255469000,255804400,255934400,255942800,255943400,255955200,255963200,257085600,257100000,257736600,261011800,261036000,261045400,261054200,261057600,261066600,261076400,261088000,261442800,261447600,261460400,261470400,261483400,261873600,261897400,261936000,261952400,261958400,262014800,262020200,262039600,262045800,262048600,262051200,262279600,262281400,262290400,262304400,264189400,264203000,264230000,264292600,264846000,264848400,264854600,264859400,264865200,264870200,264873200,264881400,264953000,264963200,264972600,265001000,265257400,265270000,265281200,265286400,265296400,265565600,265568400,265574000,265609600,266054200,266070400,266353200,266365000,266665400,266669200,266697200,266731000,266794000,266832600,266857600,266869400,266874200,266892800,267110000,267161600,267171600,267174400,267201800,267212800,267260600,267267800,267297400,267307400,267320000,267328200,267336400,267359200,267372000,267426000,267753200,267767200,267795000,267803800,267809800,267827200,267837800,267860000,267864000,267877000,267893200,267917200,268102000,268106000,268252000,268411800,268483400,269550800,269555200,270351400,270375400,270385400,270404200,270418800,270424200,270517600,270521200,270528800,270538600,270548800,270559600,270575800,270593400,270609400,270614400,270618800,270706600,270742400,270930800,270947000,270952200,270967600,270975200,270981000,270983600,270997400,271002200,271019600,271026400,271073200,271227800,271255400,271263400,271287800,271301800,271459000,271636200,271645400,271667600,271692600,271704800,271713800,271932600,271946000,271965600,271978000,271982200,271986200,271991800,271998400,272008200,272023600,272049200,272069000,272073600,272219000,272229800,272255800,272263400,272269800,272277200,272285200,272294600,272305800,272325800,272363200,272513400,272535200,272564600,272691200,272692800,272701600,272718200,272727000,272841600,272856600,272915800,272921000,272933800,273002000,273029800,273088200,273110600,273124400,273131400,273138200,273140400,273155000,273158400,273179400,273195600,273215800,273219600,273225800,273236600,273248400,273250800,273255000,273269000,273282800,273483200,273488200,273542600,273546800,273611000,273636200,273644400,273649600,273658400,273683600,274101000,274120000,274124600,274132400,274143200,274153200,274161200,274179000,274184800,274193000,274197600,274201000,274206400,274212800,274233400,274265800,274285600,274314400,274323400,274330399
chr10	0	69359400	10	0	.	1240000	69359400	204,153,255	354	0,2600,200,1200,1400,2600,4600,1800,11800,1800,400,3600,400,2200,4400,1200,3200,4000,9600,2000,1800,3000,1200,2200,3400,2000,4000,2200,7200,2600,2600,2800,2800,1400,10000,3800,12600,6400,1000,3400,1600,3800,1800,1600,3800,800,3400,5800,400,2000,5200,600,1800,1000,2200,1200,1600,2600,2000,13600,200,400,2000,5400,1200,2200,2600,2000,3000,1600,1000,1400,5600,1800,2800,2200,8600,3200,600,3400,1200,5200,10000,18400,2200,9400,6200,4400,7400,5600,13000,7200,4400,13000,600,10200,17800,1600,6200,1400,3400,200,1400,2200,7400,2200,4000,7200,1000,2600,1400,6400,400,1600,5000,1000,1800,1600,3600,9000,2400,5400,11600,1800,2000,5000,800,600,2000,2800,10000,2200,1800,4000,1000,4800,19200,2400,1400,600,200,400,2800,4600,1600,2000,1000,8600,3600,3000,1600,3000,200,1400,3000,600,1400,2000,1000,2800,4200,800,4200,1000,3200,2000,3000,9400,1600,3200,3200,1400,5800,1800,1800,10600,2800,2600,600,3200,200,20200,5600,2200,1400,1400,1600,13200,5200,1800,1200,1200,2600,2400,10200,3600,4800,12200,6600,7200,5600,1600,3000,600,2200,1000,3200,2000,1400,2800,600,2800,1400,3400,5600,8800,800,4400,11000,4600,4200,1400,800,3000,1000,4200,2200,3400,3600,2000,4800,1000,5000,3400,1400,3600,13200,1600,800,1800,1600,1000,6800,1000,2600,2000,18000,600,800,6400,5600,800,3600,2400,10400,9200,4600,8800,6200,1200,800,5000,1200,3200,200,600,6200,3800,2400,1400,5200,1200,4000,3200,4400,1400,400,1800,400,4000,2400,200,1600,5400,600,2600,9000,4200,2000,1400,800,2600,1000,2600,1800,1200,1000,400,2600,3000,4400,600,2200,6200,2000,1000,1000,1200,3800,2400,5800,2800,2200,3600,1000,2400,12600,3200,3600,3000,800,200,1000,12600,2000,800,2200,1600,4800,800,4000,2000,1600,4600,15400,600,34200,2000,7800,2600,4800,1200,800,1600,4000,1600,1600,4000,800,2200,1400,3800,1400,1	0,1240000,1243000,1552200,1555400,2965200,6937400,7316400,7367000,7386000,7530000,8195000,8243400,9090400,9200000,9259000,9289400,9296200,9303000,9316800,9323600,9331400,9390800,9404000,9435200,9460800,9484800,9493800,9499200,9510200,9562400,9842800,9850200,9881800,10115600,10127200,10271800,10298600,10309200,10311000,10331600,10338400,10394200,10667600,10769600,10825600,11498800,11865600,11872200,11902200,12853800,12965600,12968000,13221000,13233400,13269400,13333200,13849600,13974800,14001200,14244400,14258000,14288000,14293200,14303400,14336400,14345600,14349000,15274800,15720200,15724800,15728000,16743400,16753600,16800200,16972600,19290200,19552400,19578000,19583200,19654800,19661400,20737600,22727400,22894800,22911200,23366600,23420400,23511600,23539200,23564800,23611800,23625200,23631400,23663800,23669200,23683600,23704400,23722800,23731200,23736600,23740400,23748600,23751000,23756600,23765600,23771000,23776200,23788600,23791600,24280000,24358600,24370800,24376000,24387200,24417200,24419600,24422800,24428600,24665400,24724200,24728000,24962400,26624800,26628200,27616600,27625000,27628000,27954800,30426600,30875600,31257600,31417000,31927600,31949600,32171600,32202000,32298200,32330000,33090000,33102200,33102600,33668200,36739400,39461200,39826400,40032800,40037400,40049000,40074400,40120200,40142600,40170800,40192600,40418400,40425200,40479400,40481200,40497200,40500800,40523200,40540600,40557000,40565200,40576400,40594000,40896600,40902600,41006600,41094800,42762400,43570600,43591600,43646800,43741400,43749600,43825600,44105800,44169800,44725000,44972800,44974400,45005000,45010800,45014400,45018400,45023200,45029400,45055000,45071400,45698800,45892000,45971400,45976000,46732800,46752400,46760200,46766200,46782600,46791600,46800600,46816800,46968400,46973000,46998000,47003000,47005600,47045000,47056400,47099800,47132800,47230800,47236400,47243400,47249000,47263000,47275000,47278600,47288600,47305400,47319600,47325800,47336200,47341400,47371400,47385200,47462600,47477800,47484800,47517400,47521200,47532800,48142400,49123800,49185200,49241000,49383800,49621400,49824600,50200800,51034400,51221400,51451800,51563000,51726600,51738800,51805600,51824000,51835000,51837800,51995600,52019800,52039400,52049200,52565400,52577600,52618000,52628600,52648600,52695200,53355400,53516400,53528400,53599200,53603400,54002600,54028200,54041000,54059800,54087400,55891600,56580000,56585000,56592800,56598400,56633800,56875600,57650200,58104800,58113800,58122000,58124600,58149400,58243800,58253400,58284400,58303400,58324800,58341200,58356000,58357800,58379800,58388800,58440600,58445200,58612600,58708600,58710200,58908200,58982600,59000600,59037000,59048000,59175000,59652800,59658800,59664400,60171800,60434400,61272400,61280600,62570600,62958200,63061600,63173200,63346400,63394000,63673200,63677600,63687200,63711000,63745000,63757000,63769600,63787200,63800400,63807200,63855400,63872000,64229200,64441600,64635400,64674600,64769200,64912600,64928600,64932200,64971200,64979200,64988000,65003800,65493800,65504800,65636200,65670400,66869600,66886000,68147600,68152800,68752800,68765800,69331600,69343800,69359399
chr11	0	79169800	10	0	.	747800	79169800	204,153,255	473	0,13600,3600,3600,5400,5400,1400,1800,12800,1800,4600,3600,6600,1800,1600,6800,9200,3400,2400,3200,1800,800,10200,1200,2200,600,1200,7600,1000,1200,4600,3200,2200,3600,600,5800,5200,2200,1200,6200,600,3200,10000,600,400,6800,3000,3000,3800,7600,3600,5000,1800,1400,800,5000,1400,2800,4800,800,5600,3400,5200,2600,2600,3800,2200,400,4000,5000,9200,5600,2000,24200,800,45000,3800,1000,400,9200,7800,33400,1000,1200,13600,16200,10800,7000,3600,6000,2200,2400,9400,4600,1800,5200,1600,2600,9600,6400,11600,3600,2200,1200,600,1600,3600,1000,1800,13000,5800,1400,1600,1800,2600,9200,1600,2600,2800,4600,9400,1000,1600,1400,15400,3000,4600,2200,2400,6600,6200,3400,400,3000,1600,600,1000,1000,800,1600,1200,11000,7600,6000,2200,1600,600,1200,1200,5200,400,2200,2200,400,3800,2200,5200,21200,800,600,200,2000,4600,1200,3400,4400,3000,5400,6800,2200,8600,9800,5200,4000,9000,6400,22800,2600,3200,2000,800,5200,1800,2400,800,2200,2400,1600,1400,1600,2200,200,2000,2400,2600,400,800,1800,1200,14200,6400,4600,4600,1000,5000,2200,1000,3800,8400,2400,6000,1600,4000,1200,4400,2200,5400,17200,19200,1000,4200,800,62600,11000,2200,5400,3000,3000,2800,1200,3400,3600,2400,2200,1600,12600,600,200,1800,200,1800,1800,2200,1800,5600,4800,11800,1400,4800,3000,4600,1000,3400,3400,1800,1600,3800,800,3200,200,1800,3400,11400,3600,200,600,2400,1800,800,1200,38000,1000,2000,4000,600,800,1200,600,1200,2200,2600,1600,5600,1600,3000,4000,1000,1800,1000,20200,2600,1600,2400,1800,400,800,4400,2600,600,1200,5600,7000,1200,1000,600,21800,9800,3800,600,6400,6600,2400,5800,11200,2200,4200,6800,3400,3800,7800,5000,3000,1000,2000,2400,2000,5200,4600,1800,1200,2000,1800,2800,1600,1400,1400,1000,2000,2200,5000,14800,3000,3600,400,3000,2200,4600,2000,800,1400,3600,9000,4600,3400,18400,58400,5800,3800,11000,600,600,2000,1200,2800,6200,1200,1000,400,1000,1400,1000,400,4800,1200,2200,3400,4400,12800,3000,2200,2200,800,1000,5200,4200,6600,600,4400,4400,12000,3200,6800,9000,11200,1200,6000,4000,2400,2800,1600,2200,1800,3000,8600,1400,9200,7600,2000,200,20200,2000,5600,600,3200,1600,2600,1600,2400,800,2000,3600,6000,5000,3000,5200,1000,4600,2800,5800,2600,6400,1600,5400,2000,2800,1800,4800,1000,1600,7000,36200,6400,13600,2800,3000,7400,3000,12000,4000,2000,3600,3200,2600,3400,18800,4400,9200,4400,5800,5800,4400,1000,1200,3400,3000,8400,4800,4800,1800,12000,3600,2400,1	0,747800,777400,788800,798000,818000,1517200,1525000,1539200,1554400,1589800,1596400,1614000,1634000,1643200,1663600,1681600,1692200,1815200,1840200,1849000,1854800,1859600,1871200,1875400,1879200,1881800,1887400,1906400,1938000,1963600,2009000,2019200,2039000,2127600,2143200,2233600,2545000,2645200,2796400,2916000,2921200,2933800,2973200,3044600,3048600,3057200,3076600,3101200,3122600,3270000,3275800,3293600,3352400,3414800,3555800,3581000,3583600,3808800,3817800,3835000,4008000,4426800,4545600,4703800,4768800,4784600,4787600,4794800,4802000,5190600,5218000,5227000,5294200,5320200,5322200,5368200,5376000,5385000,5451200,5636400,5650600,5692400,5751000,5789200,5821000,5837600,5853800,5888400,6019000,6035800,6042800,6443200,6455800,6472000,6475800,6486000,6489000,6770800,6786200,6821000,6839000,6865200,6883000,6897600,6905400,7212000,7255200,7571600,7577800,7597600,7608800,7611600,7622800,7639400,7657000,7672600,7696400,7710000,7721600,7912800,7930400,7943600,7948600,7955200,7978400,7999200,8057400,8068000,8073600,8083400,8191200,8217800,8222600,8228000,8229800,8242400,8255000,8260800,8265600,8295600,8299400,8322800,8336200,8437200,8538200,8647400,9426000,9785400,9794000,9806800,9808400,9937000,10001200,10139200,10574400,10620200,10628800,10653200,11083600,11086200,11087600,12160800,12179400,12253800,12357000,12363800,12372400,12382800,12393400,12396200,12407600,12467800,12504200,12523600,12545400,12570000,12605800,12614000,12628200,12640800,12643600,13532800,13587200,13632400,13640400,13695400,13759800,13965600,13969200,13984400,14002200,14015800,14024800,14030400,14124200,15579400,15584200,15589800,15593200,15609800,15628200,15737000,15745600,15833200,15947400,15950800,15960800,15999200,16492800,16497200,16515800,16521600,16530800,16536800,16545600,16557400,16565400,16588600,16618600,16627800,16633000,16643400,16708800,16723200,16772600,16786600,16795400,16969800,16973800,16988600,18541800,19895600,20921200,20927400,21118200,21165400,21500000,21500400,21503600,21674400,21680000,22662400,22774400,22819600,22875600,22970400,22997200,23001200,23009200,23022200,23027600,23066800,23073800,23079000,23214000,23976600,24363600,24504000,24986000,25007200,25992200,26125600,31823000,31832800,31839600,33065400,33127000,33160800,33478200,33481200,43065200,44183200,44188200,46948600,48457200,48461200,48521000,48568800,48665200,48730000,49081200,49088400,49489600,49573400,49608800,49619400,49622600,50714400,50717000,51067400,51321400,52656000,54953800,57102800,57176600,57793600,57798400,58511400,58515000,60724200,60787400,62192400,62194800,62281200,63812200,64038800,64994400,65018400,65031800,65044000,65107200,65113200,65121800,65137600,65511600,65522200,66280800,66285200,66293800,66342400,66350400,66416600,66418800,66437200,66820000,66822600,66865000,66933200,66973600,67121000,67579800,67586600,67596400,67604200,67621800,67666400,67672000,67683400,67696600,67703200,67722600,68072800,68103600,68127200,68137600,68370000,68382000,68485600,68506400,68555200,68564600,68591000,68641800,68763000,68807200,70418400,70850400,70855600,70867000,70883400,73606400,73909600,73924200,74026400,74072600,74087800,74107000,74547600,74709200,75349600,75497600,75598000,75629200,75646600,75689600,75738600,76028200,76212000,76221600,76227200,76287200,76383200,76386200,76396400,76453400,76460400,76481400,76542800,76553200,76594600,76606600,76660800,76675400,76688600,76705200,76735600,76743400,76753400,76767000,76801200,76807400,77180600,77290800,77301000,77306200,77367400,77381400,77384800,77416600,77553000,77563600,77576400,77578400,77593600,77597000,77607400,77611800,77616800,77627600,77636200,77645200,77663800,77673400,77682000,77693000,77708200,77735200,77745600,77756200,77793200,77805000,77832400,77887200,77908800,77924800,77942800,77952000,77957600,77961200,77969000,78009000,78020200,78037200,78040800,78056800,78083600,78088000,78103200,78113600,78124200,78138400,78156800,78162400,78233400,78255000,78261800,78275800,78284800,78405600,78428000,78452000,78454600,78635600,78646000,78816200,78832600,79035800,79044800,79048600,79062800,79146400,79169799
chr12	0	61602600	10	0	.	15200	61602600	204,153,255	829	0,3800,400,2200,2000,800,2400,5800,3400,10200,5200,6200,10000,1200,400,3400,5200,2000,800,2400,800,800,2400,11600,1600,400,1200,4400,3600,5800,4200,4000,25600,1600,5800,2000,2800,3400,1800,4600,1000,9800,3800,800,3200,2200,13200,2600,400,3600,2000,2400,5400,4600,5600,1600,9000,1200,2200,4200,2600,20800,6400,1600,7200,1200,17000,7600,6400,1400,10200,5800,2200,2400,6800,1400,2400,800,3000,1600,3200,400,200,1400,800,12200,36200,3800,16600,6200,15200,34800,600,12000,16400,9400,600,600,3600,1200,6400,8400,17200,5800,5600,1400,10400,6800,13600,3400,4600,2400,12800,19200,24800,15600,3400,3800,2400,8600,2600,7200,9000,2400,7000,2600,2600,1800,3000,6600,16400,1600,9600,11400,7200,5600,25400,1200,3000,1400,2200,4200,2400,1200,1800,4800,3800,4200,2800,7000,5800,13800,800,10600,3000,5000,1600,800,12200,17600,7400,6600,12800,4400,2400,2400,2000,2000,3400,2200,8200,1000,4000,2400,1400,18000,13600,1000,11600,3800,1400,5200,1800,4200,6400,1800,1400,3600,8000,600,4600,3800,4200,13000,8800,400,600,800,2800,21200,5200,5800,5400,2200,3400,600,9400,1400,2200,1000,1000,2000,600,1200,2600,2800,2200,1800,1400,5400,3400,200,200,3200,4600,5600,2000,3800,3600,3800,800,4400,400,3200,800,600,4600,1400,3200,2000,800,4400,1600,3400,3600,3400,2000,7000,600,200,6200,3400,4600,5600,1000,26200,3000,5000,3200,1800,2400,2200,5200,5000,10200,14600,200,1000,1800,5000,12400,2200,1000,2800,3600,800,12600,3800,4000,1800,3200,1600,4800,2000,3800,200,200,2200,600,400,1800,200,2600,1000,1200,5000,2400,2400,7200,800,2000,1200,400,1800,2000,200,1000,200,200,3000,1800,3200,4400,12200,1000,20800,200,9400,5200,2200,3000,3000,5600,2800,10600,14200,2800,1600,1000,1000,200,13200,600,3800,1000,2600,1800,1400,20600,5400,1200,1000,1400,3200,3400,4400,2800,15200,8400,800,200,3800,1600,19800,8400,25000,5200,2600,3200,7000,2200,20800,5800,16800,4400,38600,9800,8800,6600,400,21400,4400,24000,5400,13600,1800,3400,1200,4400,2000,1800,3800,2800,3800,4800,2000,6400,4000,11600,3800,1200,4600,2800,200,6800,8800,3200,13800,4000,3800,3800,2000,1800,2800,400,1800,1000,3000,8800,1200,5600,2600,5200,1400,7600,6200,4400,7000,2800,600,2200,3200,3800,10400,4000,35800,2200,200,5600,600,2600,200,3000,400,4400,400,1000,2000,35600,1000,4400,1200,1400,2000,1000,1400,1000,400,1800,1200,1600,4200,35600,13600,43400,4600,6600,14800,36000,1800,1000,9000,3400,29600,2000,32400,12400,1600,17800,400,1000,103600,128600,32400,45400,24400,9200,2200,3800,10000,5800,20000,13200,3200,4000,4400,48200,91200,10800,1400,1800,2000,1600,18400,1400,800,16400,2400,6000,14000,2400,5200,11800,7400,400,14600,1600,2200,5200,800,4200,8800,1000,37400,7000,6800,12000,3200,2800,3600,1000,2600,1800,3200,4400,2000,3600,400,18200,8000,1000,7000,2000,11800,8000,3000,8600,3800,2200,9600,400,800,2400,1800,2200,1800,3400,1400,400,800,1800,1600,10000,3200,800,2000,800,4400,2200,2000,2200,1200,2600,800,2000,2000,1400,400,4000,3000,400,11400,2600,3600,1400,1400,600,400,1600,3000,3000,4000,3600,1800,2800,3400,3000,3800,1000,1800,200,1400,1200,800,2000,10200,4800,7000,4200,800,13200,5000,5000,5400,15000,800,400,5600,6200,2800,8200,3200,600,2800,3400,2000,31400,2600,8000,17000,2800,4600,3600,800,2200,1000,1200,800,600,2000,1800,1800,2600,2600,2800,3000,1400,8200,4400,1000,1200,1000,7800,1200,800,4000,1600,8000,600,2200,4400,5400,1000,1000,1000,9800,1400,6200,3000,2400,5600,3600,8600,4800,4800,1000,2000,8600,18000,3800,2200,3000,2000,10200,3600,3200,4800,1200,2000,9000,11200,12400,800,600,800,5600,400,1200,1600,3400,5000,200,8000,6200,1400,3600,7600,1600,600,1000,2400,8000,1200,5800,27400,5200,600,4800,1000,2400,3400,3200,3200,1400,1200,6000,200,1000,2400,5000,7000,2200,3000,600,5600,2400,2600,2800,2600,7800,5200,9000,3800,5600,800,2800,13600,4400,4800,6000,3200,2000,1400,1600,5000,7200,2600,4400,1600,1600,800,7800,600,1600,2000,12600,4400,3800,600,200,1400,6200,600,3800,5400,4000,2200,9200,2000,7200,2600,1000,1800,8000,9200,4600,1800,1600,1000,2400,1200,6400,1000,4600,5400,400,1400,4000,400,4800,1400,7200,800,5000,1400,5400,1800,3800,2200,1800,5400,4600,7400,10200,800,2200,1800,3400,4000,1600,2800,7200,4200,6400,5400,8200,5000,1600,1600,4800,3200,1000,1400,3000,4800,1400,1400,12000,1	0,15200,35000,69000,494400,508600,626400,696800,714400,723000,740000,1033200,1151000,1162200,1432000,1551800,1571000,1706200,1996400,2000600,2005200,2014800,2027200,2030400,2055800,2058800,2464000,2476200,2487000,2493000,2502600,2516400,2534000,2567600,2581000,2590400,2600400,2608000,2630400,2633200,2654000,2657400,2669400,2684000,2689000,2700600,2705400,2781200,2787200,2793600,2799800,2812600,2815400,2826200,2858600,2871800,2878600,2894000,2896800,2903000,2912000,2916600,2947600,2976800,2990800,3001200,3003600,3034600,3060200,3067800,3072000,3088200,3098000,3104000,3112800,3124800,3128200,3462400,3480200,3489200,3495200,3711000,3816800,3824000,3993000,3998200,4011200,4051600,4082400,4105000,4114200,4137400,4173600,4179400,4197400,4217200,4238400,4248200,4393000,4397800,4402200,4551200,4560600,4580400,4589600,4599200,4602600,4622000,4632800,4650600,4659400,4673800,4681200,4699600,4721800,4885200,4908600,4978000,5217400,5357000,5684600,5790200,5800800,5818000,5840200,5916200,5925200,6208000,6286600,6310400,6318600,6340400,6349400,6382600,6397200,6499800,6523600,6553800,6637400,6645000,6648400,6757800,6771200,6779000,6787800,6803400,6811600,6819400,6890800,6895200,6905200,6918000,6934600,6940200,6951600,6955800,6971400,6978400,6983200,7006400,7029000,7053200,7064200,7080000,7098600,7115400,7119600,7125400,7130200,7146400,7152800,7171600,7197400,7218800,7224600,7230000,7248600,7265000,7267600,7288000,7305800,7310800,7494200,7620800,7786000,7835200,8239000,8531800,8552400,8597400,8623200,9854800,9860200,9866200,9884600,9894200,9897200,9899600,9903800,9911000,9934200,9971800,9985400,9995800,10000400,10018400,10047000,10059000,10111200,10129400,10203800,10235400,10239000,10405600,10416800,10427400,10453600,10456600,10498000,10500200,10514800,10576200,10586000,10731800,10752400,10770400,10847800,11048000,11078600,11083200,11226400,11356200,11363400,11366200,11372600,11444200,11452600,11476800,11489000,11628600,11840800,11858200,12015600,12037200,12074200,12091000,12106000,12154600,12169200,12210400,12214800,12230000,12285400,12299600,12339600,12826400,13272400,13277800,13287800,13292400,13294600,13303400,13312200,13322200,13329800,13351200,13369800,13371400,13373200,13379400,13386400,13412000,13421600,13435400,13464800,13734800,15072400,15370200,15377200,15409000,15412000,15818600,15828000,15840200,15855400,15862400,15863000,15870200,15900600,15927200,15932600,15938000,16384400,16398000,16419400,16422200,16434600,16447800,16457200,16482000,16485800,16502200,16504800,16509200,16516800,16524200,16524600,16526200,16526600,16533200,16552800,16564800,16574600,16583200,16597600,16600800,16627200,16629000,16642200,16649400,16665400,16674000,16677800,16769000,16774400,16787400,16804200,17122200,17135200,17147200,17171600,17172400,17194600,17207800,17228200,17243200,17248600,17276000,17285400,17307000,17320000,17324000,17342200,17345200,17357400,17364800,17388200,17394200,17411200,17420800,17636600,17655200,17660400,17675600,17706400,17812400,17840600,17848200,17855000,17863200,17877000,17883800,17906000,17912600,17931600,17938200,18035800,18059400,18076800,18085800,18367400,18390200,18397800,18596000,18661200,18676400,18923400,18929600,18933600,18952600,18957000,18960800,19172400,19182400,19196200,19202200,19205000,19225200,19235600,19253000,19266800,19275000,19281800,19289600,19294600,19317000,19328400,19353600,19400400,19469800,19861000,19939000,19959000,19967400,19980000,19999400,20016600,20059200,20072600,20089600,20094400,20598800,20657200,20665800,20673800,20691000,21046800,21067800,21079600,21094400,21115600,21121600,21128400,21135800,21151800,21158800,21206600,21220400,21226800,21262600,21268000,21290000,21290400,21296200,21312200,21332000,21339800,21377800,21381000,21425400,21435600,21441600,21443400,21500000,21532000,21569200,21591000,21592800,21812800,21860000,22183400,22371000,22447600,22505200,22521600,22569600,22578600,22684000,22701000,22987600,23009400,23432400,23462600,23475600,23507000,23512000,23987400,24032600,24100400,24121600,24124800,24371200,24479600,24611400,24645800,24694200,24736000,24747000,24764800,24781000,24803000,24810800,24832800,24847800,24852400,24859400,24865200,24918600,25094400,25158600,25166800,25171400,25176000,25178600,25199800,25204000,25258400,25285800,25296000,25311800,25337200,25367400,25401600,25418600,25433400,25437600,25457400,25474200,25565800,25572200,25652800,25658200,25674600,25680400,25722200,25730400,25741200,25765400,25770000,25863200,25875400,25946800,26045400,26049400,26054400,26066200,26071200,26076200,26080400,26100600,26117200,26127200,26137600,26143000,26156400,26166600,26172400,26187200,26312400,26507600,26841800,28180000,28614200,31114400,31585600,31590400,32122400,32133000,32178800,32361400,32384800,32415400,32421400,32439000,32446400,32470800,32511200,32629000,32706600,32727200,32763000,32777200,32843400,32918800,33428200,33438600,33518600,33532200,33878400,33980400,34023000,34067600,34114000,34334000,34404800,34412000,34419400,34440200,34524200,34782000,34796400,35047800,35053200,35755600,36183200,36208400,36239600,36253200,36277400,36279000,36668000,36686400,36699400,36716000,36722800,36732800,36751000,36764400,36795600,36818200,36820600,36834400,37969000,37981400,38157000,38176400,38178600,38243800,38252600,38289800,38323600,38334400,38341800,38369200,38374000,38388000,38430200,39128400,39165000,39192000,39215000,39254000,39352200,39361800,39375800,39385800,39408000,39452200,39485000,39618000,39960600,40249000,40254200,40257600,40270200,40286800,40295800,40301000,40334800,40344000,40345600,40369800,40373200,40509400,40515400,40536000,40549600,40556000,40573800,40579800,40589600,40617600,40628600,40656200,40670200,40675200,40685800,40711600,40764800,40851600,40863600,40873000,40886600,41724200,42106800,42634400,42641800,42656600,42669800,42819400,42847400,43049000,43137000,43394200,43407800,43442600,43449200,43459200,43464400,43468000,44200800,44226800,44243200,44249800,44255200,44290000,44296200,44300200,44309200,44330000,44338400,44709800,44710400,44728600,44741400,44761400,44770600,45184400,45187200,45189800,45192400,45203200,45215200,45218600,45227800,45265200,45271800,45272600,45326600,45433200,45451800,45522000,45532200,45545600,46204400,46322000,46396400,46397200,46410400,46452200,46650600,46658400,46667600,47300800,47362400,48054000,48059600,48773600,48778200,48805400,48818200,48876600,50005400,50010000,50391600,50446200,50568400,50600400,50618600,50675800,50807600,51195600,51787000,51796000,51818600,51827400,51841400,52108600,52129800,52243400,52280400,52284200,52441000,52459800,52475200,52503200,52522200,52613200,52625800,52628000,52628400,52709800,52925400,52968600,52975800,52995200,53004600,53016200,53073000,53232600,53249000,53257600,53262800,53266200,53284400,53303600,53312800,53319200,53908800,53916400,53921800,53924800,53945400,53960800,53969400,54037600,54041200,54044600,54053400,54088000,54093600,54098200,54106800,54212000,54585600,54998000,55754800,56547200,57197400,57258600,57726800,58122000,58127600,58563600,58676400,58728600,58771600,58848400,59025800,59602600,59607000,59621000,59634400,59649400,59662000,59696600,59726400,60086800,60121600,60294000,60419200,60578400,60863200,61388400,61469600,61512800,61550400,61584000,61602599
chr13	0	208334400	10	0	.	6200	208334400	204,153,255	1072	0,3600,1400,1600,6200,13600,23000,3200,4800,400,2400,9400,2600,29000,1400,400,3600,3800,3000,4800,600,2400,1200,2000,2000,6800,6800,15000,2400,1200,3200,3800,4800,1000,2000,1400,400,800,3000,1600,2400,1800,2400,2200,1400,3200,1200,16200,1800,4000,5800,8200,4600,1000,5600,7800,800,20600,800,2800,400,2400,7800,800,1400,1600,1200,2800,4200,4400,4000,2800,8000,1400,3400,6200,5200,5600,2200,2000,2800,5200,2200,800,3200,21800,2400,2000,400,2800,5600,1400,4800,1400,10800,2200,4200,8000,3000,4400,4000,1800,4400,2800,1800,4600,7400,20400,1000,4000,1400,4800,2800,5000,2000,600,11000,2400,600,1600,3800,8400,5400,600,1800,3600,3200,3000,13800,8600,5000,3200,3600,1800,1600,1600,20200,1600,7200,13200,600,2400,7000,6600,800,13000,1000,2800,3600,12200,9000,1400,1000,3600,5600,6400,1800,6200,3600,18200,1200,2800,9600,1200,2000,1000,1600,12200,8000,8600,3000,9200,4800,200,800,1000,800,1000,1600,7800,2200,5200,1400,2600,1600,3200,1000,2400,4000,2000,1000,6400,3600,6400,9800,3000,3000,3000,3600,4400,800,8400,1600,3600,800,3800,2400,2400,1400,2000,400,4400,2800,2200,4000,1000,10800,10600,8400,1200,11600,1600,600,4400,6600,2000,3400,11600,8200,600,2200,12600,6400,15000,1600,1800,14400,8000,3800,2400,3200,2800,800,200,6600,1600,6000,6400,7200,3000,9200,600,1400,600,2800,600,2800,12400,5800,2000,1800,5200,10000,2200,2000,3000,4000,4200,5800,6000,600,1800,2400,1200,12800,4600,3600,9400,2800,4600,3000,4200,1000,2000,2000,2000,600,2400,2000,1200,5200,30200,2600,2400,400,1400,1200,1000,1200,3000,8400,5000,1400,4400,5600,6000,1400,12600,600,400,5000,1800,6400,1000,2400,2000,800,3600,1600,400,600,7400,2600,6400,2400,600,600,1200,800,1200,10000,1400,7800,1000,2400,8000,800,5200,800,1000,2200,1800,2400,1600,1400,2000,4400,2400,600,5000,6800,17200,5400,1000,5800,4800,200,15800,3400,4200,8000,2000,200,1000,5800,200,6800,1400,600,2200,3200,6000,2400,18000,4600,4600,5400,2200,1800,6600,2400,4000,3000,2400,3800,1600,2000,4600,2400,2400,4000,3600,3600,4600,1800,2400,800,6200,2200,3600,3200,400,800,3800,1800,1600,7400,5600,1400,2200,800,1000,8400,5000,4400,4400,800,400,2000,400,4200,4800,1400,800,2600,5600,2800,7800,5600,4200,4000,800,3600,3800,1400,5600,5000,2400,1000,6400,2800,4800,44800,4200,3800,4600,3600,4800,1600,9000,2200,1400,1200,6000,3800,1600,23200,9600,2800,8000,200,1600,1600,2000,4000,1400,5200,6800,7800,4400,3200,1400,200,6600,2200,1800,1200,7400,3400,4000,8800,2400,1400,600,1600,5200,1200,6600,2800,2400,2200,800,2400,800,4000,200,200,4800,200,8000,3000,1000,800,400,6600,1600,1000,1800,3600,3200,2000,400,2200,2400,2400,1200,3600,800,800,2000,3600,4000,1400,1400,1200,1400,1000,6400,3400,3200,4200,200,2800,1000,6400,2600,2200,9000,1000,1600,1800,7600,14200,2400,1000,200,600,18800,7600,200,3800,1800,1600,800,2600,3800,2400,1600,3800,400,1600,2200,6800,77600,1400,7000,1000,1600,3000,7800,1200,8600,1200,3600,1000,600,1800,600,4200,800,2000,4200,1600,10600,1600,9200,3400,1800,2600,2400,800,2000,2200,3000,600,1400,400,3800,3800,1400,3000,3200,400,8600,4800,1200,3800,2200,3800,1400,1200,200,10200,1200,12800,2000,7800,1400,400,200,200,1000,2800,5200,9000,6800,1400,200,3800,5000,800,12800,600,7600,3800,2400,1800,2200,1000,5400,600,2600,4000,2600,6600,3200,43200,1400,2400,1400,3000,400,3000,2400,12000,8000,1800,4200,1800,2400,2200,6200,600,8200,3400,800,28200,3000,3200,800,4600,3600,1000,1600,3800,11200,800,1400,15400,1200,2600,800,2600,3800,200,8200,7800,1800,5600,6600,6200,2800,2400,2200,4200,15800,1200,6200,25600,7200,3200,6600,23600,17800,2200,9200,7000,6200,24400,2000,5600,1200,3000,4200,600,2800,800,4800,1800,3000,4600,1600,1400,1400,2200,4400,5000,7200,1200,1200,4600,800,2000,1400,1200,5200,3400,1600,1000,2600,1000,1000,3800,800,5000,1600,7000,1600,1800,1400,2600,4000,1400,7200,4000,2200,2800,1000,4000,1000,2400,5200,6000,2200,2200,1800,5200,1000,200,2400,6400,2400,1000,1200,1600,4600,200,4200,4400,6400,7600,1800,2400,400,400,400,1400,7200,6000,3400,14600,6000,1200,3400,5000,2400,1200,1200,2800,20800,6400,4400,8400,7400,400,5000,3200,800,1200,2000,6200,1000,400,2000,800,10200,1000,2400,800,1000,1600,7200,200,5400,3800,1600,2000,4600,6600,200,8600,400,8800,1600,1000,1400,2000,1600,5200,800,7800,4400,5000,6200,800,8000,8000,1200,2000,6000,3000,2400,400,200,200,4200,400,1000,2200,600,3000,600,4000,2800,5400,3800,800,1400,3200,1000,4800,600,3400,3600,2400,2000,4400,1200,5800,2400,18000,10000,8000,4800,1000,2200,6600,400,2200,1200,2800,1400,1600,400,2200,1000,6200,5000,4200,2200,7200,600,600,1800,3000,4600,1000,2800,3200,3200,8800,13400,13600,3000,1600,9800,4400,8000,2800,1600,25200,2000,6800,2200,4200,1600,3200,2200,10400,800,1400,3200,12600,2000,5600,1200,15400,4800,1600,4400,4200,1200,3600,13400,6000,11600,1200,50400,4800,2000,6200,4600,3000,3800,200,3200,1200,1000,600,7200,2400,2200,2400,2800,6000,1200,3400,2200,4200,2000,2400,2400,3800,200,3800,2800,6400,4200,2800,6000,3600,2600,4400,8600,800,600,5200,1200,9400,4600,1800,2000,9000,1600,3200,1000,8200,13200,1400,7200,1000,2000,5200,1800,3200,2000,400,6000,4400,4400,2400,2800,5000,6800,3800,2200,600,1200,2800,7000,1000,4400,400,15600,5600,1000,2400,3800,6400,1600,4400,6200,1800,13200,800,5200,1800,2200,4200,2600,1800,4000,6400,3800,16000,1600,4400,1600,3000,1200,1200,4000,16000,400,200,3200,1400,2000,2200,16800,2400,6200,2600,3400,3000,800,2400,4800,3600,1400,2600,1	0,6200,11200,15800,21600,28600,45800,69600,77400,82800,83600,86800,97200,112800,373200,1614600,1984200,2389600,2430600,3148800,3724400,3743200,3828400,3925400,5335400,5389200,5397000,5406000,6104000,7392000,7396200,8890400,9211600,9582800,9592800,9614200,9713200,9931000,9976200,9989000,10740600,11514600,11620400,11623800,11639200,11651200,11709000,11716400,11752000,11805400,11825200,11832600,11846800,12772200,13325400,13654800,13691600,14206000,14230600,14240200,14294400,14675600,14966000,15172200,15178000,15201600,15251600,16937600,16947400,16956200,16968600,16984600,17001600,17010800,17025400,17042200,17064000,17198200,18068800,18198000,18225800,18561200,18737600,18745800,18751200,18756000,18778600,18784800,18790000,18800200,18831400,18840800,19065600,19076200,19081000,19280200,20932800,22037600,22295600,22299600,22310000,22376800,22556200,22584200,22606400,22612800,22626400,22660200,22684800,22687200,22883600,23229200,23387600,23434800,23445400,23459000,23459800,23475600,23480200,23492600,23495600,23511000,23543400,23562400,23586400,23605800,23613800,23621200,23627800,23651200,23667400,23678000,23687000,23701200,23706000,23711000,23714400,23881600,23887800,23899400,23913400,23921000,23935000,23949400,23996800,24001400,24025600,24107600,24114400,24140200,24158400,24173600,24177600,24792000,24799400,24824400,24845400,24853600,24869000,24879000,24900000,24903200,24924400,25135600,25155800,25276600,25766200,25939600,25957600,26009200,26025000,26029200,26043200,26054000,26056000,26198600,26206200,26216600,26222600,26227200,26413400,26463600,26470600,26477000,26488800,26644800,27320600,27325800,27346800,27404800,27601200,27831000,28446200,28941000,28998000,29026400,29038000,29052600,29153200,29165800,29194800,29215200,29226800,29229800,29234400,29241600,29248400,29259000,29263600,29266000,29274000,29287000,29359400,29385400,29395400,29408800,29412800,29425200,29437200,29449000,29451400,29501600,29577200,29585400,29643200,29655000,29661800,29678400,29694600,29713800,29716400,29726600,29742200,29750800,30173600,30928800,30939000,30961000,30972000,30982000,31006600,31017600,31025000,31026200,31029400,31772200,32682400,32983600,33009000,33019400,33149000,33589200,33599400,33606200,33613200,33634800,33758000,33972400,34000200,34021800,34026600,34034200,34050600,34061400,34418000,34421600,34443000,34890400,34909800,34920200,34927600,34929600,34935000,35180800,36217400,36973000,37378400,37624600,38102600,38109000,38367800,38393200,39558000,40305600,40368800,40376000,42916800,43006600,43085400,43924000,43928800,43943000,44493600,44505000,44515600,44594000,44614400,44615800,44621800,44626400,44646000,44659200,44742200,44754000,44775000,44781400,44827400,44831600,44879400,44966600,44968400,44977400,44996200,45055600,45164800,45225200,45254800,45544800,45572600,46396800,46697000,46737400,46804400,47725800,47736400,48201000,48365000,48410800,48477400,49251000,49440800,50347200,50350000,50596400,50734400,50803600,50972600,50977400,51114400,51520400,51539600,51549000,51790000,51793400,51889400,51892000,51925200,52023200,52027400,53157200,53167200,53178200,53208400,53229400,53235600,53245600,53253600,53254200,53283800,53296400,53306800,53318600,53321000,53323800,53333400,53341600,53342200,53396200,53408400,53411800,53429800,53433800,53447800,53453600,53474600,53480400,53501800,53514400,53537200,53540400,53550600,53574600,53581000,53588400,53601400,53642800,53812000,53823000,53828200,53877200,53882200,53886800,53897400,53907000,53945000,54025800,54034400,54414200,54442400,54464200,54476200,54480000,54528000,54546000,54552000,54560400,54565600,54580800,54588400,54593800,54632800,55426400,56800000,58640200,60392000,61060000,61610000,61628000,63316400,65066000,65149200,65366400,65590400,65881600,65896200,65919200,65944200,65994200,66359000,66530400,66581000,66661800,66664200,66695000,66711200,66894000,66995400,67127600,67150600,67152800,67174400,67998000,68032000,68098200,68110600,68128600,68147200,68157000,68247400,68253200,68267600,68284200,68302200,68337000,68809800,68929200,69351200,69719200,69740600,69944000,69983600,70046600,70068400,70170800,70173200,70274400,70436800,70443400,70452000,70464200,70525000,70534200,70537000,70537600,70673400,70735200,70742200,70883800,70893400,70906000,70914200,70945800,70950600,70957200,70961000,71006200,71023000,71029200,71037800,71096400,71128000,71136200,71140200,71147200,71161000,71191400,71192200,71232600,71497600,71500200,71522800,71929600,71969000,71974400,71980400,71990800,72018400,72026000,72311600,72362800,72383800,72430200,72706600,72718800,72738000,73036200,73364400,73432000,73516600,73530000,73563600,73919600,73991200,73993200,74075800,74080000,74171000,74173600,74596000,74860000,74918000,74923600,74926800,74932600,74957000,75025000,75072400,75075400,75187800,75190600,75539800,75901200,78616600,78977600,79116200,79244800,79245200,79690800,79710600,79720200,79720800,79774600,79853200,79859000,80202600,80787000,81807200,81843400,81846000,81851600,82363000,82425400,83670400,87687400,89124400,89126600,89496800,89718400,90023400,90243000,90254200,90263200,90370600,90385200,90874000,91050400,91053000,91062800,91078800,91088000,91134800,91267400,91273800,91673800,92040200,92982000,92992000,94156600,94354600,94417000,95021400,95311200,95638400,96100800,96120400,96191200,96221600,96227200,96234000,96245800,97846200,99305400,99865400,99926000,100443600,100906400,100918400,101061200,104458400,106560400,106933000,107007800,107012400,107533400,107538400,107557000,107568600,107608400,108382400,108383600,108384200,108636800,108652000,108736000,108746200,109149000,109158400,109182400,109182800,109229200,109387800,110985200,111363000,111844600,111853800,114994800,115164400,116783800,116792400,117168000,117173600,117322600,118687800,118705000,118739000,118831600,119649000,119697400,119713000,119921400,120163400,120535200,120571800,121751400,121835600,121963800,121981800,122023400,122036800,122041200,122051200,122126200,122156000,122159600,122367000,122395200,122419000,122454400,122547000,122569200,122687200,123369400,123383800,123414400,123790800,123797800,123811800,123816000,123819200,123837200,123858800,123943800,123966200,123970200,123993000,123998200,124026000,124049000,124054000,124070600,124078800,124095600,124103000,124115800,124128600,124135600,124155600,124160000,124173600,124205400,124217200,124226800,124265000,124289400,124313800,124334600,124346200,124419600,124427600,124460400,124477400,124486800,124503800,124516600,124524400,124533200,124541000,124554000,124566000,125194400,125444600,125452000,125459400,125470400,125476800,125499000,125571000,126639000,126651600,126655000,126660800,126669600,126747200,127156200,127207800,127809000,127836200,127865600,128087000,128105000,128112200,128148200,128249000,129501600,129624200,129998600,130520400,130841600,131363000,131375800,131386200,131694000,131713200,131722200,131734200,131742000,131762200,131813400,131919000,131925000,131943800,131952200,131964400,131987000,131997400,132010400,132027000,132048000,132161400,132505600,132521400,132538200,132558800,132568200,132589200,132591000,133094600,133461400,133474000,133492200,133606600,134030000,134558400,135105000,135207400,135235600,135428000,135655400,135676200,136429400,136956400,136972400,136981800,137004400,137049800,137069800,137077800,137254400,137437800,137449800,137480800,137489400,137494400,137525800,137538600,137543200,137552600,137879000,138243800,138343800,138361800,138532000,139702800,139736200,140388600,141145000,141299800,144454400,146326800,146375800,146380000,146385000,146392400,146393600,146478000,147006200,147043600,147051200,147478800,147486000,147489400,147505000,147676400,148265800,148300600,149015200,151634000,151648400,152010200,154456600,158183800,158195000,158203200,158210800,158228600,158234400,158245600,158261600,158558400,158563800,159942800,160386000,160394400,160395400,168102000,168102400,168702800,170750800,175347200,175349800,175879200,175886000,177964400,179168800,179173600,179332400,179657600,180213600,180895400,188870000,190062400,190068400,193292800,195010000,195083000,195193400,195229600,195236800,195896600,196516800,196590200,196642200,196682800,196701400,196727000,196755200,196760800,196912000,197657800,197683600,197794800,197802800,197829200,197843000,197845200,197849600,197854200,197864400,197896400,197927800,197935200,197946200,197967400,198013600,198024600,198030200,198040600,198058200,198208400,198213000,198223800,198241600,198258000,198277000,198281600,198284400,198300400,199251200,199507000,199516400,199521400,199555800,199591800,199619600,199715200,199742000,199756000,199775600,199786200,199798400,199823400,200102400,200146200,200163000,200172800,200188600,200195200,200217800,200233400,200244600,200252200,200262800,200277600,200282400,200297400,200304800,200320800,200327000,200383400,200392400,200397400,200640600,201272600,201524400,201731200,201782200,201871200,201874600,201882400,201891400,201904200,201937200,201940600,201952600,201956800,202605200,202607800,202638000,202654000,202690000,202698200,202704200,204311600,204581000,204744800,204905200,204910000,204928800,204958600,204979000,204995800,205086000,205105600,205150800,205398400,205421000,205422000,205471800,205487000,205506200,205514400,205519000,205524200,205537600,205543600,205549000,205560200,205586400,205601600,205624600,205634000,205643800,205653000,205707600,205711400,205791800,205905800,205912000,205921400,205933200,205938800,205963600,206039400,206269200,206290000,206336200,206390600,206392400,206397400,206423400,206449600,206502200,206665200,206739400,206788800,206909200,206914400,206921000,207081400,207147000,207150600,207210000,207243400,207256600,207275400,207278600,207293000,207311800,207325400,207335400,207343200,207350000,207370400,207396400,207403200,207537200,207543600,207607200,207612600,207618000,207622800,207628200,207635000,207657600,207660200,207660800,207678000,207859800,208047000,208057000,208076000,208079800,208087200,208110000,208132200,208137600,208151800,208166600,208186000,208199800,208206600,208334399
chr14	0	141755400	10	0	.	29600	141755400	204,153,255	1193	0,1000,3200,6000,600,3000,800,400,1400,5000,2600,14000,2800,1800,3200,200,1600,2600,1000,2800,7400,600,5400,5000,2200,2000,1400,3400,2200,2200,1600,600,1400,2800,1200,1400,12600,2600,12000,13400,3200,6000,48800,7200,6200,1600,600,5200,1600,1400,4400,3200,5000,4000,800,1200,1800,1200,800,1600,1200,4600,800,6000,2600,3800,5600,12000,400,9400,2600,2600,4800,2200,2600,2600,15200,5000,2000,1000,400,1000,1800,8200,4600,1000,1400,2000,1200,4200,25400,8200,12000,200,200,3800,1000,3400,8000,3200,1800,600,8400,3200,6800,1800,1800,1000,3800,600,5400,7200,3800,12000,12800,2200,5000,9000,6600,8000,5200,13800,1000,4200,2800,1400,1800,800,1000,1600,22400,3200,3200,600,19400,1600,2400,4200,6200,200,2400,2000,2600,5600,1000,600,800,800,3000,2400,61200,4000,5400,200,800,21200,200,6200,4000,34200,9200,1000,10000,1400,800,1400,2800,1600,2400,1800,1200,6000,4800,7600,2800,3400,15800,4000,1400,7000,5200,1600,4200,600,6200,1400,1400,3600,2000,1800,2400,5600,3200,2200,1200,1600,1800,5400,5400,1200,5000,2600,10400,1800,12400,5000,200,3800,1000,2600,2600,4800,3600,2600,17000,1400,5400,6800,5600,2400,4000,3200,400,9800,2400,800,2200,2000,2600,4400,14200,1400,1400,2200,7000,8800,4200,4600,1000,4000,3400,4400,3000,4600,3800,7600,2600,2600,5000,30200,10800,1600,5000,3800,1800,600,800,3400,6000,3200,7600,6400,1000,5400,3000,1600,3000,1200,800,10200,3800,2000,2600,1800,600,6600,3000,2000,2600,3600,16000,2400,4800,1000,400,5400,9000,2000,3200,2400,3000,400,2200,800,800,800,7800,5600,1600,1800,5200,2000,1400,3200,800,2600,2000,1800,2000,10600,3800,10400,4400,800,10600,400,3200,3000,2400,2800,1400,7000,600,1400,2200,1200,1000,800,4400,2800,4200,1200,2400,4200,9000,15600,7800,1600,14200,200,2800,400,4200,24400,1800,4600,20000,600,18200,8800,1600,19000,3200,2200,8200,2800,4800,2200,1200,6600,4600,1400,32200,7800,9600,1200,4800,3600,800,3600,600,1400,2200,800,3600,2600,2000,1800,800,1400,4800,15600,23600,800,1600,17000,9800,3400,11600,1600,2000,2200,800,7600,2600,200,4600,3400,1400,1800,1200,2200,200,1000,3200,2000,1600,1600,200,800,3400,21000,6000,800,9600,800,6800,600,3600,2400,8000,9400,9000,4200,2000,200,1600,3200,1200,3400,200,5800,2200,2600,4600,800,1200,4600,4400,5800,2200,4800,5600,10400,11800,13600,1200,8400,8000,1000,800,3000,2600,3000,2400,1600,3800,4000,4400,6200,5600,2800,200,1800,6800,1600,2200,7600,5400,1800,3200,2000,600,6800,5600,13600,13200,6600,5600,4000,5800,3600,4400,7000,4800,5200,600,4000,600,2000,200,1400,1400,1000,3000,6000,800,3400,1200,2200,2200,3400,2800,600,800,200,1600,24400,600,3800,7200,3400,1600,4400,1200,1800,2200,1800,1800,2800,2600,800,17200,1600,1800,2000,400,1200,4000,1200,600,2000,10200,8000,6400,800,4400,1400,5800,10200,800,2200,3000,1000,1000,600,1000,11800,600,1600,37800,3600,2200,2400,5000,1000,1600,6400,600,4600,1600,8800,400,6000,1400,2400,7200,10200,800,13200,3400,1200,1200,4200,6400,400,3200,2600,1400,2000,3400,3600,1200,2000,1600,400,14800,800,600,2000,600,4200,1000,1200,8000,8000,1000,5400,1600,2000,1800,3800,400,7800,5000,2000,1200,600,1800,4000,7200,3200,1400,1000,2000,1800,3000,600,1600,3400,200,1200,4000,1600,2200,2000,800,1600,4400,3000,1800,1400,7800,3600,2600,1400,200,2200,1200,4200,3400,1000,200,200,2400,1000,3800,3000,2400,2200,3000,6400,1600,11800,11800,2000,2200,17600,3200,5000,4800,6200,23400,4000,8600,14600,5000,400,12200,3800,6800,2000,15200,1600,1400,2200,17000,1800,1600,5400,1200,13200,8600,1600,3200,11800,3000,400,1400,3800,800,400,1200,15200,7200,600,200,5400,1200,4600,2200,2000,1800,6200,5600,15200,1200,1800,1800,9200,7600,9600,31000,1800,4400,2000,3200,1200,3400,1400,3000,1200,1400,1200,2200,2000,5600,400,2200,3200,600,1000,4800,400,3800,8600,4400,5200,3800,3000,3800,2000,3000,1200,2600,2400,2800,2800,5200,1600,400,5600,4000,2000,8600,1600,1200,6000,1800,800,6000,7200,400,4000,3200,3200,5000,7400,400,8600,4000,3600,800,2200,4000,10000,3800,11600,1800,1000,1800,2600,200,6400,1400,1400,1800,2200,1400,1000,4800,800,1400,8800,5600,5600,1800,2800,2200,600,1600,2000,1400,4200,1000,2000,1200,6000,1000,3600,13000,2800,1600,1600,2600,1800,600,5000,1400,1200,200,400,1200,200,5000,15200,2200,2000,10000,29400,10800,2600,4400,9800,4800,2200,1200,2000,10200,2200,400,1000,800,1400,4400,200,7000,1600,7400,4200,7200,800,1200,3400,1200,2800,2600,2600,4400,7400,4000,800,1400,2000,400,2400,2800,1000,6800,1400,1000,1800,19200,800,6200,2400,600,3000,2200,2200,3400,1800,1200,200,200,2000,400,4000,3400,200,2800,6800,2400,7000,1600,1000,5200,800,2800,4400,5400,2400,800,7200,2600,6800,4600,6200,1000,3200,10000,200,15200,6400,52800,1200,2800,2200,400,6600,1600,2400,8000,27200,800,3800,69800,800,40400,7400,2600,4200,400,18400,42400,4000,4200,1400,5000,15400,2200,7600,64800,3600,1400,3000,49000,6600,14600,6600,1200,2200,7000,3800,6600,1400,34000,1200,1200,5000,2000,4000,8200,12400,6200,600,1800,1200,200,200,6200,1800,1200,2000,1400,9200,1600,5200,4800,2600,2000,6600,1000,4400,6400,10600,1800,2000,3000,2200,600,200,3800,600,2400,1000,1800,400,2400,15200,7400,2400,3800,3000,6400,1000,2800,2000,2200,4200,800,1600,12200,4800,9000,5200,3000,7400,3600,2200,1200,5800,600,400,1400,2200,2000,1000,1800,2600,2000,3200,3800,3800,3800,3800,400,6200,1000,3400,48000,3600,1600,5600,2000,800,1800,11800,2800,1000,3400,1600,14400,16800,8200,1200,3800,800,1800,800,2800,2000,2000,1800,1000,2200,6600,600,3800,1200,800,4400,2000,3800,2800,800,600,600,1000,1000,200,200,4000,5400,2000,2000,14600,4200,1800,8800,1000,6200,1400,1400,3200,24200,1200,3600,200,400,400,1200,5200,11800,1000,1800,3200,3400,2600,2400,200,3400,4200,8800,4200,4000,1200,800,1600,4800,1800,7600,4600,4600,3800,1000,7800,4000,600,600,1800,7400,1400,600,800,600,6000,800,9000,3200,1200,3800,1000,1200,12200,3000,1800,2400,42200,12000,2400,2400,24000,2000,3400,2800,1000,4000,2800,3400,3600,2200,2200,800,800,3800,3400,6600,800,1400,11400,1800,3000,3000,9400,200,2600,5200,1800,7600,1600,4200,6400,3800,800,1800,3400,18800,1800,2200,13600,4800,1	0,29600,62000,343000,366400,385400,1257600,2127000,2128000,2197400,2648000,3050000,3067400,3231800,3295400,4104800,4244400,4926000,5835400,5838200,6287200,6298200,6308600,6347800,6600800,6612800,6945600,7092000,7125400,7167000,7302000,7342600,7419800,7549600,7651200,7653400,7714600,7729600,7736600,7760000,7775400,7780400,7787400,7839200,7852000,7860000,7870000,7874200,7900200,7908600,7932000,7943800,7960800,7967600,8034800,8050600,8119200,8193400,8277400,8280400,8282400,8582800,8605400,8608200,8645200,8760800,8945800,8958600,8985800,8991800,9007200,9028800,9081400,9121600,9586400,9620800,9709200,9726600,9735800,9741000,10029200,10306800,10410200,10425800,10435600,10450000,10568600,10580200,10614600,10671400,10684400,10712600,10722800,10860600,10861200,10862000,10921200,10964800,10972200,10996400,11204000,11310600,11569200,11592400,11601400,11626000,11635200,11639000,11656800,11665600,11668000,11688800,11702000,11706400,11735400,11753000,11762000,11768600,11784600,11795800,11807800,11818800,12005400,12013200,12041200,12046200,12071800,12075400,13146200,13154400,13192200,13792600,13860400,13864400,13934000,13955200,14116600,14178800,14383200,14397200,14401800,14410200,14449400,14574800,14738600,14746000,14746800,14790400,14817600,14851600,14857000,14919000,15085600,15094400,15095000,15952000,15979200,16004800,16021400,16026800,16067800,16080400,16094600,16107600,16114800,16143000,16169400,16188800,16224800,16298800,16361200,16375200,16396000,16403800,16427400,16435000,16442800,16462200,16468200,16472600,16482000,16491200,16980600,16993200,18141000,19822600,19826000,20008200,20417600,20601800,20936000,21029200,21172600,21189800,21243800,21254600,22292600,22302200,22856400,22866800,23055000,23108400,23116400,23135200,23138600,23180600,23186000,23189200,23207600,23222600,23228400,23235000,23503200,23612000,23621400,23644800,23647400,23653600,23666200,23682200,23696200,23708800,23713200,23727400,23747600,23791600,23799400,23866600,23944600,23949400,23973800,23989200,24006200,24012800,24019600,24029600,24040400,24050000,24101400,24131400,24137200,24145400,24154000,24280400,24434000,24919400,26106600,26609200,28071200,28836400,28867800,28895600,28902800,28909600,28915200,28925800,28926600,28935400,28945400,28952400,28973000,28986600,28995000,28998400,29950000,30107000,30522800,30529600,30537000,30543400,30832800,31238000,31417800,31803600,32117000,32142600,32197200,32208200,32243000,32253600,32303400,32326400,32369400,32375200,32377800,32394400,32442600,32467400,32480200,32501600,32515400,32526400,32529000,32533200,32901400,32917200,32919200,32929800,32982000,32988600,32993400,33275000,34673400,34676000,34779800,34983600,34993400,35021600,35122800,35173800,35192000,35284400,35299200,35305600,35376400,35425800,35609800,35614000,36413000,36483600,36487800,36610800,36620800,36648400,36740000,36794600,36796600,36899800,36911400,36934200,37082200,37439200,37507600,37534600,37547000,37564800,37599200,37680400,37687000,37703600,37709800,37713800,37714800,37720800,37897400,37915600,37940200,37972000,37975000,38029600,38044400,38053400,38214200,38219000,38238600,38298600,38307400,38329000,38348000,38360400,38381400,38390400,38434400,38555200,38574200,38594000,38600400,38630200,38640200,38644600,38854800,38860000,39160000,39743200,39774600,39986000,40001600,40004800,40009800,40065000,40326200,40352200,40368800,40533000,40547000,40551200,40571200,40589400,40824200,40854000,40856400,40871200,40903800,41226000,41243200,41275000,41282600,41306800,41317200,41321000,41588400,41732200,41910200,42323000,42333800,42642600,42721800,42996400,43223200,43223800,43301400,43490600,43517000,43524600,43527800,43546200,43549800,43576600,43588000,43973000,44000400,44203200,44214800,44233000,44252800,44277800,44278400,44282400,44288800,44299200,44304600,44305400,44316200,44329200,44431000,44455600,44498600,44545200,44574000,44664400,44712000,44736000,44741000,44749600,44763000,44785000,44806800,44810200,44820800,44874200,44992200,45019600,45033800,45065600,45137600,45154000,46342000,46557800,46566800,46743600,47067000,47082800,47099600,47101400,47106600,47123000,47127600,47403200,47415800,47432000,47441000,47465400,47552600,47555000,47565200,47574800,47592200,47616000,47625400,47639200,47653200,47660000,47670800,47678000,47705000,47715200,47729000,47734400,47825400,47831000,48116200,48538200,48745600,48926200,48983000,49002000,49027400,49035600,49047000,49052000,49066400,49076800,49127000,49492600,49541400,49543600,49965000,49985200,50016000,50327000,50378600,50635800,50640600,50957000,50966600,50982400,51003600,51011600,51018200,51021400,51185200,51201200,51283600,51536600,51541000,51604400,51611400,51614200,51616600,51666800,51678000,51679800,51709200,51720000,51745400,51756400,51760400,51787200,51792400,51801600,52361600,52363800,54402000,54458000,54741200,54894200,54906200,54917200,54963600,54966600,54975000,55013400,55025400,55048400,55182600,55201800,55211200,55649600,55730400,56878000,56984000,57100600,57229800,57237600,57245400,57315400,57330000,57344600,57355800,57360200,57380000,57393400,57396400,57482400,57501400,57990600,58003000,58018600,58026000,58049200,58115600,58245400,58388400,58444200,58552200,58599600,59295400,59324000,59357000,59731000,59771000,59842600,59857000,59859200,60409600,60435800,60696200,60716200,60726600,61132200,61136800,61305800,61441600,61455200,61515000,61563800,61569800,62453400,62474000,62514600,62519800,62534800,62538400,63127200,63129600,63309000,63396200,64455000,64493800,64567600,64679400,65776400,65780800,65786800,66340400,66379000,66383400,66388400,66441000,66456800,66490600,66495000,67245000,67259000,67359600,67488400,67497400,67498000,70955800,71981200,72107600,72113800,72117800,72118400,72132800,72146000,72153200,72297800,72321400,72337400,72478200,72558600,72565600,72570800,72602400,72635200,72643800,72648200,72678400,72685200,72693400,72703000,72730400,72755200,72763000,72777000,72802600,72832800,72869600,72891200,72900400,72931800,72955600,72979200,72984400,73204800,73358800,73664400,73668800,73702800,73814400,73820200,73838200,73847800,73869000,73903200,73917800,73997600,74021600,74057000,74068000,74111200,74279000,74286800,74311200,74320200,74321400,74322000,74358000,74363200,74377400,74381400,74391800,74413800,74431200,74437600,74454000,74458600,74463800,74471200,74487600,74507200,74519600,74565800,74572200,74581200,74604000,74720400,74810800,76081000,77936400,77942800,78020400,78099000,78114600,78215600,78405800,78469000,78626600,78700200,79139000,79324600,80118000,80124400,80136600,80143000,80194800,81086600,81164800,81187200,81214600,81223200,81340200,81374400,81664600,81962400,81997600,82475200,82598400,82687400,82690200,83314400,85430400,87229200,87600200,87625600,88118600,88274400,88285600,88345200,88474600,88489000,88535200,88755000,88765000,88776200,88784800,88807000,88826200,88853000,88867400,88883600,88889600,88895600,88901200,88907600,88920000,88929400,88957600,88963600,88969000,89343400,89373000,89498000,89507400,89522400,89533800,89599200,89795200,89814000,89819400,90084400,90094200,90111200,90903600,90932200,90951200,90956600,91068600,91072600,91078000,91517400,92008200,94775000,96717400,97481200,98805400,98817200,98841000,98860000,98906800,98921600,98988000,98992600,99001200,99111400,99505400,99517800,99525000,99551800,100702600,101050000,101058400,101073000,101086600,101113800,101140800,101168800,101171600,101187200,101217800,101231400,101353400,101361200,101621600,101642200,101666800,101675600,101693800,101705600,101723000,101727600,101781200,101792600,101808400,101825000,101828400,102561800,102758200,102777600,102784800,102801800,102816600,103039200,103046400,103047800,103079000,103320800,103340800,103353000,103366000,103377600,103844000,103955400,103958600,104191400,104195200,104204800,104211400,104222000,104285800,104337800,104545600,104991400,105010200,105049400,105224800,105227400,105270000,105281400,105286400,105290400,105293600,105296600,105330000,105997200,106960400,107456600,107466200,107480000,107489600,107514000,107573800,107582800,107895800,107952000,108156000,108583800,108621400,108740600,109122200,109274000,109363800,109383600,109391600,109402800,109443400,109474000,109651400,109778600,110462400,110642000,110643000,110671200,110683200,110752600,110758400,111257800,111264200,111398400,111416800,111499800,111526000,111561000,111693800,111706800,111716000,111787800,111791400,111835200,111853800,111865000,111871400,111874200,111895800,111941000,111947400,111961600,111986600,112125400,112142600,112152400,112164400,112235600,112255800,112259200,112264000,112314400,112332400,112353400,112362600,112368800,112596000,112754200,112763600,112772600,112784800,113179800,113189200,113192800,113205400,113215000,113232600,113417400,113891000,113898000,113920000,113923000,113959800,113960400,113963800,113971200,113993000,114005400,114209800,114223400,114238600,114435400,114481000,114504600,115075400,115098400,115143800,115164200,115177000,115185800,115197400,115292800,115586400,117525800,117535200,117694200,118007000,120608200,120628800,120633400,121035400,121047400,121051400,121056400,121090800,121105400,121135600,121145400,121467600,122505800,122723000,123307200,123639400,123759200,123808600,123846400,123850200,123872400,124397800,124577600,124726000,124731400,124746800,124761400,124875200,124941400,124950800,124955200,124975200,125109000,125131600,125395000,125408200,126342000,126496800,126499800,127020200,127027000,127032600,127177600,127218000,127232400,127244200,127258200,127264600,127356200,127363600,127593400,127604000,127726000,127738000,127821400,127838200,127846200,127852000,127874000,127887400,127906000,127934200,127953600,127987600,128297000,128303000,128324800,128405000,128470000,128522200,128527600,128619800,128922600,130274400,130741800,130801800,130828600,130841800,130855000,130868600,131298200,131309000,131349600,131381800,131616200,131618400,131630600,131634400,131635000,131637600,131643600,131681400,131684400,131690400,131713000,131752800,131767000,132265800,132280200,132359600,132427800,132452800,132677800,133375200,133555800,133609200,133615600,133623600,133701400,133705200,133850400,134203600,134220000,134240000,134549400,134555000,135030400,135202000,135223200,135836000,135843600,135856400,135871400,135891200,135901400,135912600,135927200,135936200,135939800,135952200,135979600,136007400,136060600,136063200,136087800,136092800,136973800,136979200,136983400,137031200,137036600,137050600,137096600,137099400,137119400,137176600,137226400,137237600,137241200,137250200,137253400,137297400,137310200,137346800,137401600,137404800,137448000,137462200,137605000,137611200,137637200,137652400,137675800,137699400,137706400,137906000,137911400,137947000,137964600,138007200,138073800,138081400,138086200,138092000,138095800,138110800,138456200,138936200,139114200,140327400,140380400,140392400,140405600,140440200,140493600,140589600,140896000,140916600,140921800,140926800,140957200,141032200,141063600,141124000,141186800,141267800,141270800,141304000,141321200,141755399
chr15	0	140412600	10	0	.	6200	140412600	204,153,255	707	0,14000,4600,5000,2400,7600,1000,2400,1200,800,2600,5400,4400,1600,1000,5800,1400,800,9800,1400,3000,7400,1200,200,1000,3600,1200,3000,400,3200,6800,44800,4000,200,2400,1600,6000,1400,11200,800,1600,200,1400,3000,2800,1400,4000,1200,1200,1000,5600,3000,3000,600,8600,4800,6200,2200,1600,3600,1600,1000,2200,5400,4600,1200,5200,1000,1000,3800,1800,1000,800,1200,600,400,4000,1000,3200,1400,4200,2600,6800,3600,4600,1200,1200,2000,3400,3400,7400,5400,3200,2000,1800,11200,2200,2200,2000,2200,600,4800,3000,1600,6200,8600,1800,1200,8000,1400,6800,600,3000,3200,200,1000,1200,2000,200,4600,2000,600,6200,2400,3000,7600,5000,3600,1400,600,200,2000,23400,7200,800,6400,5400,5600,6600,1000,3600,3400,4200,3400,5200,2400,8200,1800,1400,5600,400,1200,5400,200,2200,9000,11400,1000,600,600,6000,2000,3000,3600,1400,2200,4400,1600,3800,2400,5600,3200,600,800,1400,3000,2200,7000,4000,1200,1400,1400,1200,11600,5400,2600,4600,6200,1400,200,2200,600,800,1000,5000,9400,11600,1400,1200,2200,2000,2200,1800,2200,1400,21400,5600,1600,600,1400,800,1400,1200,1200,5000,400,7200,6200,3600,13200,7200,9600,800,7200,1200,2400,1400,200,2000,2400,2600,4200,800,2200,1200,2400,1000,1000,1400,400,1000,9400,600,4000,1000,1200,2200,2000,2000,1200,2000,2600,1600,3400,3400,4200,15400,1600,2000,5000,18000,6400,3400,800,1000,5800,400,800,12200,5400,8400,800,14400,4000,1200,1000,4200,5000,1400,8000,600,1200,1800,3000,4400,1200,4200,2400,4400,30000,1200,1800,1400,7000,25000,12600,12800,1800,14200,2200,2400,2000,11000,3600,2000,46400,7600,3800,4600,2000,3000,3400,3000,3600,1200,200,5400,2600,3600,6000,200,1400,1200,3800,2600,8000,2800,1000,1800,5800,2200,1000,2400,1200,8200,4000,2000,5200,9200,3000,2600,3800,1400,600,800,600,5200,1000,14000,800,11800,2400,4400,7200,20000,1600,3400,1600,800,2800,800,2400,400,2600,8800,15400,800,1400,2200,15600,7800,3200,1400,6600,9200,3400,1600,3200,5400,1000,4000,4400,6000,2400,400,600,1600,600,6200,2800,3400,4200,2000,6000,2000,7400,1400,6600,1200,4400,7600,2800,8400,4600,600,4600,1200,2800,6400,7000,11000,4800,3400,1600,4600,1000,1000,2800,7600,13200,6800,1600,4000,600,1800,2000,5400,4200,3000,600,200,2400,1600,5400,1000,6800,800,2000,3800,4200,1400,5400,3400,400,2000,2000,1000,3600,3000,2200,4000,1800,1400,1400,1400,7400,6200,1800,1200,4000,11000,7600,3000,800,4000,2800,10400,29000,49800,5200,3400,10200,26200,1200,400,3400,800,7800,1600,6200,1400,3400,200,2200,6000,2800,2400,800,2800,2600,1800,7800,11200,200,42200,3600,2000,2200,4200,15000,1000,1000,2200,400,1400,600,3400,3200,3600,600,3000,1000,400,200,12000,600,1400,2000,2000,1000,4000,800,400,6400,1600,1200,5000,1000,1800,600,9400,1800,1600,7600,2400,2200,800,5200,2200,1000,5600,13200,2000,2200,1200,2200,2000,600,1200,2000,4200,3800,6400,2400,1000,2200,800,1400,4600,7600,800,14200,3200,800,11200,200,400,1000,1400,600,4000,4600,6000,19200,2600,1800,2000,8000,3400,2000,5200,29000,8400,1200,1000,2800,1400,5000,6000,2800,200,4000,5800,8400,3000,800,200,600,1200,3600,3000,6000,4600,28800,3400,8600,7400,2200,2400,1200,3000,1400,4800,7600,2600,6200,1000,3600,1800,7200,3600,38400,2000,13200,8400,3600,3200,4600,3800,5800,200,2200,5400,19800,2400,10400,600,2200,8800,11600,3000,5200,1400,2200,2800,1600,3400,1600,2600,4400,800,200,1200,2200,1200,5400,3600,1600,11000,3200,2000,3800,1200,7600,2200,7200,8800,2800,4000,1400,10200,10800,400,4000,4000,3200,2400,2400,2800,600,3000,1000,3200,8000,1000,6200,3200,1600,14800,2600,3400,3600,6600,600,3800,4800,12800,2600,4200,3600,2800,1000,2200,2000,2200,4000,1	0,6200,28600,185600,372800,381600,448200,456400,1047400,2559000,2695800,3176000,3357400,3535800,6786200,12950200,15661400,16900800,17259400,18523600,18555200,19520000,19530000,19532400,19532800,20276400,20303600,21366200,23446200,23446800,23468400,23604200,23652600,23657000,23660600,23738800,23754800,23763600,23789400,23876000,23905400,23907400,23945000,24040400,24049400,24069000,24127000,24203000,24344600,24348000,24383600,24393200,24399800,24404200,24408200,24426800,24673000,24934000,25040000,25048200,25431600,26806200,26809200,30069800,30082200,30175600,30241200,30249800,30271600,30303800,30590800,30600200,30618000,30631600,30636000,30748200,30749800,30772600,30820400,30827200,30921600,30972000,31006400,31040800,31705400,31789000,31803600,32274000,32485200,32504400,32595000,32605600,33213000,33243600,33246800,33263200,33475600,33491800,33495800,33520400,33524200,33526000,33535200,33548400,33558600,33579000,33616200,33660400,36237800,37447400,38551400,39831200,41818000,43048600,43378200,43645000,43678400,43784000,44069800,44428400,44434400,44495400,44497200,44527200,44538800,44848600,44878600,45180400,45191400,46027000,46068200,46069000,46079000,46105400,46115000,46116400,46132400,46139200,46151000,46176600,46180800,46186600,46543400,46549600,46993600,47882600,47889400,47905600,47936400,47982400,48001400,48025600,48037200,48043200,48048400,48472400,48483200,48506000,48551600,48561600,48718400,48770000,48785400,48793400,48802800,48897000,48950600,48993800,48998600,49089800,49095000,50799600,53152600,53168400,53179400,53220800,53228200,53683600,54204800,54978600,55361000,55750000,55760400,55766600,55793000,56943200,57112600,57295200,57316800,57624400,58771200,58947800,59272800,59799000,61137000,62261800,63474800,64456000,65722800,65747800,66759000,66762400,66768000,66771200,66815000,66837400,66859600,66866400,66990800,67829600,67836800,67837800,67840800,67849600,67860600,67867400,67901400,67914000,67923000,68210800,68224600,68234800,68288400,68297800,68568600,68579400,68583400,68589400,69003600,69552600,70174600,71247400,71682200,72185200,72337000,72339200,72342800,72347800,72354200,72363400,72677000,72907600,73606200,73727000,74922000,74925200,74929200,75292600,75378200,75384600,75751000,76123600,76384000,76389800,76670200,76677200,76897000,76932800,76940400,76955000,76981400,77041200,77048600,77086800,77731400,77734600,77765600,77766800,77775600,78180400,78187400,78222200,78249000,78272000,78325000,78443200,78499800,78504800,78694600,78769200,78882200,78998000,79061400,79473400,79480400,79625800,79635000,79709400,80275800,80306000,80944600,80948000,80951200,81131600,81141400,81168200,81197400,81234400,81518800,81552200,81656400,81693600,81833200,81846600,81853400,81861800,81909400,81919600,81988800,82021600,82212400,82463200,82472400,82478600,82503800,82505400,82518200,82547400,82551800,82566200,83308200,83366200,83437600,83456400,83463600,83473800,83672600,83687200,83690000,83695800,83754000,83776000,84373800,84380200,85464200,85670000,86945400,87156800,87175800,88193400,92864600,92903400,92961600,94298200,94650200,94651600,94759000,95400200,95678600,95693200,95697600,95717400,95734200,95744600,95753000,95821000,96851800,99641600,100708200,101212800,101228400,101594000,101602000,101616800,101624200,102084000,102140000,102942200,103156000,103159000,103259200,103268200,103277200,104270600,104280200,104292200,104302800,104337800,104341800,104351000,104356000,104379000,104391800,104840000,104848200,104850400,104856000,106349600,107278000,107358800,107371400,107385600,107400800,107436000,107475400,107482200,107508600,107517400,107536800,107576600,107583800,107595600,107601600,107612600,107618400,107639400,107723000,107737800,107828000,107863400,109108400,109124200,109136600,109146800,109268400,109276600,109901600,109905000,109935400,109959800,109977000,109997000,110015400,110087600,110968800,111225200,111235600,111248000,111266400,111280000,111281000,111494200,112494000,112701800,113164800,115087800,115097200,115269000,117590000,118470400,118488200,118490800,118501400,118516800,118549400,118553800,118567200,118571000,118584000,118599800,118614200,118624000,120173400,120229600,120248000,120255200,120282200,120368000,120376600,120420800,120804400,120818600,120829200,120877200,120880600,120891400,120895200,120915000,120983600,121043600,121050200,121057800,121076600,121145800,121152200,121153200,121159800,121291800,121365000,121369600,121381600,121518600,121535000,121585800,121590400,121626800,121649400,123230200,123503600,123961800,124135800,124149800,124160800,124172200,124174800,124317800,124700200,124713200,125645000,126035600,126061600,126065000,126073200,126100800,126303600,126307800,126316400,127240800,128609600,129110000,129124800,129149200,129154200,129442000,129453200,129470600,129719800,129760000,130582800,130688400,130749200,131079200,131371000,131419400,131443600,131597600,131643000,131666200,131710200,131726400,131735400,131763400,131772400,131782200,132126400,132134600,132215200,132223000,132263600,132471800,132481800,132502600,132519000,132527000,132533400,132925600,132943400,132964600,132970000,132981600,132994600,133048200,133117400,133166400,133391000,133412600,133420600,133427200,133450400,133509400,133558400,133562000,133578400,133585400,133598600,133620200,133621000,134135000,134136800,134140200,134143800,134153400,134170600,134194600,134216200,134630400,134651600,134676800,134693800,134716800,134724800,134733200,134763600,134776400,134784200,134795200,134799000,134802400,134809000,134818400,134846600,134848400,134859400,134866200,134878800,134924600,134935400,134943600,134957400,134972400,134986800,134996400,135138000,135146000,135179200,135195400,135206600,135248000,135250800,135266600,135274400,135310000,135320800,135329400,135344400,135348600,135355000,135403400,135410800,135434000,136005400,136012400,136056800,136063200,136086400,136113000,136120800,136126600,136132600,136138000,136144200,136166800,136169200,136189800,136211400,136215400,136227800,136238800,136243400,136257800,136281000,136287600,136302400,136311600,136316600,136322800,136331000,136336600,136341400,136578800,136656000,136664600,137171000,137173400,137177600,137184000,137190200,137213000,137216800,137242400,137249600,137450400,137456400,137458800,137468800,137477400,137490200,137513800,137726400,137851400,138153000,138191000,138321600,138671400,138688000,138719600,138741200,138797400,138805200,138811400,138838000,138844200,138847200,138852600,138898200,138911400,138922600,138929000,138939800,139058200,139061800,139088600,139117800,139279800,139287200,139340200,139406000,139440400,139470200,139493200,139516400,139695600,139713600,139754800,140372200,140386800,140412599
chr16	0	79944200	10	0	.	3800	79944200	204,153,255	433	0,600,4400,8200,1200,2000,400,1800,800,1400,5200,2000,2800,3200,2400,1200,1200,1200,3800,3200,1200,1000,1600,7600,800,2200,1400,17600,1200,1000,5400,1400,1600,2800,1200,4000,2600,400,1000,4200,2800,1600,5000,2800,4200,1600,4000,200,6000,3000,4400,9400,4400,5800,2000,1200,1600,800,1800,800,1000,2200,2400,3000,1200,4400,2600,800,2200,1000,2600,200,5600,600,1200,6800,5000,600,4000,3400,1800,7000,600,200,1200,1000,6400,1800,2000,2000,6000,200,1600,1200,4000,6400,19600,4800,2400,1600,2600,1800,1600,1800,2000,6000,1000,5600,1600,2800,600,2400,9200,8800,6400,600,1200,1200,1600,2400,3000,4200,600,5000,2600,3000,2600,2000,11600,1800,800,3000,2000,600,800,1200,2200,400,2000,5600,600,2600,2200,800,1600,26600,50800,2800,6400,23000,6000,400,400,6400,1200,800,2000,1200,1200,1800,1000,12400,28600,4000,2800,400,3200,7600,200,1800,2200,3800,2000,3200,4200,2800,800,3600,13200,2600,3600,400,1400,2000,10200,2000,2800,3800,2400,2000,2600,5800,2000,800,2000,600,1800,1400,400,4400,9200,800,400,3000,2200,2200,600,2200,2600,2200,1000,1200,6000,3200,5600,3800,800,3000,2000,5600,600,400,6000,2400,1800,2800,400,11200,1200,3000,2800,1000,1800,2200,200,1800,1400,600,13600,5600,600,1200,21400,19600,1200,3200,2200,1400,1400,1600,4000,3200,2400,4800,5000,3200,1800,1400,3200,5600,57800,2600,1000,2600,6600,2400,1600,600,12200,5600,5800,10800,8600,2800,4200,4200,2400,600,1400,3000,2600,4800,3000,2800,1800,6600,3600,1000,6600,1000,13400,400,18400,2200,400,2400,800,1600,1000,800,1000,3800,4000,1200,2400,1800,3600,4200,5600,1400,3200,1200,5000,1600,2000,2000,2000,2000,5600,38800,8400,6200,3600,2200,1400,1200,1000,13800,6600,1600,2000,1800,3200,1000,2800,7200,800,9400,4400,3800,200,2200,4400,4400,1400,1800,3600,1600,1200,1800,600,800,200,7200,13400,9600,4600,8000,600,5200,9400,23600,1800,2800,800,600,1400,2400,2200,5000,3000,4000,2400,2200,1800,4600,1200,3400,1600,400,1600,2200,3400,7400,2000,600,2200,6600,800,1200,2800,2000,3200,1600,1000,800,5000,2000,800,1600,1200,3200,5000,3600,2600,7600,4200,8200,9000,2400,400,8800,16600,600,2200,2400,3800,5400,1200,800,400,200,1200,1800,1600,5800,2800,800,4400,7800,2000,2200,1	0,3800,10000,15000,1519600,4059200,4350400,4364600,4716800,4742000,4766200,5222000,5459800,6379800,6613400,6706400,6759200,6767600,6846200,6900200,6984400,7159600,7164000,17530200,17875400,17890800,17924400,17929400,18004600,18102000,18126400,18140400,18151600,18181200,18186800,18269000,19098000,19154000,19267400,19312400,19334600,19351600,19354600,19362400,19366600,19373000,19377800,19432200,19432600,19440800,19920000,19947800,20029600,20567400,20574800,20579400,20609600,20667800,20706600,20711000,20734600,20740800,20744000,20757800,20800600,20805200,20824800,20844200,20853200,20916600,20941800,20951400,20959600,20983200,20988800,21017600,21033400,21220400,21229600,21278400,21288400,21313800,21326600,21342800,21351600,21357200,21363200,21372600,21783400,22053800,22062800,22069200,23309600,23315800,23363000,23382200,23399000,23420200,23435000,23442000,23447200,23453200,23457200,23463600,23501200,23504800,23529000,23533000,23540400,23550200,23556000,23566600,23572000,23583600,23593400,23618800,23675800,23684200,23778000,23827600,23872200,23900200,23907400,23910000,23961000,23973800,23981200,23990400,23994200,24412200,24788600,24815200,24831600,24884000,24886000,25856200,25896800,25961000,25995400,26343400,26462200,27530800,27554600,27567800,27622600,27630200,27657800,27714400,27718400,27761000,27787600,27804400,27805800,27807200,28145400,28778600,28803800,29892200,29919600,29976600,30032600,30574400,30954000,32007400,33009200,33012600,34380800,34385400,34420200,34867600,34886600,34889800,34914600,34939600,34945400,34957400,34961600,34970400,34978800,35008400,35019400,35025600,35340600,35440200,35469800,35482400,35663200,35712400,36529600,36609000,36639200,36655800,37075400,37269200,37315800,37547400,38180400,38283400,38315600,38648600,38654600,38694200,40434200,40466200,40470000,40530600,40576200,40871000,43090000,43272800,44557000,44574400,44897000,44904400,44913800,44942000,44948800,44969400,44973600,45121800,45170200,45176800,45184800,45193000,47256200,47530400,47540200,47597000,47619600,47623800,47633200,47652400,48011400,48070000,48088200,48132400,48386400,49174600,49181000,49616600,49631000,49634400,49639600,49663200,49691200,49696600,49772400,49808800,49882600,49965800,49999000,50022400,50037000,50052800,50086800,50108800,50239400,50398200,50400200,51040600,51048200,51542200,51563400,51594000,51600600,51615800,51621800,51625600,51661800,51674800,51683600,51691200,51702400,51713600,52391400,52404200,52496200,52512400,52523000,52537800,52543400,52565400,52578800,52584000,52598200,52624400,52638400,52652600,52665800,52795200,52798200,52812800,52814000,53503400,53575400,53648000,53702000,53818400,53961600,54071400,54327000,54334800,54344600,54361600,54374000,54407000,54528400,54534200,56910600,60214200,61983800,63202200,63222000,63228200,63234200,63285600,63294600,63303200,63521000,63527600,63572600,63595400,63785000,64016200,64028000,64033000,64038000,64079000,64098800,64111600,64114000,64122400,64125400,64130200,64133400,64137800,64146000,64148200,64164200,64331400,64352000,64804400,64814800,64864400,64889800,65086200,65184200,65189000,65304800,65449200,65652800,66070800,66231000,67479200,68541400,68569200,68581200,68590800,68624600,68640800,68650000,68665400,69002000,69007400,69049800,69653200,71139800,71142200,71399400,71445200,71459200,71463400,71471800,71491000,71496800,71517200,71603000,72004200,72797800,75291600,75564400,75569800,75671000,75680400,75712000,75752600,75778200,75782600,75806600,75814800,75862600,75868200,75908800,75914800,75936200,75954800,75968600,75978200,75989000,75992600,75999400,76024600,76490400,76498000,76927200,77252000,77268600,77492000,77703600,78057800,78733800,78877400,78932600,79019200,79077000,79113200,79183400,79332800,79439200,79491000,79512800,79521200,79526000,79535400,79539600,79599400,79606600,79664000,79666000,79677200,79935400,79938200,79944199
chr17	0	63494000	10	0	.	263800	63494000	204,153,255	725	0,5600,2400,3400,1600,800,600,600,2400,1800,7000,3000,8800,5000,1200,3000,5200,5200,200,800,1600,1200,4600,2800,6400,3600,400,1800,2400,4000,2400,800,1400,800,5200,11800,7600,2800,1200,2800,3400,2800,2000,1600,1600,800,2600,5200,6000,4400,2400,3200,5200,1000,4000,1400,8400,1200,10400,4400,1800,1400,1400,14600,20800,6800,35600,2600,1200,1000,1000,2000,3600,1600,800,3000,4600,4600,2600,2800,9400,2600,2600,5200,5600,7600,3600,2600,15600,1400,11000,3000,200,200,2800,2200,400,800,6800,1800,5400,1600,1600,1000,4200,1000,400,600,400,3200,4800,4600,200,5600,3000,600,1600,6000,1400,1600,5000,400,1400,800,1600,1000,4000,2600,800,1800,400,1200,600,200,1400,4400,1800,4800,3400,1600,4800,1200,12400,1800,3000,1200,5000,3400,7600,7800,2600,1800,20800,1400,1600,600,1200,7400,600,2000,800,9400,6800,8000,3600,5600,23200,21600,1800,200,1400,2200,19000,4200,3600,3400,1000,4200,6000,2000,3400,12200,6800,9000,3400,4200,4600,200,3600,4000,4400,2200,12200,23400,3600,6000,3600,2200,4200,11400,7800,7800,4200,2600,3800,1200,38800,11600,5600,4200,3000,1400,200,2000,1200,4600,1600,2800,3000,6400,1400,1800,1400,5000,7200,1600,5000,1800,1800,2200,2200,2800,7800,1800,4800,23800,6200,1200,6000,4800,2400,11400,1800,2400,5200,3600,3400,3000,1000,4200,3600,3200,2200,800,3800,2800,1800,2000,3000,1000,1600,1000,200,7800,2600,400,3000,1800,2800,4200,7000,800,3200,600,18400,3000,600,3200,6400,3400,3600,3000,2200,8400,800,1000,1400,1600,400,4000,2000,800,1400,800,4400,3200,800,4400,1200,5600,15800,3800,1000,2600,5400,6000,5200,3800,2000,1000,3000,7600,1000,4800,3400,9200,4800,13200,8200,600,3600,800,10000,3000,2200,6200,3000,1200,3800,19600,2400,3200,6000,6200,800,10000,4000,5000,4600,6800,4800,2800,2600,2200,9400,3600,2000,1800,1800,1000,10200,2200,4400,7000,1000,6600,600,800,1200,4000,6800,5800,800,3400,1600,2600,1800,7200,5000,8400,4600,200,7000,2800,4600,600,3400,2000,800,1200,17800,1600,1600,3800,400,800,7600,3200,3400,4200,2400,400,600,19800,1600,8200,3000,1200,1400,400,2800,4600,5200,5000,4200,1200,4800,4400,4800,600,6200,3400,2000,4000,1000,1800,8200,3400,1400,4400,1400,2800,1400,3200,3800,12600,800,400,600,9000,8400,4200,4200,4200,7200,6000,4000,1600,1800,12600,2000,3200,2000,2000,3000,2800,3000,11400,4200,4400,1800,4600,3200,6600,2200,1600,5600,5400,5200,1600,12800,1000,10000,200,2400,1600,5000,1000,3000,5000,8000,7800,14400,7600,6600,5200,10000,1800,2000,8000,26200,15200,5200,5000,11800,5600,1400,5200,1400,9800,800,800,1400,12600,3400,8000,3200,2000,1000,4400,800,3200,5800,1800,3600,4000,1600,6400,2600,1200,6600,1400,7600,1200,800,8600,2400,1600,3400,6200,800,1000,200,6200,1000,2000,14200,2400,4400,7400,15000,8200,3800,1400,9200,800,10200,14000,1000,1600,13800,3800,600,1000,4600,2400,2000,600,8000,2000,2200,7000,4200,3200,1200,1600,5200,400,400,2400,3600,8200,2400,2400,6200,20200,200,400,1200,1800,1600,600,200,29000,2200,3800,1400,1800,1600,2200,1400,5600,4600,1800,3400,600,2000,400,1200,3400,600,1000,3000,14600,1000,15600,7800,1000,2600,1600,5200,1600,14800,5800,13200,5800,3200,12000,3800,3200,2000,1400,2600,4800,3400,3200,1000,3200,4200,1200,14400,6800,1800,6200,5800,9400,9600,3800,5600,1600,6400,5600,1200,800,2200,1600,2000,1600,2000,6400,2600,1000,4200,6400,9200,7400,1000,2600,2600,2800,1600,10800,1400,600,1400,800,1000,3600,13600,2800,5200,6400,1200,3400,6400,1400,1800,1400,2000,12600,13200,7200,200,4000,8200,2200,600,400,9000,5200,6400,1400,13600,5200,9800,5600,14000,9400,9200,1000,2600,3800,12200,2600,3600,2800,14800,7800,4200,1400,3200,6200,1400,14000,15400,5000,6000,2000,17400,2000,2000,600,5000,3200,12000,6200,5400,600,1000,3600,800,23800,7200,2600,1	0,263800,482600,509400,640600,814600,830800,857200,865600,937600,951800,975400,987200,1001400,1053600,1058000,1062000,1099200,1105000,1105800,1106800,1113000,1116600,1692800,1699000,1724800,1729200,1786200,1834600,2029200,3045600,3648600,3906000,4624800,4651200,4695000,4713000,4722000,4824600,4827200,4840800,4847600,5178000,5392800,5550400,5555200,5584800,8405000,9494000,10324400,10612600,10743200,10749600,10759400,10773600,10851200,10861800,10882800,10904400,10926000,10938000,10949600,10970200,10976000,11681800,11713200,11725600,13301000,13419000,13423000,13437800,13440800,13537800,13553000,13571000,13577200,13582800,13595800,13622800,14250200,14257400,14381200,14390600,14755000,14903600,14911600,14924400,14932800,14937400,14956600,14960400,15327400,15509600,15510000,15563200,15572400,15751600,16553600,16566200,16575400,16588600,16813800,16817200,16912400,16919800,16925000,16958200,16959800,16966400,16978800,17910400,17917000,18077800,18426600,18434800,18784400,19705400,19773800,20333600,20355000,20410200,20436800,20437800,20514600,20555400,20582600,21477600,21484000,21698200,21712800,21884600,22522600,22717600,22870600,22871200,22920600,25424600,25430400,25681000,25872400,25917600,26412200,26443800,26458800,26464200,26592600,27267600,27736800,27750800,28225800,28341400,28349400,28367600,28395600,28402000,28772800,28845000,28868200,28880400,28882600,28887400,28892600,28906400,28918400,28928000,28932800,28939800,29194200,29218400,29236400,29242800,29272200,29280400,29314000,29323600,29357000,29367000,29374200,29381800,29389600,29397200,29409600,29426200,29508000,29520200,29535200,29544400,29574200,29576000,29580200,29591000,29640800,29668800,29684400,29710400,29723600,29731800,29750000,29769200,29774800,29791800,29812400,29826400,29842400,29865000,29969800,29974200,30015000,30033400,30042800,30056800,30080200,30146800,30154800,30162200,30170600,30199400,30204400,30212800,30218800,30229600,30243400,30411800,30417200,30485400,30499600,30504200,30520000,30567600,30572800,30576400,30612000,30618600,30647000,30839800,30846200,30877600,30885600,30887200,30895200,31243000,31262800,31504400,31632200,32443800,32574000,32581200,32604200,32876000,32880800,32940400,32950400,32998600,33001000,33016000,33023200,33043600,33047600,33051800,33259600,33268600,33295400,33296800,33305200,33422000,33426200,33504000,33553200,33624200,33628400,33635600,33661400,33662800,33668800,33690600,33709600,33981200,34053800,34059600,34073800,34099200,34247000,34255000,34265400,34322000,34325800,34374200,34393000,34451200,34455200,34461200,34487000,34505600,34523000,34559200,34568000,34572000,34600800,34612200,34618400,34624400,34649800,34927200,34963800,34969800,35019600,35061600,35076000,35101000,35103400,35527200,35540800,35555600,35592200,35621000,35626800,35636800,35643000,35667800,35689200,35693400,35700200,35703600,35716600,35727600,36218600,36231400,36536800,36587000,36595600,36620600,36634200,36644200,36664200,36684600,36689200,36700400,36712200,36762600,36771800,36966400,37352800,37358600,37374800,37405200,37634400,37668200,37700800,38542400,38580800,38583400,38787800,38943200,39567200,39575800,39584800,39598200,39603800,39624200,39627200,39672000,39680800,39690800,39694400,40306200,40566600,40583200,40663400,40673200,40681000,40696600,40704200,40707400,40717000,40724600,40732000,40734000,40738200,40756200,40960600,40973800,41267600,41334600,41343800,41354600,41366800,41374800,41387000,41444200,41645600,41668600,41675000,41676000,41682000,41756800,41761200,43208200,43330800,43377400,43379800,43400600,43405000,43412800,43434400,43459800,43473800,43506400,43522000,43556000,43573600,43575400,43589800,43594600,43598600,43608800,43643000,44010600,44020800,44294400,45879000,46141400,46331200,46482400,46704800,46765000,46777000,46825000,46861600,46863800,47156000,47227000,47268400,47488000,47518000,47534200,47545600,47557600,47607000,47610800,47615800,47630600,47759400,47768000,47770800,47780400,47784600,47791200,47797600,47815400,47821000,47832200,47883600,47895600,47901800,47925800,47943400,47951000,47963400,48101600,48168400,48178200,48194000,48197000,48207200,48210800,48226400,48270400,48276600,48282200,48301000,48319200,48333000,48353200,48370200,48382800,48396800,48407600,48427600,48432200,48439600,48464000,48494600,48576200,48587000,48679400,48789200,48855000,48859600,48889600,48901400,48936000,48944000,48952800,48961600,48978200,48991200,49042800,49052800,49107600,49124600,49141400,49154400,49182200,49201200,49814200,49829400,49842800,49846600,49856000,49867600,49872200,49892400,49903200,49938000,49987600,50195800,50225800,50250400,50260800,50276200,50298400,50310000,50330600,50968800,50978400,50981600,50986000,51011800,51017600,51023200,51033200,51052800,51063600,51070400,51072800,51094600,51121600,51133800,51985600,52142400,52161000,52175800,52388600,52392800,52395200,52448000,52456200,52467000,52483200,52494400,52498200,52521400,52551000,52574200,52582800,52589400,52598600,52605200,52610400,52614800,52624600,52640000,52731400,52737000,53072600,53092800,53135600,53137400,53167200,53176000,53309200,53314200,53315400,53488400,53521000,53526800,53546600,53552000,53562000,53596400,53605000,53623200,53668200,53717600,53727000,53736800,53741200,53748400,53954400,54019600,54023400,54027000,54036800,54988400,55021600,55035400,55055400,55066600,55127400,55186800,56680000,57136000,57156200,57393600,57668400,57836200,57886000,57895400,57909800,57917200,57927800,57944200,57951400,58121800,58143800,58173400,58180800,58220200,58228200,58263200,58270400,58301600,58317000,58329600,58339800,58349800,58368200,58389400,58408400,58426000,58429600,58706000,58736800,58745200,58759000,58786600,58896800,58906600,58909000,58915800,58928200,58944200,58947400,58954800,58985400,58998000,59115800,59121400,59239200,59250600,59290800,59347000,59388000,59394000,59403200,59444000,59478800,59480800,59515400,59531000,59536800,59549800,59571800,59623800,59646200,59813200,60819000,61303000,61343400,61352600,61621600,61796200,61813600,61821000,61830400,61943600,61946200,61975400,61985200,62011600,62018800,62032200,62040000,62210800,62221800,62261800,62279800,62298200,62311200,62349000,62351800,62355800,62364200,62408600,62412000,62419800,62435200,62499400,62511200,62525600,62553800,62705600,62725000,62859800,62895200,62912800,62931800,62939800,62951400,62981800,62984400,62994600,62996200,63008800,63016400,63054400,63125000,63386800,63398800,63401800,63406000,63412200,63447600,63466800,63493999
chr18	0	55982800	10	0	.	1265800	55982800	204,153,255	547	0,15600,1600,2400,3200,1600,4600,38000,3200,2400,2000,13200,1800,3400,6000,18600,9600,32600,1000,2800,32400,3400,1400,200,2800,1800,1000,600,600,6000,1000,1600,2200,1400,8200,3200,600,10800,4800,2200,4600,1400,3000,5000,12200,14400,3600,2000,5000,23400,1000,400,3400,3200,8200,3000,5800,600,4000,1000,1200,5800,1400,2200,2200,2600,6000,9200,3600,3800,800,6200,10800,10200,6200,1000,3200,1200,2000,4400,200,800,5800,1400,1200,1200,4000,3600,4800,15400,7400,6800,3000,1800,600,2200,3600,1800,1600,3000,7000,1800,4200,2000,1000,18600,1200,2000,9600,3400,1600,200,4000,400,3000,2400,7200,5800,800,4600,2400,15600,2800,9400,5800,12800,3000,4200,2200,4000,1600,1600,12000,5000,2200,1600,3000,2400,14200,800,800,3400,200,1000,8200,3800,2200,21600,5000,3800,12400,1200,12000,1000,1600,4800,14200,200,11200,400,7000,7600,4600,2600,400,1400,3400,4200,1000,1000,5800,1000,600,600,3000,11800,3400,28800,5000,1000,1400,1800,3600,800,200,600,2400,8000,800,3800,2200,5200,800,1200,600,400,3600,2000,1000,2000,400,1200,1800,6600,1200,8200,4800,600,13000,2400,1200,1200,2000,3000,12800,800,3800,1000,1600,10800,1400,1400,4200,7200,1000,200,200,2000,7400,5600,2400,800,1400,1600,800,600,1200,5800,200,17000,2800,9000,8600,7400,3400,1800,3000,1000,800,2400,1200,5600,12200,126000,200,3400,3000,1600,1600,400,2600,1600,15200,3200,9800,1800,9200,2200,4400,800,1800,2800,9800,1600,3000,5000,8600,400,3800,1200,1200,800,400,8000,4200,23000,14600,6400,3600,11000,6600,3000,5000,1200,9800,12000,9800,4000,15800,11200,9800,3800,9400,1200,12600,13600,3600,4200,5400,4200,2800,2200,1200,1400,12400,9800,20000,1800,5000,2600,600,20200,4400,9800,30600,200,4800,2400,7600,5400,3200,6200,3200,6000,9400,1600,800,4600,7600,13800,3000,2800,16400,12400,4800,3600,800,20000,6000,3000,1200,1400,4000,1000,5200,2400,17800,1200,2200,200,9200,17600,2400,4000,2800,4600,6800,70400,600,3200,200,3800,11200,4600,1200,1600,3600,1400,3600,3800,7400,6600,7400,5000,4000,2600,2600,5400,2200,4000,4400,9400,4200,1800,5000,1000,1400,38000,44200,2600,14200,2200,4000,18800,16600,2600,17800,4200,10000,2600,2000,2400,29200,5800,7200,1400,1800,800,8000,4000,3000,1200,2200,7200,8600,3200,1000,4000,8400,13600,2600,3400,3000,2200,5800,3800,1600,3000,5000,800,4000,4400,600,200,2000,2200,4000,1600,2000,1200,9400,4400,800,1400,1800,3400,3800,10400,3600,3800,1000,1000,1400,800,4600,7600,2200,1600,400,2600,4600,1000,1600,800,9800,2200,2400,1200,1200,3400,2000,600,4000,2600,6000,9600,2000,2000,3400,7600,3000,1600,4000,4600,2000,5000,400,2000,800,1000,2800,600,2200,1800,5600,600,400,1000,1400,1200,1200,4600,3400,2000,2000,7200,5000,3800,1800,3000,3400,1000,3800,1400,4000,1200,4400,7400,6600,2200,1000,6800,5000,13400,1400,4200,5600,1200,7800,2200,3400,2800,16000,6400,3200,1800,1	0,1265800,1435000,1660600,1675000,1689600,1697200,1703400,1772800,1783600,2022000,2543800,2692200,2702800,2728800,2738200,2758800,2769600,2820800,2824000,2828000,2918800,3134200,3136200,3138400,3905800,4054400,4678400,4779400,4791200,4933000,5358400,5471800,5477400,5567200,5583000,5639800,5750600,5837200,5848400,5863600,5875200,5880200,5886400,6026600,6055000,6203400,6210000,6216400,6235400,6366400,6373200,6381600,6459600,6487400,7358400,8202600,8842000,8925200,8934800,8942800,9290800,9335200,9530400,9750400,9762800,9785800,10170200,10181000,10189600,10198000,10210800,11704800,11718200,11735400,11760000,11768200,11851000,12109000,12596600,14063400,14064200,14068200,14076000,14080800,14087200,14786600,14794600,14806200,14816800,14843000,14856800,15038200,15066800,15070000,16511400,16516600,16537000,16595200,16608400,16623200,16649600,16652800,16679400,16688600,16699400,16724200,16734800,16743600,16814000,16818400,17228800,17230600,17330800,17337400,17347800,17351000,17368400,17395200,17423800,17430400,17437200,17458800,17470400,18126200,18133800,18167600,18174800,18347600,18392200,18407800,18799000,18969000,19206200,19213800,19219800,19224600,19236000,19241000,19489000,19511800,19514400,19524200,19549800,19686600,19727800,19746600,20008600,20084400,20090400,20102400,20119000,20130400,20154200,20171000,20185000,20205400,20220400,20220800,20233600,20238200,20667200,20727000,20739600,20743000,20800000,20805200,20950600,20959200,23014800,23019000,23514400,23837600,23855600,23863600,23867800,24368400,24865000,24896000,24909000,24915200,24949600,24968000,25125400,25138600,25141000,25189200,25224800,25234800,25277000,25324400,25630200,25755400,26622800,28069600,28081400,28411000,28416000,28421200,28581200,28608600,28735400,28797200,28814400,28828600,28838000,28849200,28862400,28866200,28889200,28897000,28904400,28908800,28913000,28936600,29380600,29385000,29969000,29994400,30003000,30020600,30024000,30569200,30580400,30667400,31247400,31248000,31255200,31880600,31890600,33492400,36782400,36784000,37026800,37030400,37569000,37726800,38344600,38373800,38378400,38398000,38412000,38425600,38437600,38448800,38453800,38459600,38463800,38482600,38486200,38491000,38580200,38592200,38611400,39344600,39353400,39375600,39384600,39397000,39639000,39659800,39735000,40423400,40765000,40772800,40797000,40801600,40818400,40829200,40843400,40845800,40849000,40853800,40880200,40890200,40893800,40910800,40941200,40964800,40980600,41058200,41065800,41102800,41414200,41426800,41441800,41467600,41491600,41505800,41514200,41527000,41535800,41544800,41551000,41558800,41578200,41611200,41633000,41646200,41673000,41697200,41721600,41729600,41740000,41744800,41759000,41824800,41850600,41858400,41873000,41881000,41884600,41912600,41921400,41928000,41943800,41968600,41994200,41998000,42005800,42011400,42024200,42046000,42234800,42247800,42284400,42285000,42383000,42533800,42550200,42562200,42574000,42581000,42588600,42605400,42620200,42630200,42637600,42642800,42655000,42672200,42691600,42698200,42721400,42806400,43044000,43049400,43055000,43077200,43085800,43093200,43100200,43107000,43152200,43157400,43164000,43172800,43495600,43505800,43510200,43537800,43552000,43595400,43611400,43656000,43660000,43673400,43687800,43783800,43785200,43788800,43803000,43825200,43999800,44004800,44294600,44300000,44328000,44331400,44340800,44353800,44379800,44438000,44453600,45109000,45128400,45134000,45142000,45153200,45164800,45208400,45218200,45237400,45270000,45286800,45294000,45299000,45303200,45344000,45390800,45478600,45541400,45553400,45560000,45579000,45599400,45612600,45632200,45638600,45827200,45904800,45945800,46039600,46244800,46252200,46269000,46275600,46285800,46301800,46318800,46375400,46386000,46389400,46406200,46426800,46447400,46459000,46466400,46472400,46484000,46499600,46518000,46531800,46554400,46733200,46826600,46911600,46918200,46947800,46988800,47031400,47044200,47050400,47193000,47749800,47819000,47849800,47854400,47946600,47963200,47988200,48024200,48108400,48129000,48152400,48186000,48193800,48957600,48995600,49017400,49037200,49151400,49203400,49242400,50001000,50139600,50292600,50342200,50740000,50753400,50859600,50867200,50884000,50888200,50892000,50917400,50929200,50933000,50994000,51197000,51385800,51409600,51419000,51492600,51799600,51880200,51893600,51897400,51963800,51976800,51988800,51993000,52000600,52010200,52035000,52047800,52066600,52076400,52127600,52150200,52158600,52170800,52172400,52178200,52204200,52218200,52244000,52328400,52348200,52917400,52953400,52959200,53008200,53204000,53258000,53314000,53345200,53422400,53456800,53471200,53476800,54463000,54520400,54530000,54804400,54822800,54876200,54887200,54899800,54909200,54929800,55134800,55182400,55221800,55475800,55580000,55587000,55597400,55697600,55717000,55723000,55734200,55770000,55788000,55797400,55803600,55982799
chr2	0	151935800	10	0	.	0	151935800	204,153,255	1061	0,6800,8400,400,2600,4000,200,2400,2600,5400,8400,1400,5800,5400,600,4600,8000,6000,7400,1000,1800,1400,2800,1000,3600,7200,1200,5800,10400,2600,4000,16600,13600,1200,1800,2000,2000,8400,400,3400,2400,3200,1200,5200,1600,600,2000,1400,8200,2600,2600,11800,2600,5800,10200,2400,1000,6400,800,1600,1600,1200,2600,1800,2600,2200,3800,5200,1600,800,200,1600,200,3400,4200,2000,600,1800,2600,2200,3000,4600,1600,800,8400,2600,6400,2200,2600,800,400,200,600,1000,7800,3800,9600,6800,3800,3600,8400,13000,12800,6200,70000,14000,6600,2600,4000,5200,3200,1600,10400,14800,9000,1000,400,11800,4800,1600,2800,11200,1800,2400,2200,5200,12200,1400,400,400,3800,40400,6400,6000,3600,4600,5000,1600,4400,4400,4200,3600,2400,600,3000,4000,600,4000,34000,22800,16200,6600,2800,1000,6000,1000,2400,2200,1200,3600,3600,3000,1600,1800,10200,5600,200,200,3800,4800,5000,5400,2000,3600,5600,200,4600,1200,2600,1600,17200,1600,8400,7000,7800,3000,2400,3400,2000,3000,9600,5000,28600,16400,8400,2800,1400,15000,4800,1400,1200,6200,600,1400,3400,1400,800,3600,2800,2200,2000,2200,10600,14600,11800,8000,2400,2600,2800,3600,1200,3200,600,1600,4000,18200,6800,4000,6000,2600,2800,800,1600,1600,6000,3000,1200,14000,4600,3600,4000,200,3400,1600,10400,600,11200,1000,1600,3200,600,15600,5800,400,4000,5200,1800,6800,2000,2200,5000,1600,8000,15600,13200,1000,2800,200,2400,2600,800,1200,5400,1600,2600,2800,800,26600,1200,10600,1200,2400,1600,1200,11600,2200,2800,400,5000,4600,2200,2400,5600,3000,4200,2400,1600,400,5400,1600,4800,2600,3400,800,800,2200,1800,1600,2200,1400,5200,2600,600,2800,5400,10400,3600,4600,4000,1200,1000,2600,200,3400,2800,28000,1800,2600,3000,6400,1400,2400,1600,800,3600,1200,800,26200,2000,3600,800,200,1200,800,2200,5600,600,2800,1000,2200,11800,5400,1200,14000,1600,1200,4400,1800,6000,1000,6400,1000,3000,15400,2200,7600,3400,4800,2000,3200,2000,3200,600,9800,1000,2200,7600,8600,6800,6800,7600,4200,5400,13800,8200,2200,1200,400,11600,8000,7000,4400,1000,3600,600,15600,4000,8600,11400,2400,2200,2400,2600,1200,5200,1600,200,3400,1000,2800,1800,5200,1600,14800,1000,1000,7200,3200,2400,5000,1600,1400,4600,1000,6000,1200,5400,800,2400,2800,10200,1400,4600,1800,2000,4000,1800,2200,2600,800,2400,5800,4400,600,5200,8400,3000,2400,3600,3600,800,19000,2600,5600,1200,3600,9000,800,3600,2400,10400,400,6000,1000,1600,2200,400,1600,2800,3600,2600,5800,4200,2000,1000,1000,3200,4200,4400,12400,1400,600,4800,1600,1000,1000,3200,4800,600,1600,1200,1200,2800,1400,5400,1000,800,2800,2400,2400,1600,5400,1600,800,1200,16400,5200,6000,2600,1200,5600,3400,3400,400,2000,600,6000,6800,2400,2400,7000,1400,3200,1800,2400,14000,1000,800,3600,3800,5800,16400,5000,7400,9200,2400,2400,2800,2600,1200,1400,2200,2000,1400,5600,1600,3400,7000,7600,5200,1400,1800,2000,400,1200,1400,3800,1400,1000,3400,2400,1800,1400,6800,2400,12000,3200,1600,600,4200,6600,13600,2400,2000,5000,3400,10600,1600,5200,1600,5200,3200,2400,1400,7800,9400,1600,600,600,1000,11200,11400,4400,5800,200,7000,3000,4600,1200,1000,1800,3000,800,1200,2400,1800,400,600,1200,4000,1600,4200,3600,5200,6400,400,4000,600,2800,4400,4200,3800,8400,5000,600,2000,6000,2600,5200,1600,6400,1600,1800,1000,1400,8800,1800,6200,2600,6400,4800,3800,2400,1800,1600,11400,18600,2000,5200,9200,200,12600,4000,4800,2400,800,2600,27200,11400,2800,1000,2000,800,5600,2200,2600,4200,3400,3600,6600,1000,2800,2000,5400,3000,2000,65600,600,6000,600,8800,4600,3800,4400,6800,2200,6000,1200,1600,2000,7400,3600,4000,3400,10200,1600,5000,12800,2400,2600,16600,5000,1200,13600,5000,5600,1600,9200,1200,2400,2800,1800,3000,6200,1600,3600,2600,400,1600,2800,1800,3400,2800,1400,1400,1800,2400,1400,7400,4800,1800,2400,14800,3400,2200,4400,6400,5200,1600,2000,9800,3400,7600,2800,5400,10600,24000,11200,3000,800,21400,1800,8600,1800,16600,200,2800,1800,3200,1800,1400,4000,1600,6600,3600,3200,1200,1000,4800,17800,800,5400,200,200,400,2400,22000,1800,9000,14800,15800,12600,1000,600,2200,15400,1000,5000,5400,3400,2600,200,4600,800,1000,600,18000,3000,2000,7200,2600,5400,6400,600,4600,4400,1400,2800,6800,24600,6800,12000,25000,600,7400,4800,4200,8200,2200,4800,5800,2400,1000,800,1400,1800,3000,200,200,4600,2800,9600,1200,49400,4200,10600,800,5400,600,9200,1600,5200,6000,2600,2000,1200,2200,3800,4000,5200,1200,2600,1200,2200,4800,6000,4000,1800,2200,4800,1400,600,8800,13800,2000,6800,2600,1200,3000,2200,1600,2600,2800,2400,3000,4600,1400,2400,400,1800,800,2600,28600,5800,3800,5400,1400,2800,200,6800,5600,2600,4400,3400,2400,6600,4000,3200,1000,3600,2000,400,800,800,7200,800,800,7600,2600,5600,2200,2200,6000,800,5400,2600,2400,8400,2200,5200,1600,7400,13000,7000,800,3600,2000,4000,2200,4800,1000,2400,12400,2200,6000,4600,26400,6000,2800,12000,4000,5200,6400,6200,400,4000,8200,200,1400,1000,4400,1800,3200,3000,2600,2600,200,2400,2200,800,1400,1000,1800,14000,2600,4200,3600,1200,800,5000,4400,2400,2600,2800,2400,4200,1000,8200,2800,9400,200,16000,10400,3800,18800,10800,2600,4000,1600,1800,13800,3800,600,10200,2200,5600,400,1000,8600,200,3000,3200,7000,3000,3800,1400,3400,2000,800,4200,1800,2200,1600,4600,3000,800,800,4200,600,3600,1400,800,2000,18200,5200,1800,2200,4800,1800,1000,3000,1400,1600,4200,2000,3400,1200,6000,2200,3400,6400,2000,2400,2600,1600,1000,1000,3800,3600,6000,3000,1600,2400,3000,600,1200,2200,1200,3800,4600,1	0,0,84800,108000,237800,249000,311800,323400,328400,382400,394000,434800,440200,677200,742000,867600,874600,884600,893000,911000,935600,1035400,1051800,1058000,1066600,1074400,1084200,1092600,1101400,1113200,1116800,1124600,1151400,1214800,1227400,1231600,1309400,1315400,1326800,1332600,1338400,1367000,1386000,1391000,1407400,1419400,1421800,1429600,1450400,1460600,1465000,1474200,1515200,1538800,1554400,1571800,1596000,1672000,1701400,1709000,1725800,1741800,1746400,1785000,1844400,1856000,1861200,1882200,1897000,1902400,1926200,1926600,1981600,1998400,2005600,2018000,2177600,2271200,2283000,2308800,2315600,2320000,2403600,2411000,2497800,2723200,2859800,3167400,3172000,3181000,3295800,3296600,3297400,3298800,3313200,3328600,3338400,3349200,3406600,3424000,3431400,3441600,3457600,3474000,3484600,3558200,3575600,3583600,3590600,3697600,3725000,3770600,3896800,3910800,3933600,3953000,3958000,3959800,3972800,4140600,4344400,4353600,4661400,4992800,5022400,5456400,5624400,5640400,5659000,5660200,5661600,5672400,5960600,5968800,5994800,6009000,6022400,6131800,6513400,6535800,6974600,7118400,7132600,7217400,7237600,7421400,7429600,7436600,7443400,7486200,7515200,7534200,7576200,7584800,7614800,7661600,7665400,7672800,7688400,7692000,7701200,7707000,7722600,7727000,7815600,7989000,8010800,8011200,8018600,8030800,8050600,8476000,8505000,8748400,8766000,8777000,8777600,8790000,8833200,8842800,8844600,8872600,9361800,9371800,9384600,9393400,9720600,9783200,9794400,9879800,9902800,9923800,9931400,9966400,9986000,10002600,10009800,10013800,10035400,10046200,10053600,10204800,10787800,10917800,11163600,11209800,11269000,11783200,13286400,13290000,13379400,13384200,13404800,13434800,13455200,13471600,13567600,13610400,14781400,15020200,15608400,16121800,16262000,16574200,16631000,16718800,16739800,16750400,16755600,16769600,16804400,17015800,17074600,17104200,17118800,17271200,17276600,17281400,17301400,17307200,17319800,17342000,17358200,17372600,17404000,17415800,17416800,17431000,17438800,17445000,17697000,17843600,17860600,17872200,17873600,17883200,17897000,17914000,17950400,17963800,17986600,18003400,18006000,18024800,18041600,18061600,18245200,18287800,18650800,18721200,19015400,19287800,24578200,24853600,24856600,25580400,25586400,25592400,25681600,26134200,26149200,26187800,26192800,26211200,26226600,26241000,26252400,26255600,26274800,26282600,26305000,26352200,26359000,26366600,26423200,26454000,26462800,26465200,26466800,26549400,26580400,26639800,26648600,26656800,26659400,26665600,26671200,26700400,26713000,26726600,26730600,26924800,26934800,26936600,27070000,27091800,27106800,27113400,27556800,28105200,28173000,28285200,28288200,28358200,28371800,28395800,28426400,28431600,28462200,28469800,28482800,28485200,28489400,28660200,28713600,28718600,28866400,28945200,28982600,28986600,29873600,29874800,30605000,32564600,32610000,32619000,34024000,36845400,36953000,37093800,37126600,38751400,38774600,38818000,39061200,39063600,39066000,39143600,39155200,39164800,39186200,39204200,39212600,39220400,39242200,39869800,39893200,39897800,39905800,39913400,39923400,39942800,39948400,39950200,39966200,39984000,39993400,40002400,40013000,40023000,40033200,40048000,40057600,40072800,40088600,40099400,40125400,40130400,40141800,40156000,40164600,40172800,40336600,40367200,40374400,40381200,40408800,40431000,40454400,40467000,40475400,40499200,40981200,40987200,41077800,41085800,41087800,41088600,41092800,41099600,41386400,41403200,41409600,41413800,41430200,41437400,41447800,41459600,41469000,41472600,41513600,41554600,41587200,41600600,41607800,41629600,41664600,41676200,41687600,41703600,41716800,41753800,42080000,42146600,42151800,42161800,42192400,42228200,42375000,42381200,42436800,42440800,42447600,43159800,43407800,43419000,43437400,43520600,43549400,43565400,44031800,44039400,44249600,44316600,44607200,44610000,44614600,44624200,44625600,45285600,45288800,45778400,46134800,46147200,46166000,46178200,46199600,46202800,46229400,46234600,46251000,46255200,46266800,46276600,46282600,46285600,46298200,46311800,46320400,46331400,46350000,46358400,46369200,47598600,47680000,47687000,47710800,47804400,47821600,47824600,47828800,47863800,47874800,47885600,47912800,48103000,48131800,48403800,48423000,48507800,48521000,48524800,48735600,48959000,49952400,51142600,51209000,51677600,57038000,57302000,58388200,58629800,58637000,58651800,58669600,58887800,59015000,59059000,59217000,59571200,59578200,59715600,59781600,59790800,59798000,59804600,59844200,59855800,59858600,59874400,59881200,59911000,59928000,59948400,60032800,60053400,60058800,60063600,60128600,60248400,60253200,60256200,60625400,60634000,60736800,60800200,60818600,60827400,60863200,61483400,61492000,61499800,62103400,62144200,62602000,63786000,64616200,64620200,64623200,64918800,64943800,64963600,65409400,65586400,66144200,66174000,66245800,68756200,68758000,68785800,68803800,68819000,68835200,68859000,68893200,68898600,68906600,68929400,69112400,69194800,69294200,69353000,70067400,70073000,70077800,70129400,70219400,70531400,70536800,70931000,70938000,71097600,71148400,71321400,71458600,71544200,71630000,71708800,71749000,71770000,71779600,71792400,72354800,72371400,72378600,72498400,72507200,72599400,72613400,72617200,72762400,72774200,72913400,73159600,73183800,73225200,73242200,73260400,73392000,73399400,73417600,73434600,73441200,73451600,73458000,73486200,73507800,73517800,73531600,73542600,73549000,73719400,73725000,74088400,74110600,74117400,74247000,74259800,74288200,74293400,74464800,74502400,74580200,74595000,74602800,74830000,74843600,74865800,74871600,74884600,74899200,74899800,74952400,74958000,75179800,75305600,75310600,75321600,75354000,75411200,75420000,75424800,75481400,75503000,75512600,75515600,75557000,75600400,75658600,75670800,75919800,76225800,76263000,76272200,76278400,76317000,76744200,76814800,76820600,76829200,76834800,76953200,76958600,76974400,77029400,77119800,77123200,77136400,77137800,77471800,77537600,77582200,77786400,77804400,77811600,77832000,77836400,77846800,77874000,77886000,77893800,78015800,78030000,78050400,78065400,78075800,78099200,78415400,79054800,79073800,79077000,79131200,79154000,79464800,79556600,79598400,79620000,79764800,79767400,79775200,79789400,79797800,79831000,79906200,79936000,79981800,79992600,79995800,80003200,80015400,80022800,80025800,80031600,80062800,80307600,80312200,80324000,80337000,80377800,80532800,80541800,80566600,80576400,80834800,80852200,81115000,81127000,81156200,81172600,81181000,81213600,81236200,81248000,81258000,81280800,81298000,81314800,81355000,81653200,81718600,81740800,81744400,81749600,81811000,81930600,82009200,82016400,82022400,82285200,82370600,82409400,82429800,82436000,82436400,82443800,82447000,82451400,82495200,82529600,82572400,82591600,82609600,83091800,83097800,83136600,83163000,83259000,83707600,83720400,83732000,83923600,84135200,84993400,85551600,85595200,85625400,85630400,85670000,85720000,85728800,85773200,85815000,85868800,85883400,86047400,86419600,86498200,86502800,86515000,86523000,86675000,86696200,86710600,86834000,86844800,87182800,87865000,87894800,88258200,88728200,89168400,89526000,89531200,91882800,91921800,91942200,91956200,91965800,92058200,94338400,95029200,95589800,95824200,96067200,97409000,97417600,97455800,97732400,99185400,100466600,101647400,101916400,102218400,103048800,103177200,112812600,112819400,112930400,115829200,115999000,116288800,116322200,116380800,117215200,117230400,117237600,117248000,117254400,117469400,118436600,118731400,119330600,119332400,119342000,120111400,120115400,120210200,120509200,120554400,120613000,120662800,120681600,124064000,124068400,124201200,125502000,125800000,125807600,126075400,126117400,126151600,126574200,126596400,126625600,126640200,126648200,126687200,126714200,126745800,126752000,126766000,126804000,126932200,127741600,129742600,129769200,130427400,130438000,131369200,131375600,131704000,131749400,131750200,131751800,132143000,132505200,133100200,134276000,135131800,135136200,135169000,135598600,135917000,136523600,136527600,136554000,136561800,136578200,136595000,136603600,136630800,137195600,137207200,137222600,137283000,137362800,137372400,137394000,137402600,137426200,137528200,137673400,137689000,137714400,137729600,137748000,137756800,137784200,137803400,137807400,137821800,137856600,137871600,137885400,137892600,137900800,137911000,137919600,137968600,137970200,137985400,138044600,138087000,138351600,138365800,139790600,139819400,139819800,139824800,140109200,140119000,140626800,140629200,140649600,140670800,141123800,141282000,141341600,141565400,141576200,141602600,141661600,141679000,141689000,141692600,141698600,141703600,141709600,141720200,141724000,141734000,141734800,141804600,141816800,141825000,141844200,141856200,141880000,141915200,142130400,143345000,143378800,143384200,143386800,143402000,143406800,143418200,143421000,143433600,143445000,143471400,143496200,143501800,143510400,143521000,143559800,143775400,143803600,143821600,143836600,144041200,144259200,144296800,144301600,144335400,144407800,144411600,144434600,144986600,145156000,145336400,145561400,147288400,147683800,147713800,147768400,148230800,148518000,148858600,149340600,149844400,149875400,149887600,149898200,149931600,149941600,150179200,150292800,150361200,150375600,150442600,150674800,150789200,150804400,150816600,150851800,150975800,150987600,151138200,151221200,151270000,151285600,151297400,151307000,151541200,151858400,151877400,151890200,151902400,151915600,151935799
chr3	0	132848800	10	0	.	26200	132848800	204,153,255	968	0,3800,600,1800,6400,3400,4400,5600,5000,600,2600,47200,6000,3800,1400,6000,3400,8200,8600,5000,2400,2400,3000,7600,1600,1600,3400,3200,2600,3000,2600,1400,5200,400,1000,4800,3600,200,200,200,2200,400,4800,7400,200,4400,6800,6400,1000,4400,2600,800,3200,18800,1400,200,600,5000,4600,800,4600,10400,2000,5200,1200,3000,1800,600,4400,9200,4200,9200,4400,14400,2400,7600,5000,1800,1400,4600,1200,5200,1800,1600,400,10600,4600,3200,1800,3400,3000,2200,3400,200,5200,2200,4000,4600,4000,1200,400,4400,2600,1000,1400,600,2000,7000,3600,6800,10600,5400,1000,3800,6200,2000,3200,7000,2000,4200,3200,14200,6400,4800,2200,3800,3200,800,14800,12600,1000,1800,29200,20400,3000,600,3400,1200,1600,6000,1400,5000,6200,4400,600,2600,1400,3400,2200,23800,9000,7200,1000,3200,10800,1400,1200,1400,3000,5600,1000,4600,2400,1200,4600,400,2400,2200,1800,1800,3400,2400,16000,1600,4800,3400,3800,6400,2000,1800,1600,2800,2600,3200,2800,2200,3400,2400,1400,400,3600,1000,1600,1400,600,800,6600,2000,4800,800,800,3000,5400,6800,1600,5400,800,200,5200,7200,9000,400,400,2000,2200,1400,400,4800,5000,3000,3400,600,3000,1800,1200,1600,400,400,2800,4400,6000,1800,2800,3600,3200,800,3400,1800,400,1000,8200,1200,3000,4000,800,2400,1400,4400,6200,3600,4600,1600,600,800,7200,4600,4000,1200,1800,3000,3400,1000,3600,1200,2200,1200,1400,3200,3400,2200,1400,1600,1000,2000,1000,1000,5000,4000,10000,2400,4800,1200,4600,1800,2400,4000,4600,5800,1800,1400,3200,5200,2200,2000,4400,4600,4600,1200,2200,4800,5400,1400,5600,3800,13800,200,800,2000,7000,800,3000,9600,10600,1000,3800,3200,18400,5000,400,5000,8000,1400,600,800,8000,4600,5800,7200,4200,2200,16600,1200,4000,4400,2600,1800,7400,4600,1400,3200,12800,4400,4200,22800,3000,13000,3800,5600,1600,4400,27000,2200,7600,7200,1400,1800,1200,1800,2800,3200,2200,3600,800,5000,29200,3200,2200,1200,1000,1600,1200,4000,9000,5000,7400,5600,2000,5200,7600,600,1600,5600,4200,6000,2800,6800,200,2200,2000,1800,2400,2200,6400,9000,800,1200,4600,3600,2200,5200,1600,2600,2200,4200,1600,400,6800,200,5000,2000,1400,3800,7200,2600,8400,8600,6600,1000,1400,600,10600,2200,3000,200,1600,1400,800,3600,4800,1400,1000,200,10200,4600,1200,1800,10800,3200,200,200,12400,400,800,3000,200,3200,2600,1200,3000,600,800,1000,1800,8000,5600,7800,2600,1600,2200,2600,1400,2000,7600,2800,2000,3800,2400,37400,13400,1200,1600,1200,400,1600,1200,14200,3000,6600,6000,600,2000,1000,2400,1000,5200,2000,1400,1600,1400,2800,4400,8000,1000,1800,1200,2400,1800,13600,3000,1200,4400,6000,2600,1600,2000,800,2200,800,5800,1200,2600,3000,1000,5000,3600,2800,3800,6600,2800,800,2800,17000,2200,2200,1200,1600,6400,1800,1200,1000,9400,2000,3000,1600,4200,7600,1400,9200,1000,4800,1200,2400,3800,1000,9800,1600,11600,7800,8200,2600,3200,1200,3800,2600,600,800,3200,3600,2600,4400,2600,5800,3200,3200,3800,4200,1000,14600,1400,5600,12000,2200,800,5200,1600,36000,2600,6000,1600,3400,5200,1200,6800,1600,200,1600,1400,3600,1400,2600,2600,600,7000,1600,7400,13000,4400,13000,25200,8000,6800,12200,200,1800,5200,1000,600,1600,7400,2200,1200,200,200,1000,1600,1000,1400,1000,5400,4600,1800,1000,13400,2200,5000,3200,4400,1800,6200,1800,1600,3000,3000,200,2400,3600,1200,1600,9000,3000,1000,6400,12800,29200,23000,5200,6600,4600,6200,5400,2600,4800,27600,1200,1400,1000,4400,2800,8000,5200,15000,9000,25600,9400,2400,3400,4000,3600,5600,3200,1000,3600,5200,6400,2200,6200,3000,2400,1200,800,21200,2000,2400,4400,8600,800,800,2400,5200,16800,3200,400,2000,5800,7000,3400,1200,2800,1000,11400,2400,2400,2000,3800,2400,2800,2000,13200,7200,1000,5800,2800,1600,9200,5200,1800,1200,1000,5800,8200,30200,3800,2800,11200,4800,4400,6800,1400,18200,3800,800,1600,2000,5800,2400,1400,13200,800,4600,3000,4200,1200,1800,800,1400,1800,9000,10200,3400,3000,3400,7000,4400,4600,1000,4800,1800,19200,2200,6800,11200,4200,11000,6000,1200,800,800,2200,800,3200,5400,1800,5600,2200,2800,8800,14200,1800,2600,800,1800,3200,4400,2400,4200,7600,19000,600,1800,1600,4200,1000,3800,3400,1600,5000,3800,3000,4000,1400,2000,2800,800,4200,7800,200,11800,1000,200,7400,5600,1400,2800,6600,1600,2600,12800,8000,5200,7400,16000,12200,1200,4200,15000,5600,2600,1000,8000,8600,7600,2200,1000,4000,7800,1800,10200,1200,3400,4800,2400,1000,2400,3800,1000,1400,1800,1800,20400,1400,3800,2600,1400,1400,600,2200,2200,1400,600,1000,2800,3600,2000,400,3000,5000,2400,400,2400,4000,10200,200,5200,4400,1000,1600,3800,1800,2400,2400,7000,4800,12000,800,2600,3000,200,3000,1200,9000,1800,1400,1400,2400,800,3200,4000,1200,4400,1600,400,5400,1200,1800,2400,22600,2400,3200,400,5600,6000,4800,600,400,6200,2800,8800,1800,1400,13000,2000,10000,11800,5200,5400,6400,2600,3200,2800,3400,16000,1800,5600,3400,3200,10200,400,9000,3000,1600,3000,3600,2600,1200,2800,3800,2600,600,1600,8800,1200,1000,1400,3400,3000,1000,3000,2400,2200,3200,2000,4800,1800,1800,7000,3600,1800,1	0,26200,35800,49200,56200,73800,114200,204400,241200,259000,272200,781400,836000,846600,864800,871800,888800,893000,903200,927800,944800,1080400,1107400,1117200,1162600,1201600,1208800,1219800,1668200,1671600,1683600,1687600,1938200,2201000,2321200,2459400,2465400,3450600,3451200,3451800,3493400,3720000,3764800,3770400,3778200,3779000,3860800,4363000,4376200,4412200,4529000,4656000,4662600,4675000,4700600,5053600,5054000,5056400,5276000,5282800,5548600,5561600,5584000,5590600,5617600,5622800,5642000,5650600,5661600,5668600,5698000,5712200,5722800,5743200,5769800,5776800,5787000,5798000,5820600,5844200,5852400,5862200,5875200,5881000,5882800,5898000,6400800,6424600,6593600,6921400,6925600,6964800,7003000,7034000,7034800,7051400,7061800,7095400,7445000,7574600,7576800,7651600,7989000,7994200,8180800,8293000,8422200,8429600,8540600,8544800,8552400,8618000,8628600,8632400,8638800,8655000,8737400,8749000,8767600,8814400,8906000,8989800,9208600,9217400,9236600,9250000,9270000,9278800,9281600,9302200,9931400,9956000,10048200,10077800,10106800,10175600,10287200,10326800,10341200,10353000,10361400,10367000,10379600,10401600,10659400,10671000,10686600,10703200,10711400,10715800,10916600,10929000,10937000,10942200,11013000,11072000,11153400,11155600,11171600,11818400,12181200,12272000,12304400,12363400,12368000,12392000,12492800,12550200,12580000,12603200,12606800,12619400,12639600,12663600,12708600,12732200,12739600,12744800,12753200,12765200,12777200,12793400,12897200,12903200,12978400,13023000,13028600,13035800,13063000,13103600,13123000,13137000,13141000,13167000,13174000,13181400,13196800,13224200,13234800,13273400,13291400,13295400,13312600,13319200,13351600,13366600,13386600,13458400,13509800,13520600,13536200,13560400,13563000,14892000,15026400,15461600,15464000,15466200,15863000,16200600,16206200,16214200,16765400,17024200,17061200,17194400,17438600,17976200,17979600,17986800,18145800,18156000,18159400,18229400,18240800,18423600,18708200,18712000,18714400,18742600,18901200,19486400,19517400,19690200,21599200,22477400,22509400,22899000,23010600,23364600,24813800,24954600,24957800,25859400,26284200,26294200,26301800,26378400,26949400,27002200,27014200,27050600,27088200,27118800,27125200,27133400,27589600,27597200,27659400,27722200,27748400,27894600,28085400,28116800,28261600,28310000,30269800,31640600,31649000,31665400,31672400,31681000,31693000,31716200,31827000,32209400,32273800,32338200,32390600,32417600,32435600,32445400,32749000,33595800,33733000,34012200,34082200,34090200,37355800,37423600,37431000,37628200,38074000,38080600,38090600,38110200,38677800,39003800,39104400,39141800,39177200,39185800,39213600,39232400,39240200,39245600,39306000,39328000,39333800,39337800,39350600,39618600,39623400,39649800,39660400,39673600,39678600,39791000,39955000,39976800,40048600,40069600,40075600,40548400,40584000,40591000,40690800,40701400,40714000,40729800,40761000,40778400,40786400,40799000,40837800,41061800,41184200,41398200,41489800,41604600,41654800,41758600,41795800,41804200,41818800,41824600,41869400,42501800,42512000,42597600,42627800,42688800,42699400,42709200,43274200,44364000,44427200,44449800,44481600,44484400,45213400,45220200,45238200,45254400,45265200,45277400,45295400,45324400,45332600,45347600,45386200,45424800,45443200,45485600,45507000,45560600,45571400,45571800,45576000,45631200,45642800,45660400,45667400,45687600,45706400,45796800,45936600,46021800,46080600,46194400,46220200,46239800,46258200,46262800,46389600,46403600,46404800,46412400,46442400,46456800,46461800,46474600,46548200,46640400,46644200,46655800,46668400,46681200,46684800,46693600,46745400,46760600,46766000,46769400,46774600,46778800,46791000,46796200,46804000,46814000,46822000,46913000,47060400,47086200,47101800,47113400,47119400,47148400,47229000,47229600,47345400,47359600,47360800,47367600,47372400,47381400,47401000,47412000,47415600,47423800,47426200,47444600,47447000,47453800,48017400,48644800,48788200,48957000,49233600,49255600,49267800,49287600,49303600,49320400,49540000,49733400,49780200,49785800,51613400,51992200,52059600,52072600,52087200,52088600,52150000,52907400,52927600,52937600,52958000,52982600,52999400,53599800,53603200,53613000,53701000,53723000,53781600,53789200,53912800,53921800,53936600,54170000,54381600,54397000,54411000,54531000,54572200,54596800,54613200,54623000,54639600,54649200,54668400,54678800,54693000,55335600,55351400,55458200,55468000,55856200,56530400,56657200,56929800,57023400,57032600,57077600,57210400,57216400,57229400,57233800,57297400,57576600,57896200,57959600,57994600,58015400,58019800,58107400,58114400,58425600,58430600,58461000,58932200,59003200,59033600,59056800,59072000,63584200,67831000,67835000,67853400,67909600,67924600,67963800,68409200,68427200,68443200,68530800,68546600,68701200,68706600,68719000,68724400,68732800,68768400,68789000,68842600,69192600,69417400,69423400,69431800,69435600,69448400,69454800,69460400,69469400,69475200,69478400,69494600,69496800,69568200,69598000,69613000,69807000,69835600,69845600,69912600,69923400,70570000,70623600,70628400,70640200,70654600,70664000,70710400,70711400,70747600,70951200,70970800,70999600,71003200,71173800,71249400,71533600,71557800,71567200,71586200,71624600,71704600,71730800,71871600,71943200,71976800,71988200,72025200,72112400,72182400,73402400,73490400,73512200,73521600,73527800,73528200,73528600,73543800,73547800,73563200,73568200,73576600,73599200,73683800,73688600,73707200,73722000,73728800,73734200,73742800,73844800,73873600,74121800,74129600,74433000,74441400,74449800,74455200,74477000,75034400,75359800,75389200,75423000,75439600,75442200,75468600,75627200,75660200,75687600,75696000,75711600,75717800,75730000,75761800,75772600,75778600,75832800,76134000,76176400,76233400,76263200,76278400,76289200,76304200,76325000,76335400,76366800,76378400,76390600,76400200,76406400,76749600,76762200,76774800,76782200,76797600,76814200,76821800,76914000,77012200,78407800,78773000,78775000,78880800,79371600,79389200,80618800,81033200,81087200,81097400,81155800,81169800,81178400,86352400,86408600,86418600,86529600,86540600,90488400,91964800,92532600,92611400,93177800,93305800,93311000,93337600,94090200,94101400,94139600,94156000,95332400,95361600,95373000,95394000,95407400,95412200,95434600,95452400,95464400,95467600,95484400,95501400,95513000,95526000,95558800,95590400,95599200,95612000,95629000,95635200,95644000,95647200,95679600,96335400,96365000,96426000,96436600,96462600,97216400,97821600,97857600,97882800,98481200,98508800,100290600,100387600,100514400,100519600,100545200,100654000,100665000,100697800,101411000,101445800,101576400,101711400,101821400,101830400,101833000,101852800,101858200,101879200,101895600,101903200,101915600,101924000,101950800,102213200,103011600,103375200,103397600,103425000,103428200,103433600,103442600,103448600,103853000,103862000,103870000,103884000,103914800,103925800,106018200,106058200,106093400,107837600,108096400,108189200,108201200,108210600,108598000,109199000,109239200,109411400,109951400,109991400,110043600,110062000,110374000,110407400,110413800,110521400,110528400,110565200,110590800,110648800,110652400,110684800,110696400,110696800,110712400,110728000,110728400,111614400,111623400,111631200,111833600,111841400,111845000,111849800,111866800,111879400,112145600,112178400,112196600,112215000,112226600,112245600,112310400,112321400,112350800,112355400,112366400,112384800,112411400,112417400,112420800,112439000,112457600,112470800,112485000,112493000,112501200,112535400,112816000,113639600,113652000,113661800,113759200,117359400,117458200,117577600,117600200,117603000,117697600,117706800,117756400,117762000,117799400,118186400,118192200,118291600,118306600,118321800,118367000,118372400,118384000,118389200,118438800,118613400,118652800,118656800,118671800,118685400,118700200,118710200,118717600,118738400,120009200,120014800,120026400,120049800,120238200,120282800,120290400,120312800,120400200,120879200,120999200,121002600,121100400,121480000,121543200,121651200,121687400,121698000,121728200,121734200,121736800,121785800,121797400,122715800,123916400,123933000,123935400,125063800,125094800,125158200,125165600,125193800,125198000,125213400,125221000,125230400,125239800,125509200,125516400,125528400,125542000,125550800,125567400,125603000,125609400,125632400,125643000,125659400,125677000,125683000,125820000,125998200,126018200,126243400,126295800,126302200,126328800,126333600,126450600,126466600,126503400,126666400,126667200,126680600,126720400,127178800,127183800,127376000,127557400,127684400,127696200,127768000,127847400,128073600,128100200,128284400,128495800,128680800,129639200,131219000,131249400,132048600,132234600,132394800,132549200,132566000,132653000,132661800,132698800,132774800,132785200,132812400,132848799
chr4	0	130910800	10	0	.	37000	130910800	204,153,255	947	0,5200,6200,5400,4000,6600,2800,1200,4200,4400,5400,4000,400,11200,3200,600,4000,4200,10000,3800,2600,1600,1000,2800,3200,9200,4200,4200,1600,800,1800,2400,3200,2800,1000,1400,2600,2200,2800,1400,1000,600,600,2600,400,4200,2400,2400,2400,4400,3400,4000,8200,1200,4200,5000,7600,4000,5200,2200,5800,2200,1600,4800,4200,1800,14000,6000,4200,6000,600,600,2000,4600,1800,2400,3200,600,3000,800,3400,4200,1800,2400,1000,1600,1200,1800,2400,1200,400,12800,11000,1800,2400,2800,3000,1400,3200,2000,2000,1600,2600,4200,3800,4800,3000,3600,400,600,2000,1000,400,5400,3800,1200,800,2200,6400,1800,3000,1200,3000,1000,1800,1600,2800,4400,1000,1600,1800,3200,9200,2800,1600,2600,800,2600,8200,6800,3400,200,1600,600,2000,9600,3400,8600,2800,4000,2000,5000,3000,2600,2600,1200,2600,1800,5800,30600,3000,5000,8800,3000,1400,2800,2600,2000,5000,1400,2800,4200,400,1200,5000,5000,4000,1200,1200,1000,6400,1400,1800,1200,6800,6600,4000,1800,200,1000,1400,1400,400,3000,1000,1600,1400,200,1800,600,200,5600,2400,600,2400,2800,400,1800,1600,2400,6200,2000,2000,6400,2600,5800,4200,2800,2400,4400,2000,1000,3000,4000,5400,3400,2800,1200,800,600,1000,1400,2400,5800,3400,1800,1000,2400,2000,13600,3400,600,1800,7800,1000,400,1000,3200,2600,5000,1200,2600,7400,2200,5200,600,200,1400,400,3400,2200,17000,800,2400,4000,1000,7400,1600,2200,1600,2800,3800,1000,600,600,6400,1000,200,9200,800,2000,4200,3200,1600,3400,1400,2000,600,1000,3600,2200,600,14000,3000,1800,2600,2000,1400,20200,2800,800,11800,1400,1000,1000,3000,4600,4400,800,3400,800,6000,800,800,1000,600,800,800,800,4000,2200,4200,1000,800,7000,600,2400,3800,2400,1000,800,800,400,2400,1000,2400,1000,1200,1000,9000,1400,1400,14600,400,1200,800,1000,800,3000,8400,2800,600,600,600,800,800,200,400,2000,3000,800,3200,6200,2600,1200,6400,400,2200,1400,2200,2600,20800,2200,2800,1400,16200,3200,5600,2000,9600,3800,1200,1800,2400,200,2200,1400,2200,3600,1200,13800,4000,1800,9800,2000,3200,2800,400,2200,1800,6000,7800,4200,2600,12200,2000,1000,800,4000,4400,6400,6000,6400,7800,2600,1400,15200,9200,4400,2000,5400,2600,2000,12400,7600,10000,9200,2400,2000,6600,6800,800,10200,2000,2200,2600,2200,4400,1000,1200,13200,600,2000,7800,2800,1400,3000,1600,1000,4000,800,5200,3400,11200,600,1000,2600,3000,600,2800,2400,2400,200,200,2000,2800,3800,800,600,2200,2400,4000,200,11000,6400,4600,1800,4400,11200,600,1600,1200,3600,1200,36000,1200,3600,4200,2200,1200,1800,5600,600,2800,27600,600,2400,3000,2000,1400,5800,1800,8000,5000,200,2200,800,800,3000,600,4000,4000,3800,6400,6800,3400,1400,400,1600,200,1600,1600,2200,800,3400,1600,1400,2200,1200,2400,200,600,4000,2800,4200,800,2800,1000,4000,1000,1400,1000,3200,2400,2800,1200,3400,1800,4800,1800,1600,3600,3800,4800,1600,9400,400,5400,4800,2200,1200,1400,1200,1800,15400,4400,7000,20600,1600,400,2000,2400,3000,1600,1800,2200,1200,1200,2200,2600,2400,1600,2200,2800,800,400,8400,2200,5200,5800,1600,3400,7000,1000,10400,3600,5800,6800,2800,9200,600,800,3200,1000,1400,86600,4600,1600,3600,1600,7600,1400,5800,6400,1200,20600,1200,3600,4600,3800,800,1200,6600,1800,2200,5600,6000,3800,2800,9000,3600,1800,600,1200,2000,2200,1800,3000,6800,1400,9200,4600,2800,58000,17600,17200,57000,9800,3400,3800,6200,5800,1000,6600,6000,3200,4000,200,4600,200,4400,1800,3000,3800,10000,6800,1800,3600,1000,3800,44000,3600,1200,4400,5200,2800,5600,1200,7000,1200,10600,6000,3400,600,1200,4400,31200,11600,200,200,2000,3400,3400,6800,19200,5000,7200,4200,1200,4000,36600,2600,2000,9400,3800,2000,2200,1600,1600,1200,2400,800,3600,4400,1000,30800,3400,1800,2000,600,1600,29000,64200,11400,1200,2400,6400,1600,3200,4600,5600,1400,1400,1800,8000,600,6800,7800,600,8400,10400,4400,600,2400,800,1200,3800,400,2800,2800,4600,1800,3000,2200,2200,1800,3800,2400,6600,10400,3800,3600,2000,3000,5400,9400,4400,800,2200,3000,1800,800,1800,5600,2800,5200,5000,18200,2200,7200,1000,12000,26000,4200,11200,800,6400,600,2000,1000,4600,2000,800,7400,3200,6200,400,2000,400,6000,3000,1000,2400,1400,200,2400,2200,5400,3400,800,2800,19800,2000,2200,1200,3600,1600,1000,2400,8600,1600,2000,600,5200,3000,800,11200,1400,2600,12400,2400,1200,5200,2000,2000,4600,2600,4800,2400,1200,5800,2800,8800,7800,16200,200,6800,2200,12800,9400,1600,5200,2400,15000,2600,8000,4400,7200,6000,1000,13400,200,800,16600,9000,200,2800,4800,1000,4800,3800,6000,1200,800,1200,1000,1800,2200,1400,1800,7000,2600,5800,5800,3800,4000,4200,4000,600,2600,4200,7600,11200,600,200,600,2200,5600,2400,4400,5800,1200,200,2200,3000,3200,1200,800,4800,5000,3600,3600,1400,4000,6400,2600,5400,1600,2000,800,20000,400,5400,8800,28400,2400,2200,1600,600,2800,400,2000,800,600,4200,600,1000,8400,2000,8600,6600,4400,4400,200,3800,5200,1	0,37000,323000,442800,639600,649000,659000,673200,878400,893200,908800,917600,1090600,1092200,1241600,1248000,1267400,1273800,1293600,1336000,1343000,1392400,1439400,1444200,1539000,1569200,1609000,1656400,2261400,2320600,2333800,2444600,2582400,3561600,6456200,6715400,6743000,6836200,6847800,7681800,7690600,7693000,7697600,7698600,7764400,7769200,7797000,8216400,8298400,8469800,8668400,9147600,9640600,9704200,9712600,9777000,9802600,9816800,10093800,10687400,10735200,10773200,10790600,10810000,10825800,10832400,10836000,10856200,10898800,10904800,11069600,11070800,13240600,13253000,13263000,13266000,13352200,13384000,13392000,13424400,13434400,13486400,13582800,13599000,13604800,13790400,13829400,13941800,13953600,13979400,13994400,14029400,14730200,14830400,14842600,14846000,14862600,14872400,14877200,14882400,14898600,15003200,15018400,15539200,15558600,15569000,15584600,15591800,15601000,15604400,15715400,16302800,16589600,16661000,16669200,16700200,16702000,16707800,16753000,16801000,16814600,16821600,17649000,17777400,17810000,17883200,17888800,17901200,17949000,17955800,17962600,17982200,17990200,18004600,18031200,18036600,18050000,18181800,18206400,18285400,18379800,18492400,18493000,19305000,19317000,19321200,19338400,19351200,19378400,19399800,19443800,19452600,19463600,19470200,19477000,19487200,19500600,19512600,19614600,20273800,20310600,20319000,20325000,20334600,20341000,21027000,21032800,21039600,21066400,21073400,21088400,21097400,21104600,21106000,21146400,21164000,21176600,21190400,21253800,21310800,21375200,21541000,21608000,21652600,21716200,21727400,21768400,21888600,21893000,21952400,22260000,22371800,22648800,22663200,22667800,22717600,22760000,22813200,22835200,22875600,22883400,24644400,24652200,27885600,28174400,28722200,29398600,29399600,29402600,29412000,29415200,30635200,30646000,31435600,31533600,31544600,31577000,31584200,32263600,32266800,32306400,32471600,32490000,32505600,32538200,32545400,32578000,32602600,32677200,32817000,32822400,32908600,32922200,33026000,33369200,33614600,33617400,33883800,33966600,33976600,34486800,34925400,35556200,35560800,36020400,36131000,36132400,36204800,36288000,36300200,36306600,36309600,36327800,36339800,36346400,36786800,37000000,37035000,37060800,37061800,38341400,38356200,38410200,38456000,38471600,38480000,38487400,38500600,38520800,38539600,38541800,38561800,38572600,38794600,38820800,38822800,38856000,39211800,39217800,39239600,39244000,39275600,39332600,39416600,39461800,40187000,40194600,40211200,40218800,40450800,40464800,40472000,40475000,40557000,40564400,40571600,40624200,40675600,42048800,42073800,42105800,42933400,43241200,43284600,43432400,43437200,46448200,46457800,46470400,46914800,51053000,51205800,51392000,51462600,51464200,52775400,53616200,54998800,55017200,55080800,55096000,55131400,55151800,55158600,55199600,55213000,55283800,55289200,55317600,55740000,55899600,56195000,56288200,56304800,56739000,56795000,56799600,56808600,56871400,56922200,56936400,56940600,56991600,57033200,57034600,57112000,57614000,57669000,57827800,57832200,58019400,58123400,58137200,58145400,58177200,59746400,59967400,59999800,60459000,60638200,60644200,61605400,61626000,62442600,63304800,63505200,63611800,63645800,63677600,63707600,63711200,63953600,63983800,64087800,64150400,65265400,65310200,66633200,66993800,67811800,68481800,68495400,68497600,68646000,69311400,69331800,69367400,69795400,69804000,69808600,69967800,71586000,71596400,71602400,72128200,72131200,72148600,72164400,72189600,72214000,72251400,72259800,72279600,72298600,72313600,72343800,72354000,72384800,72398000,72426000,72759400,72773600,72961000,72973000,73009000,73034600,73042800,73067200,73078400,73085600,73098400,73110800,73116800,73131400,73145200,73160600,73177600,73194400,73212200,73215600,73263000,73277600,73292000,73467800,74361800,74368800,74453600,74472400,74481400,74512200,74515200,74531800,74550200,74556600,74566400,74571200,74601600,74770000,74806800,74830600,74836000,74839800,74852200,74865800,74880400,74881400,74890000,74895400,74911400,75119600,75144000,75159800,75163600,75164200,75167800,75173400,75238000,75244000,75317400,75332800,75387400,75412600,75460200,75462800,75477800,75492000,75503000,75511600,75520800,75562600,75574400,75618600,75650800,76383800,76842200,76907600,76913000,76920000,76991000,77303200,77329600,77396800,77505200,77507000,77535200,77571800,77577400,77690600,77795200,78034600,78977800,79131600,79210400,79238000,79291000,79323000,79330600,80233000,81222000,81228000,81234800,81251000,81260400,81319200,81421000,81431400,81438000,81445600,81472200,81561800,81562400,82058800,82115600,82386000,82433000,82465600,82504200,82679000,82691800,82694400,83354600,83355000,83356800,83370600,83377400,83384400,83385600,83417000,83531200,83540800,83846000,83854000,83886800,83891600,83912600,83933200,83945000,83964200,83977000,84015200,84029200,84034200,84047600,84124000,84149400,84161200,84209800,84218600,84373600,84390800,84745600,85160200,85166800,85306800,85360800,85380800,85385800,85395000,85533800,85626200,86186400,87098600,87503200,87514000,87547800,87553800,87602200,87611800,87619800,87650000,87667000,88059200,88067400,88073000,88078400,88100400,88103800,88116200,88121400,88129200,88490800,88820000,88833200,88844000,88846000,88857200,88866800,88875400,88893400,88900000,88936600,88937800,88946000,88957800,88978200,89001400,90076200,90081200,90085600,90099200,90105200,90354200,90367600,90374200,90389400,90404600,90426800,90429200,90442000,90453400,90472400,91222000,91257400,91294600,91861200,92097800,92135000,92155800,92165200,92330400,92363000,92374400,92513800,92517200,92562400,92599600,92632400,92675800,92687000,92906600,92911000,93170000,93176800,93210200,93440400,93458800,93637200,93697000,94544800,94692000,94697800,94713400,94719600,94724600,94917800,94954600,94978600,94987000,94999800,95027800,95045400,95092600,95097800,95113600,95121400,95134000,95211200,95237600,95244000,95249800,95256200,95537200,95607000,95629600,95969200,96134600,96145200,96189800,96300600,96322800,96887400,96904000,97070400,97076200,97088200,97151200,97157600,97197800,97210600,97211000,97212000,97353800,97365400,97394400,97405800,97425600,97437200,97512200,97729000,98831600,99238800,99275800,99280800,99286800,99302200,99332600,99755400,99764600,99816800,99847400,99852400,100160000,100165200,100420400,100436800,100448200,100488200,100512400,100631400,100635800,100639000,101190200,101225000,101290800,101305600,101314600,101337400,101352800,101355200,101371600,101381600,101395000,101402600,101407800,101417200,101431400,101432200,101581600,101667200,101690200,101721200,101904200,102193400,102195200,102257800,102581800,102703200,102724600,102733200,103154600,103433200,103449200,103504600,103517400,103521800,103526800,103691200,103709800,103957000,103967000,103980400,103990800,104002800,104034600,104041800,104055200,104158800,104273800,104295400,104329800,104394000,104430200,104435800,104443000,104459200,104467000,104494800,104501800,104579600,104812200,104822800,104826000,104846400,104879200,104888000,104942400,105057000,105171200,105172200,105187400,105318800,105499400,105504000,105546800,105557000,105574000,105581400,105584800,105588400,105606000,105614600,105627000,105674000,106236400,106241800,106289800,106297800,106352200,106366600,106387000,106406000,106414400,106437200,106463800,106487000,107152800,107167600,107567600,108117800,108390600,108591000,108608600,108822200,109118600,109480200,109484600,109491800,109512200,109525000,109549200,109567600,109571200,109603400,109631600,109643200,109653400,109671600,109676600,109693000,109702200,109709600,109804200,109810400,109822800,109835200,109858200,109872800,109890000,109898000,109974400,110001800,110007000,110021800,110032200,110050000,110328400,110338600,110351000,110369200,110417000,110603400,110617000,110648200,110649800,110879200,110905000,110907200,110915600,110934600,110950000,111306000,111359000,111367800,111369800,111515400,111748000,111759200,111766600,111804200,116992400,117433800,117446000,117468800,117485200,117498000,117506800,117511400,117523800,117528800,117537400,117542000,117547200,117612800,117625400,118751200,118824600,118927800,118941800,118948400,118952600,119792600,123270000,123276400,123312600,123316200,123329000,123338000,123354800,123358800,123444800,123469000,123481000,123494400,124146800,124162000,124169400,124172400,124183800,124206000,124219800,124616600,125009600,125903600,125918400,126013600,126593800,126900600,127161200,127194800,127199400,127212600,127227600,128666400,128813400,128840400,128964200,129092600,129323800,129818400,129878200,130780800,130790000,130832800,130873800,130884400,130897200,130910799
chr5	0	104526000	10	0	.	27600	104526000	204,153,255	846	0,7000,800,200,2000,2800,2400,600,1000,2800,2200,15400,1400,7200,4400,9600,2400,3000,3200,3600,1400,2000,2000,3600,10400,2400,1400,1600,4200,2400,1400,7800,2800,1000,3600,8200,70200,13200,7600,2600,1800,4200,3200,1600,4400,5000,600,1000,3800,1600,10000,3000,2200,8800,4800,6200,3600,2600,8200,5200,5600,15600,3200,1400,2200,17000,800,5200,600,12400,3400,5800,1800,600,15200,4400,1800,7800,600,8000,200,600,3400,4400,6400,1400,5800,8400,200,4200,2600,1200,2000,24200,2200,14000,9800,5000,12400,4400,3000,4200,1400,1600,2400,6800,8400,2000,4800,8800,5400,8600,3000,2400,200,2800,5000,4800,15400,13600,20000,5600,26000,19600,28800,2600,7200,23000,2200,7800,2800,11400,16800,16400,9800,15200,6200,3800,16200,2400,12000,1600,1000,12600,10400,2000,11400,12400,2400,600,12400,7800,5800,1800,4600,1400,5000,20200,19600,7000,6200,8000,3000,6600,17000,18000,2000,1800,6600,800,1200,11000,4200,200,200,2600,800,1600,4200,3200,1200,2400,7600,6800,4200,2800,7200,1800,1600,7400,800,3800,6600,8800,42800,7400,10200,8200,1400,1200,3000,600,2600,800,7200,600,1000,1800,5800,4000,3800,600,1000,6400,1000,1200,9600,1600,1000,1800,600,5000,2000,11800,1800,1200,1600,4600,1200,1800,4000,200,600,8600,7200,7400,8400,200,4600,3800,2200,200,7600,7000,6000,3200,7600,1000,800,6200,2600,15400,3000,1600,2000,7400,2000,6200,3000,800,4000,3000,17200,20600,14400,2000,1800,1400,2800,2200,3800,1400,1600,3400,3400,4600,600,600,2000,1600,12600,1200,1800,14000,1400,2200,1400,1200,1000,2600,600,4800,1600,1000,3000,5400,12400,14000,39200,2800,3000,3600,200,9400,7600,1200,7800,11600,69200,8600,1600,4600,7600,800,56400,26800,4000,1400,1600,1800,5800,3400,6000,3800,3200,6600,6400,800,2600,4800,400,800,7400,2800,1600,1600,3600,1000,1000,5600,2800,1600,3400,8200,6800,2400,800,4200,800,2200,400,1200,800,5400,5600,1600,14800,3000,2400,7000,2400,400,1200,800,400,2200,1400,3600,1800,3400,2400,1000,1200,6800,200,2200,1200,200,2200,1200,1000,6800,4800,1400,1200,2000,4600,3600,1200,200,2200,12800,1400,400,800,1200,3800,1600,600,2600,1800,1600,2600,400,4600,2800,2000,3400,3000,4400,1400,4200,400,600,600,4400,4200,1400,800,1600,4200,800,6000,600,1600,5400,3400,2400,2200,34000,10000,600,3400,5400,2400,3400,2600,1400,2800,9400,1400,800,7600,5400,1000,1400,1400,2000,3000,1600,400,800,6400,3600,1000,800,3400,7200,1200,4800,1600,1600,3200,1200,4600,600,5600,9400,1600,1600,8800,1200,1000,200,200,200,5800,1800,9000,1200,3600,4000,10800,4600,8000,1800,1200,800,3800,800,3600,1200,2400,1400,7600,4400,1600,800,2000,200,200,1400,200,800,2000,2400,2800,1200,2400,400,1000,1000,6400,400,4000,1800,1600,1000,1000,2000,11200,2000,6400,7200,1400,1200,4600,8200,2000,2400,3400,2800,6200,2000,2400,2800,9200,1800,4400,5600,2600,11600,1600,1400,1800,2000,5400,1000,2600,2200,400,2800,4800,5400,6800,2800,4000,3200,600,9800,6600,1000,4800,1600,2600,2000,6000,1400,3200,1600,2000,2200,1200,5400,6000,400,1600,3200,6600,600,2800,1200,3400,2000,1000,2400,1800,4000,800,2600,200,1000,1600,3400,800,200,8200,1400,800,5000,1000,5000,4600,10400,17400,4400,3800,12000,30000,2000,35200,200,800,3400,8800,200,3600,3000,18000,3200,3800,13400,5800,34000,10200,6000,4600,5800,3600,1000,5200,2400,600,6400,1400,2600,26400,600,1200,6600,1600,1200,10600,7400,11200,16800,2400,2000,6400,6200,15800,4000,23000,7400,8400,12600,6600,18600,9200,7400,8600,3200,5600,2400,5200,2400,5200,2400,2600,1800,1200,3600,600,3400,2800,2200,2400,2800,4000,600,8800,13400,27000,14600,2400,3000,15200,2600,2600,9800,10400,6200,2000,9200,4400,1200,7400,800,5600,14400,8600,3600,5600,11000,4200,3000,1000,3000,400,22800,600,6800,1400,1800,3600,3600,5200,4200,1600,2200,2400,5800,4400,2200,1400,4600,1200,3200,7000,7000,2600,3200,2600,800,16200,6200,3200,600,3400,5000,6200,4000,800,2800,3200,800,800,18600,2800,4600,3600,19000,2200,7200,5800,7400,13000,1600,1600,3600,8600,1200,2600,18000,3400,5000,6600,5200,1000,1400,6000,3400,1800,4800,3800,2200,2400,8400,1800,2200,1200,4400,1400,6000,2000,3000,2600,1200,400,8000,2800,1200,1000,3800,400,1200,2200,5000,1400,2400,400,1000,3600,400,2400,14200,5600,4800,18600,10200,35200,11600,4000,4200,4800,800,2400,1600,4400,2600,4200,800,2600,600,1000,800,800,1400,4600,3400,16200,1600,3600,2800,2400,1800,1200,5400,7200,2600,4600,20200,12200,1600,800,1	0,27600,37000,76400,91800,134000,176200,181400,183800,187000,194400,203400,571200,592400,601400,617800,832200,851000,863600,877600,1568000,2977600,3274800,3475600,3519200,3540400,3607400,3613400,3620000,3807800,3817000,3826200,3837000,3845800,3855200,3866000,3878800,3950800,3968200,3977600,3998400,4010000,4021200,4031800,4034800,4233600,4242200,4244400,4251000,4258000,4271800,4287200,4293000,4418000,4441800,4449000,4460000,4546600,4562800,4588200,4612200,4621400,4669000,4678200,4687600,4710200,4735000,4747200,4759600,4765000,4814200,4821800,4858400,4872200,5090200,5129800,5161400,5491800,5549000,5556800,5565200,5566000,5575800,5582600,5592600,5606800,5611200,5619200,5628000,5631600,5649600,5655800,5778200,6255600,6282400,6294000,6308400,6320800,6331800,6354200,6393600,6420800,6622000,6652200,6668800,6706600,6806200,6817600,6820400,6836400,6852000,6861000,6874000,6879400,8265400,8326000,8337000,8356200,8373000,8391000,8406400,8427800,8435600,8463000,8484200,8516800,8531200,8543200,8568400,8571400,8584000,8590400,8613200,8665600,8687400,8706200,8725400,8908800,8979000,9002000,9007800,9034600,9039600,9058200,9124800,9136600,9152400,9198400,9230400,9520000,9521000,9537400,10022000,10042200,10319800,10329800,10333000,10341400,10370000,10400600,10409600,10419000,10437000,10441400,10449800,10467200,10488400,10531200,10543400,10560600,10563200,10574600,10620600,10655400,10656000,10695800,10699600,10732200,10784600,10799800,10868600,10886400,10918400,10953600,10962800,10982000,11039200,11046800,11050200,11063800,11075800,11084000,11096400,11121800,11132000,11182400,11191000,11562200,12056000,12066800,12100600,12129000,12135400,12393400,12531000,12543400,12558000,12568600,12620600,12629000,12802400,12825200,12868400,12911800,12921800,12930800,13063800,13227400,13634800,13673600,13677600,13741000,13748000,13750400,13763400,13766400,13786000,14533000,14542800,14553200,14569800,14595200,14595800,14604200,14621400,14635400,14647200,14749400,14749800,14756600,14872600,14921200,15009400,15018200,15025400,15101400,15114000,15140000,15142800,15280600,15295200,15310200,15495000,15500800,15533400,15768800,15782600,15813000,15824600,15829200,15834400,15842200,15860400,15880800,15956800,16835600,16843600,16926400,16969600,16976800,16983600,17058000,17061000,17104400,17149800,17173400,17182600,17206600,17220600,17230200,17300600,17556000,17613000,17628800,17654600,17661800,17665800,17671000,17687200,17708200,17950400,18073400,18104400,18141400,18176600,18180000,18213400,18892600,18938800,18993600,18999800,19012200,19018400,19019000,19036000,19067600,19075600,19113000,19128600,19199000,19209400,19253200,19297800,19308400,19310000,19368800,19408600,19429200,19434200,19639600,19646400,19655800,19665400,19677600,19683200,19724400,19760400,19770800,19779400,19785400,19876600,20092600,21471200,21488400,22125800,22162400,22167000,22204600,22259400,22264600,22281600,22291600,22316600,22329600,22523200,22726600,22737000,22750000,22854600,22882800,22896000,22899200,22902400,22906800,22946200,23013200,23017600,23056200,23310200,23317800,23376800,23422600,23906800,24000800,24021200,24324800,24338200,26888800,26897600,26953000,27573000,27578400,27602600,27829800,27842400,28941000,29622400,30518400,30642000,30714600,31015000,31017400,31167600,31460400,31485800,31713800,31967000,31977000,32012000,32017000,32021000,32025000,32151000,32221200,32226400,32317400,32320800,32336400,32350800,32393600,32495200,32605600,32898600,33263400,33264800,33407000,33453800,33494400,33499400,33600000,34001200,34004200,34010600,34060000,34099200,34556400,34562000,34600800,34724000,34934800,34967600,35023000,35024600,35032200,35043600,35048000,35381800,35390400,35421200,35447400,35487800,35521600,35526000,35535400,35542600,35553000,35560400,35565600,35573800,35579800,35599000,35956000,36271600,38529200,38759000,39817200,39893200,39901600,39904600,39913000,40081600,40870800,41872400,41885200,42203600,43273000,43451400,44620600,44856800,47624000,48428600,48674200,48762200,49151000,49154400,49756600,50000000,50625600,50845200,50861200,51164400,51177200,51421000,51474800,51475400,51476000,51478600,51507400,51534200,51544600,51692400,51697000,56055200,57039000,57057000,57073000,57143000,57167800,57261800,57345800,57349800,57356000,57399800,57405800,57427000,57465600,57474800,57491000,57539800,57930800,57931200,57932200,57951000,58476000,58481400,58934400,58951200,59028000,59055600,59061200,59104200,59105600,59148000,59168200,59169600,59660800,59858600,60803200,60819600,60884600,60895000,60913800,60944400,60974200,61001400,61041000,61068200,61100000,61115600,61119600,61122400,61129200,61133600,61144000,61224200,61229600,61252200,61274400,61284200,61290200,61308400,61314600,61487600,61609400,61628600,61641600,61646000,61784800,61799400,61807000,61899800,62094200,62788200,62922200,62930000,62945200,63519200,63890000,63905800,63987200,64254600,64342600,64348200,64469200,64518400,64526400,64538400,64575400,64602600,64623400,64625600,64629200,64634200,64659000,64671200,64680800,64699600,64726000,64776800,64785200,64789800,64802600,64809000,64825400,64832800,64858600,64894600,64897600,64949800,64962800,65135200,65137000,65149000,65165000,65176400,65179200,65179800,65191000,65199400,65202800,65213200,65258200,65266800,65273400,65292000,65310800,65336000,65347000,65379200,65411200,65415200,65457200,65464200,65467800,65486600,65507200,65539000,65551400,65557400,65579000,65590200,65608600,65652800,65659600,65696600,65710600,65718200,65725200,65958000,65964000,65965400,65972200,65986400,65989800,65998200,66006200,66014200,66041800,66078200,66116600,66145200,66149800,66154600,66169200,66178800,66194200,66213400,66226400,66231000,66240000,66252000,66281200,66292000,66340000,66351400,66371000,66385600,66397000,66419000,66434800,66504000,66552600,66560400,66569800,66575400,66612200,66615600,66629200,66640400,66719200,66724200,66739200,66747200,66748600,66754200,66809800,66992800,67278800,67421800,67426200,67441600,67453000,67467400,67495800,67512800,67520000,67530600,67550000,67554000,67569800,67584200,67602400,67610600,67768400,67784000,67795400,67809800,68618000,68821400,68839000,68857200,68866000,68873200,68883800,68900800,68907400,68912800,68977800,68982200,68983400,69011800,69485200,69530400,69603800,69617200,69623000,69664200,70074600,70086600,71192400,71690800,72572400,72636800,72911200,73508000,75833800,76359600,76434600,77485600,78086200,78097400,78133200,78332800,78338400,78373600,78395600,78404600,78578400,78587000,78619200,79238000,79253800,80543000,80547600,80555400,81322600,81324000,81351000,82971400,83457600,83464600,83477600,83603200,83606200,84070800,84078000,84984000,84998600,85012000,87059200,87423400,87536200,87550600,87555800,87860600,87927600,88407200,88465800,88499600,88566800,88582000,88608200,88637400,88704200,88741000,88753800,88964600,89046800,89056600,89067600,89598400,90235800,90298600,90301400,90353600,90360800,91180200,91224600,91249800,91251600,91334400,91397400,91464800,91513200,92061800,92179600,92430600,92444800,92775000,93121600,94504000,94519600,96266000,96384000,96621600,96629800,96648600,96657600,96709200,96730400,96748000,96785000,96805400,96881800,96995600,97091400,99819000,100430200,100533800,100539600,100754800,101073200,101078400,101248600,101252200,101304200,102392600,103980000,103983600,104016600,104028400,104053800,104071000,104115200,104123600,104168600,104189800,104206000,104215800,104226200,104230000,104238200,104261000,104400200,104419000,104525999
chr6	0	170843400	10	0	.	59400	170843400	204,153,255	1480	0,8600,600,8600,1400,7800,9000,1400,2800,2800,200,1400,3600,2000,200,4000,3600,4200,1400,200,800,1800,13600,1800,2800,4400,3400,3000,7000,20200,600,6000,3400,4200,200,13400,200,7000,7000,18200,5600,4200,2400,27800,4800,4000,7400,1200,6000,12600,3200,200,10600,200,4200,2200,16000,3600,6000,7200,1400,32000,3800,200,1000,34600,1200,5200,3200,2200,6800,3000,2000,40200,1400,4600,1000,4400,1600,16600,5200,5000,31800,5600,1000,1000,36000,29200,1600,15800,3000,200,1000,3600,2800,38400,200,12600,7200,6200,3200,3000,1000,8400,400,1000,1400,4400,11600,2400,4400,1800,1800,8400,9000,4200,13200,4600,3600,6200,6600,2600,8800,3200,5800,2400,1200,4400,4400,1600,1400,2200,5200,4600,1400,200,2200,2000,1200,1000,800,2600,1600,600,1800,5200,16000,1200,3600,2600,2200,600,3000,1800,1000,3400,1000,2400,1000,600,4600,200,400,2600,800,800,5000,3400,2000,2800,600,1600,5400,1800,1800,5200,3000,4000,5000,7600,8400,4400,6000,600,1200,5200,4600,3800,4600,400,5000,5200,3400,4000,6400,4600,1000,1800,8400,7200,14200,1200,2200,1200,1600,5600,1400,1000,5000,3800,5800,2400,14800,600,200,15000,4000,6800,1000,10600,6200,2800,600,2600,5800,400,2400,3600,1200,6200,2400,800,3800,1600,2000,3800,4000,11000,1400,3800,1200,2400,3600,3000,5400,8200,400,400,2200,3400,3400,5400,9600,3400,1000,8400,3400,200,800,400,6000,2200,7200,5200,3200,28000,600,1400,800,3000,600,2000,2600,2400,4200,3600,600,20400,7000,8600,1000,3000,2800,600,4200,1000,2800,9400,1600,2200,1000,7200,1800,2600,5400,11600,2200,600,2800,8400,1000,2200,3600,2400,5000,3000,4200,13000,3800,2000,4800,2400,3200,7000,5200,2200,3000,2400,2800,2400,4600,4200,4000,600,4400,5800,600,8200,2800,2000,1800,1400,9000,1200,1200,9200,1600,600,5000,2800,7000,1800,2800,2200,3200,3000,2800,200,1000,1200,800,2200,2600,800,2000,2000,1200,2600,3200,2200,1000,4000,9200,1200,2400,4000,5000,8000,4600,2800,7600,1600,2400,4400,1800,1600,400,3200,5400,14600,2800,2800,5200,600,2400,800,1600,9600,3200,1200,12200,1200,4000,5200,1200,800,2400,10200,8200,3000,1000,1600,2200,1400,14400,10600,2600,6000,4000,6000,3600,3400,5600,12600,6600,400,1000,4400,1800,4000,6800,11000,7600,3400,9400,12400,2000,2800,3200,2400,2400,12200,1400,10200,15000,11000,4000,14600,4600,7200,4200,3600,3200,1600,7400,3800,8800,600,1800,2800,1000,13000,3800,5400,1600,12200,3000,4800,15000,3600,2200,17800,1200,1200,13800,2200,4000,5400,2600,12800,5200,6800,4200,20800,4400,6800,4400,1400,1200,6800,4400,21800,7600,9400,1400,9600,800,20800,7000,2600,4400,2800,7800,3200,1200,1200,400,2000,400,3800,6800,2200,3000,1200,8000,1600,1400,9400,1400,10800,2400,4200,18800,3000,18400,2200,5000,10400,13400,5400,3400,4800,2400,1600,10400,17600,9000,3000,10400,5600,6400,2200,12400,21800,5200,11000,6400,6600,10800,13600,16800,9000,1800,12400,13200,800,2400,3400,2200,1800,6200,8800,3800,4400,3000,4800,400,1600,8000,12600,1800,7600,3200,6200,2600,200,4200,17400,800,12000,2200,800,3400,1000,4000,7400,3400,1000,3800,1600,1000,2600,8800,15400,12800,3200,5400,1600,9400,4000,10200,14400,2400,7400,8600,2000,6000,1000,16800,5800,8800,600,4000,4000,8600,2800,3800,4600,9400,9200,1400,1600,2800,1000,1800,4600,3600,5600,4200,200,4200,800,7200,200,3400,600,1200,800,13400,2200,8000,800,4800,3400,1000,2800,3200,2200,1600,3200,3200,6400,3200,2200,6600,2200,1800,2800,1000,5400,1200,8400,5600,1800,7600,3800,2800,800,3600,8000,5200,18600,2000,1000,14800,4200,1600,3600,1000,2400,5600,5400,4000,3600,4200,800,7800,12400,6000,13800,11600,5800,8600,12800,4000,6600,12400,5200,3400,1600,6000,12200,4200,2400,2200,16200,400,21800,8200,200,4000,6600,3000,2000,6400,11000,3400,46000,9400,3200,3800,2200,6000,4200,5600,9800,4800,12000,3200,1800,1600,8000,1400,2600,12400,800,1000,1800,4000,1400,8600,1800,6400,5400,15400,2400,1200,3600,800,9800,12200,1000,3200,6600,13200,1800,5400,2600,5600,5200,1800,1000,1400,23800,2000,8600,1800,3200,1200,800,6200,3400,5400,9800,2000,3200,2200,2800,4200,2200,3200,1800,4400,18400,7000,1000,13800,7600,12000,3200,2200,2400,1800,1400,4600,800,800,4600,2000,2000,11200,2600,400,5000,2200,800,1400,200,1800,3000,2800,2200,3200,2600,2200,3400,1400,1200,15800,1400,1000,600,1200,5400,2600,1600,1000,2200,1200,1400,9800,1800,3200,8200,2800,800,600,1400,800,6200,1000,4200,7600,800,53600,6200,1600,3400,3200,200,3200,8200,7000,1000,400,3000,600,3000,1400,3200,1000,4000,1000,2600,4000,400,9400,3400,4600,3400,2800,3000,2200,10400,2400,1800,2800,10800,1200,4400,7200,4800,400,6000,8400,4200,3600,6400,12600,6000,3400,13600,2200,1000,1800,18000,5000,2600,1400,5400,8200,1800,1800,4200,7600,4600,2600,9600,1800,600,6600,2400,2000,6800,1200,6000,1200,38000,14800,6400,22200,9600,6600,7800,3800,5600,9800,7200,3400,4600,13400,3000,1400,1200,4800,1800,2400,5200,3000,5000,3000,26400,6200,3800,27200,2400,24200,1600,7200,3400,3400,4600,600,3800,1400,8600,2200,8400,1200,3800,5800,4600,2000,7000,2400,2000,6200,3400,1800,1400,2200,2000,15000,400,1400,600,1800,600,5400,1600,1400,6400,400,8000,6800,5000,5600,6600,16600,2400,3800,2200,4200,13200,2000,3800,3400,5800,9600,4200,11400,15600,600,1600,2200,1200,23400,200,200,4000,5000,4200,2200,3400,2800,1600,2000,4400,5000,5600,400,3000,1600,9000,10400,8600,2200,800,5600,7200,2000,1000,2800,3800,2800,2600,1600,3600,600,1000,2200,3000,2000,2200,9800,3400,4200,400,7600,2600,2800,5400,1800,6000,5600,2200,1800,3200,3400,2200,600,3000,8200,5400,3600,2600,3000,3000,1400,12400,1000,3800,1600,200,1400,1200,9000,2600,3400,1000,2200,2600,1000,5200,9000,4000,1200,9600,2200,9000,2800,4400,200,19600,12600,4400,3000,19200,800,2400,3000,1600,1400,600,4400,400,14600,15800,24000,4000,6000,13200,1600,5000,7200,3000,4400,6000,800,800,2200,800,4600,1600,400,5800,2800,6600,1200,5800,3200,2600,800,1200,3200,1600,1000,2600,3600,1800,58200,10600,1400,5600,7600,1400,1000,6600,2800,4400,11600,36600,8000,1000,7400,4600,4200,5000,4200,1200,2000,6600,8200,2400,1400,1400,25400,3800,2800,2800,8600,4000,4200,5400,2600,600,6000,1800,23800,7200,1600,200,2400,1800,4200,5600,13600,1600,2400,2600,2200,1600,1600,2600,3400,1400,3000,2200,5200,1000,4000,2200,1200,2200,6800,1200,1200,1200,1000,19800,6000,3400,8200,16400,5200,800,5000,200,3600,2000,6200,1600,4200,1200,600,12400,6000,2200,2000,2000,1000,1000,1800,8200,1200,2400,800,4200,3200,9200,3400,2800,4400,800,7600,10000,17600,4200,1000,1400,600,1600,1200,2800,6800,600,1400,4800,1200,1000,800,10800,1200,1800,6600,1800,1800,3000,3400,8200,1600,1800,1000,5200,4800,20200,2600,3800,5000,5400,1200,200,9800,6600,400,2000,600,1600,13200,3800,1400,4000,3000,600,800,2200,2400,1400,28200,1400,4200,2200,600,2600,4600,1000,4800,3000,7200,1400,1600,5800,800,3400,2600,1200,1600,2000,2000,5200,5400,12800,4400,6000,2600,1200,2800,5400,4200,600,1000,800,2000,8000,1200,2600,1600,15400,7800,4800,6000,4000,3000,200,3600,600,1000,800,4800,5400,800,6600,1400,4800,3000,26800,4000,1400,2800,2200,1800,3600,13800,37000,1800,5200,3400,1200,2800,3200,3000,30800,13200,6800,11200,25600,3000,1000,17400,2000,1000,2200,3600,4000,3400,1200,2600,1600,4600,46200,10800,9600,3000,7000,2400,1400,400,5000,8200,1600,400,43400,7000,800,2400,34800,600,2000,1800,5400,1400,1400,5600,2400,2600,1400,2800,1800,7400,15800,1600,1600,3800,1800,1600,1400,7200,600,1400,6800,600,6800,7600,4800,3400,600,400,1600,7800,2400,2600,800,1000,1000,3600,1000,1000,5400,1800,1600,10800,1600,3400,1000,4400,2600,7000,5200,600,6200,600,10400,8600,2800,3600,9000,5600,2200,600,1400,2600,200,4000,1800,2200,6800,4000,4000,2000,1000,15800,4600,2400,1600,4600,1000,800,800,3800,1	0,59400,400800,643400,662000,719600,729000,760600,769600,775000,787400,854000,988200,1517400,1526000,1526600,1533200,1696800,1716600,1719600,1723600,1753600,1757600,1785000,1808000,1831600,2002400,2023800,2028000,2041400,2064400,2068400,2095600,2102600,2107200,2108000,2124600,2134200,2149000,2169600,2191600,2199400,2205800,2212400,2243800,2251200,2260800,2269600,2272400,2281200,2294800,2301000,2310000,2324800,2325200,2332800,2338000,2355200,2364600,2372000,2381400,2383600,2420200,2424200,2431000,2438200,2479800,2519200,2532200,2540200,2544000,2555000,2591200,2598200,2645800,2651000,2658000,2662400,2669400,2673600,2692600,2703800,2714400,2762800,2772400,2779000,2781800,2829000,2861000,2878200,2895600,2899400,2899800,2917600,2932800,2943000,2981600,2988200,3003200,3012600,3025800,3032200,3052800,3058200,3166200,3682800,3716000,3719800,4247800,4266200,4270600,4277000,4300800,4310000,4380200,4394400,4405400,4574000,4581000,4592200,4613800,4627200,4632200,4658600,4664200,4714600,4744200,5327400,5335000,6240400,6246200,6576800,6600000,6897000,7120400,7752600,8005400,8338000,8436800,12001200,12845200,12853800,12915200,13256400,13878600,13887600,14377800,14442800,14614800,14814800,14822400,14966000,15019800,15069600,15083800,15091200,15098600,15110800,15148600,15155400,15158200,15164400,15168200,15170400,15185000,15544200,16157400,16166400,16188600,16195000,16204400,16213400,16227600,16250600,16254000,16268000,16300000,16313400,16321200,16336400,16387200,16397600,16440800,16449800,16451600,16454200,16472400,16482800,16494400,16525400,16673800,16680200,16696800,16703800,16714800,16754800,16782200,16816600,16829000,16842200,16864400,16955400,16973400,16977200,17010200,17022400,17031400,17037200,17857800,18115200,18119400,18135000,18144800,18199600,18208600,18497400,18649400,19237200,19260800,19285000,19335200,19345800,19521000,19605200,19612400,19750400,19763600,19786400,19805800,19832600,20031600,20088000,20096800,20123600,20128800,20141600,20184200,20219400,20244800,23277600,26547800,27084600,27091600,27159200,27166600,27172800,27184200,27187000,27195200,27264800,27280800,27547200,28595400,28967200,29022800,29114000,29284600,29299000,29302000,29534200,29581600,29598000,29616800,29631600,29646600,29651800,29692800,29695800,29736000,29789800,29807400,29860400,29979400,30145600,30155000,30168000,30193000,30193800,30250400,30404600,30430800,30475200,30505200,30587800,30643800,30654400,30787200,30812200,30840600,30852600,30875800,30897400,30915200,30939600,30962600,30975000,31011200,31014600,31026600,31036000,31048000,31084400,31090600,31101800,31126600,31146400,31157400,31692800,31735800,32484200,32489200,32496000,33492000,33725000,33734000,33749000,33770600,34316600,34319800,34324400,34376400,34385000,34400800,34450800,34454200,34797200,34889600,35513800,35988200,38743200,38756000,38764200,38769800,38829800,38837000,39667200,39680600,39686600,39703600,39720000,39831400,39845800,39964400,39982000,40289600,40295800,40437000,40688000,40688400,40706200,40874800,40994000,41029000,41487000,41705400,41724800,41737000,42561200,42564600,42704600,42889000,42978400,43015200,43030600,43046200,43070600,43080200,43087000,43097200,43119200,43127000,43141800,43157000,43319200,43326200,43335400,43343000,43344400,43353000,43362000,43382400,43444800,43454000,43617000,43753800,44495400,44547200,44672000,44729400,44737800,44749800,44789200,44795400,44828000,44847600,44876000,44898600,44920400,44943000,45124800,45218400,45254600,45256600,45264600,45270200,45321200,45336200,45356000,46890200,47150600,47180200,47261200,47330200,47336400,47351200,47371400,47376600,47379600,47391000,47408200,47414800,47442800,47458600,47593000,47599800,47779400,47793600,47809000,47817800,47825600,47830800,47836800,47854600,47925400,47937000,47953400,47971200,48141200,48160200,48188000,48205200,48223800,48229200,48233000,48237000,48245000,48249600,48262800,48273000,48357600,48363800,48373200,48395400,48442600,48518600,48542600,48734800,48743600,48757800,48774800,48780800,48791800,48881400,49019400,49029400,49063600,49067400,49089200,49098800,49103800,49118000,49129600,49138600,49149800,49178200,49200200,49568600,49619800,49622600,49741800,49749000,49757400,49787800,49812600,49847000,49901000,49923200,49951000,50012800,50020200,50043600,50049800,50061600,50078400,50094800,50114000,50118600,50137600,50144200,50153600,50207800,50249400,50256000,50278200,50475400,50948400,51105800,51107400,51290200,51380400,51393000,51599200,51607600,51628800,51637800,51661800,51725800,51971800,52018000,52078400,52088200,52180800,52225600,52230800,52242800,52264600,52282600,52462400,52481200,52532800,52855200,53111000,53190800,53208200,53232000,53281600,53304000,53485200,53495000,53508400,53523200,53552000,53564200,53572600,53589800,53605600,53611200,53615000,53675600,53687800,53694200,53702600,53806000,53815800,53887600,53926000,54004400,54018400,54029800,54265400,54393800,54397000,54409000,54415800,54484400,54493000,54494000,54504200,55079000,55083000,55112600,55120000,55133000,55167400,55170000,55198400,55213600,55219000,55275200,55282000,55288600,55372800,55379200,55389800,55405400,55423800,55430400,55439000,55449800,55516200,55523000,55564800,55581400,55588200,55602600,55619200,55622800,55638400,55646800,55666000,55674800,55692800,55693800,55796600,55825000,55905200,56028200,56066000,56147400,56169400,56211600,56226600,56230600,58363000,58366200,58426000,58519600,58531400,58553800,58758000,58821000,58841800,58884400,58921200,58940800,58957800,59234800,59256600,59308200,59362800,59365800,59416800,59528800,59599200,59671600,59678400,60484000,61308200,62293200,62935000,62948200,63156000,63375600,63510200,63516800,63968600,63987400,64005600,64015800,64047000,64056000,64068200,64088000,64103800,64107200,64117800,64125600,64136200,64329000,64334000,64355000,64407400,64436000,64453200,64455400,64471400,64505200,64509800,64516000,64518800,64524800,64535200,64543200,64550000,64555000,64566800,64577200,64587000,64610400,64617400,64634800,64650000,64666200,64677400,64692600,64697600,64707000,64755200,64765000,64801400,64830000,64838000,64861600,64889400,64897000,64908400,64929400,64936000,64970400,64984600,64999200,65016200,65025200,65090400,65136200,65167400,65184200,65198600,65246200,65340800,65352600,65367000,65845600,67070600,67103800,67126800,67266400,67275000,67289200,67293200,67298400,67302000,67590000,68369800,68411200,68464800,68575400,68597000,68605600,69450200,69461600,69495400,69498800,69512000,69527000,69635400,69708000,69883600,70007800,70021400,70035200,70049800,70061600,70311200,70909800,70931200,70940600,70953200,70959000,70969200,70989000,70992000,71007800,71019000,71046400,71057200,71076400,71085600,71092800,71100200,71105000,71130000,71136400,71144600,71180200,71191000,71194800,71441200,71449600,71463800,71469400,71496200,71538200,71546400,71581000,71627200,71690000,71728400,71780400,71805200,71818200,71821400,71920600,71930600,71950600,71958200,72241800,72709600,72747400,72768800,72958600,72990000,73090000,73294400,73344800,73355800,73423600,73516200,73717200,73802400,73902000,73921400,73934800,73940200,73996600,74371400,74383000,74387200,74399600,74419800,74509200,74521600,74554200,74561800,74579600,74628400,74677000,74681000,75707400,75712600,75720000,75735800,75750200,75969400,76061600,76246200,76254000,76256200,76680200,76684600,77106400,77115000,77122800,77130800,77135800,77191000,77199000,77201800,77208400,77228200,77228800,77234800,77245600,77336200,77342800,77346000,77369600,77479600,77483200,78076400,78083800,78186600,78213200,78215600,78226400,78278400,78289200,78302400,78351600,78380600,78395800,78401200,78426000,78439400,78454600,78461400,78467600,78497800,78512200,78522400,78547800,78600400,78606400,78609000,78616400,78634400,78644800,78651400,78662800,78679800,78695600,78707200,78735000,78770400,78773600,78782400,78907800,79466000,79561800,79564800,79583400,79595600,79610800,79616000,79624800,79636600,79642000,79654600,79667000,79672800,79685800,79698800,79709200,79715200,79727400,79731800,79996600,80124400,80173600,80192200,80204400,80233200,80244400,80258400,80270400,80277200,80287000,80298400,80308400,80313400,80319200,80344200,80351200,80357000,80361600,80372200,80375600,80385400,80392600,80489600,80496800,80503000,80530200,80550000,80562200,80593800,80601400,80628000,80642800,80652000,80663400,80687200,80770400,80845600,80852600,80859200,81098800,81106200,81120800,81140000,81666200,81673400,81744400,81882400,81911400,81963200,81975400,81982600,81988600,81991200,81994400,82005000,82008600,82025000,82026000,82037600,82038600,82042400,82058600,82080200,82082600,82095800,82107200,82241200,82258400,82282600,82489600,82511800,82551200,82570600,82580600,82586800,82589600,82597400,82617400,82621200,82667600,82693600,82714600,82725800,82762200,82796800,82820800,82904400,83456400,83463600,83469000,83495200,83495800,83496400,83506000,83515000,83529600,83570200,83578000,83597600,83605600,83611600,83618400,83626600,83634200,83635200,83643400,83728000,83751600,83804000,83815400,83961400,84030200,84260000,84269400,84281800,84569800,84601400,84872000,85377400,85780600,85783000,86037200,86134200,87370000,87420400,87433000,87446400,87459400,87477800,87492000,87991200,88032600,88054200,88061600,88070400,88138200,88303600,88319000,88333600,88339000,88343600,88352200,88728400,88739600,88853200,88872800,88883800,88894200,88899800,88909800,89170800,89174600,89183200,89353000,89375000,89401000,89444000,89444800,89452000,89454600,89480800,89498200,89718400,90439200,91032400,91044600,91181600,91760200,91856200,91955800,93123200,93667200,93685600,93726200,93772800,93782600,93786800,94019000,94041600,94123400,94750200,94884400,94955000,95321000,95347400,95411400,95424000,95425800,95437200,95451000,95486800,95503400,95537200,95577000,95592600,95863400,96080800,96088400,96108600,96135000,96145000,96223400,96225000,96306000,96407200,96444800,96473200,96483800,96510600,96524200,96564000,96575000,96577800,97181800,97188000,97195800,97199000,97265600,97346800,97371600,97375000,97388000,97393600,97400400,97466400,97492800,97519000,97593600,97623000,97641200,97996200,98009000,98015400,98022000,98041400,98078800,98092600,98096600,98107200,98133400,98154200,98161800,99286000,99299400,99304800,99322000,99334200,100118400,100126800,100128600,100155200,100159800,100164800,100172400,100216000,100222200,100238200,100247800,100283000,100284000,100302400,100316600,100345200,100395800,100797600,100804400,100811000,100819800,100837600,100845200,100886400,100918800,100926400,101043200,101091000,101121400,101128400,101171400,101185400,101187600,101205400,101212600,101220400,101247000,101259000,101264400,101273400,101337800,101783400,101878600,101888000,102335200,105409600,105692200,106381800,106389000,106402600,106420200,106427400,106429400,106439200,106441200,106472200,106548800,106566600,106611800,106630600,106663800,107270400,107285600,107343600,107364800,107463000,107468000,107472600,107517600,107521600,107546800,107594800,107648600,107651200,107922400,107927800,109231600,109411400,109422400,109458000,109465600,109477600,109495600,109523400,109535600,109631000,110397000,110807600,111240600,111717800,116607000,117271600,117277000,118083800,118334400,119514800,119541200,121126600,121186400,121194000,121335800,121377600,121381800,127829000,128605600,128617200,128630200,128770400,128858800,136017400,136388000,138091400,138503000,141957400,141971400,145120600,145132800,145139000,145157400,145169200,145180400,145237200,145262000,145276400,145282800,145338200,145354200,146049000,146720400,146877200,148251400,148287600,148795000,149123400,149142200,149172400,149272200,149398800,149402800,150110800,150140800,150978600,151053000,151148400,151245400,151602600,152707000,153856400,153865200,154156000,154936400,155435400,155458800,155546600,155581200,155590800,155602000,155613000,155640600,157406600,157418200,157424800,157432000,157450200,157457000,157553200,157555600,157570000,157665600,157686200,157830800,157868800,158780800,158819200,158838800,158856800,158866800,158875400,158879800,158883600,158884200,158898600,159379200,159383400,159392200,159571000,160191000,160192600,160200000,160259400,160294000,161609200,161648200,163587400,163598000,163724200,163786400,163843400,163858800,163874000,163936600,163952000,163971600,163977800,163981000,163984200,163999800,164004800,164038800,164053400,164074600,164087800,164117000,164123600,164128000,164279600,164286000,164288800,164302200,164310800,164321000,164727200,164731200,164763800,164952600,164964800,165014000,165027200,165875200,166136200,166215200,166224800,166618000,166695200,166711400,166731200,166751600,166752600,166800000,166816800,166883600,166887600,166936800,166942600,167098200,167124600,167198400,167216800,167245800,167354200,167750400,167771200,167773800,167799400,167937800,167949200,167968000,167987000,167999200,168017200,168027400,168045400,168070600,168098800,168406800,168410200,168422200,168428400,168445600,168456000,168491400,168614000,168655200,168939400,168944400,168977600,169162800,169177400,169215000,169217600,169326600,169382600,169386000,169398000,169407000,169458800,169471400,169495800,169584600,169696400,169796400,169805200,169824400,169841800,169848200,169855800,169866400,169869600,169892600,169913400,169926800,169952600,169968800,169996800,170254800,170257400,170269400,170272600,170282200,170289400,170300400,170321800,170337600,170349200,170358200,170368400,170391000,170501200,170510800,170522800,170525400,170593200,170790000,170811400,170820800,170843399
chr7	0	121844000	10	0	.	125200	121844000	204,153,255	1086	0,22600,2200,5200,9600,3600,3000,16600,1800,8800,3800,9600,11600,3400,4800,400,1000,5800,4400,3800,1400,1400,11400,34000,7000,600,1400,17200,5200,1800,4000,6200,600,9200,1000,2800,3800,4400,6200,2600,7200,3200,200,1000,10000,1000,800,1800,3400,1000,5800,1200,5200,1400,200,200,800,2000,200,1000,1000,4200,13000,7600,5000,5600,2400,7800,1600,1200,1200,1000,2000,4200,2400,1200,11200,1000,6400,2400,4400,3400,23800,2400,2800,2400,1000,5600,7600,600,2600,3000,3400,200,1800,600,3600,1200,1600,2400,1000,400,1000,1000,400,13800,4600,400,24400,6400,11600,2200,1600,12400,1200,4200,600,800,3800,4000,1400,2600,2400,5000,1600,1000,1800,5600,1000,4000,3600,400,16400,800,23000,12000,3400,3000,9600,2000,38200,14600,8600,5800,3800,3000,600,200,2600,6200,4400,6600,14400,4200,8600,1200,9200,2400,4400,1200,2800,800,7000,4400,3400,3200,5000,4400,2200,1400,10800,6000,3600,1800,22000,1200,2800,1000,8400,6000,6600,3800,1600,800,3600,1000,2800,4800,1200,400,2400,1400,2000,10000,3600,200,8400,200,1200,200,1200,3800,14600,5600,9000,3600,4400,1400,7800,2200,4200,8800,2200,2800,800,800,1000,1800,2400,1400,4400,2200,1000,1000,1200,15200,1400,2600,2200,5800,200,1200,2200,200,200,5400,1800,5000,2200,10200,1200,200,4800,4000,5000,2000,5200,2400,2800,3000,2200,2800,600,2000,7000,6800,1600,600,7400,7000,6000,17200,5200,1400,200,800,6200,1600,600,5400,3800,2600,1200,3600,1400,6400,600,7600,2400,7800,3400,600,7400,5200,1200,16800,13400,4000,4200,1200,2200,5600,5600,200,400,3600,13200,5200,5200,3200,800,1200,14000,200,3200,4200,4200,200,1400,13000,9200,200,4400,1400,7800,2200,200,1600,3400,10200,5200,1400,1800,5400,8400,2600,1200,2000,800,3000,2800,3400,800,400,1000,11800,800,800,5200,1000,800,2000,10200,8600,3000,8200,600,35200,1400,800,15000,2400,1200,4000,800,1600,3400,2000,8200,1000,1000,3600,20200,9000,3200,1200,3800,3000,1400,1200,12400,1000,3600,2200,600,9800,400,15600,2000,3600,2600,5800,6400,5000,3800,3400,4200,6000,15000,8400,8400,400,4800,2400,2000,1800,5000,1000,1000,800,4000,600,3600,1800,1800,200,1000,2000,1600,2800,4200,4000,200,10400,1000,1600,3000,6000,4600,600,1800,1400,200,600,3800,1800,200,600,600,600,2400,8200,12400,5400,1600,2800,1800,1200,600,3000,6000,1400,1800,1200,9800,24200,2800,2800,2400,1800,1400,3400,800,3400,6600,3000,3600,1600,3200,1200,1800,5600,1600,8200,7400,1800,2800,3200,13200,2400,2400,21000,5000,8200,5000,3800,3600,4000,1200,3600,8600,2000,3000,2400,200,600,3200,3800,1000,3000,1200,7400,1600,4400,5000,8800,1400,2600,1000,1200,2000,200,600,22000,37400,200,3000,1600,1000,5600,3200,5000,1800,3200,1200,200,4200,1800,16000,1200,3000,600,1800,15000,2600,200,2000,200,800,1800,1200,3800,6800,3000,600,3800,2200,8000,6400,8400,3200,3400,2400,6400,2600,4600,12200,1200,1200,6800,2400,2600,1600,7600,8200,4000,1400,5800,200,3200,3400,3800,1800,1400,2200,1200,16600,35000,2800,19000,5400,2600,2200,7600,800,1200,2000,1200,17200,7200,8200,1800,3000,600,4000,800,3400,4200,2600,1000,600,1400,1200,2200,5200,1400,6000,2000,1600,4200,3000,3400,200,1200,3600,600,51200,9400,1200,6800,4400,1400,1000,6200,2800,2400,1800,11400,5000,1000,9000,2000,13800,1800,3800,4800,2600,600,11600,2200,5600,3000,2000,1000,3800,3000,2000,400,4200,26400,2200,9400,3200,1600,16800,3000,4800,11000,2600,8600,39000,14200,12200,5200,400,1600,6800,3400,4600,2400,25000,200,1600,13400,6200,11600,4400,7600,200,5400,2400,2000,800,3400,10200,1600,18200,2200,2200,800,200,2600,600,3600,9400,2200,3200,2600,5600,2800,200,3000,1000,1200,800,1800,800,8600,6600,2600,7000,1800,2400,2600,2400,19000,1200,600,3000,1400,1000,5200,2800,800,31600,25800,2000,2000,15200,14000,9000,1600,39400,1400,1800,5400,45200,2800,4800,3200,5000,2200,4400,2000,800,3200,4000,5800,4600,800,600,800,2200,5000,200,7800,4800,5400,800,600,7400,1000,200,1800,1000,5200,2200,40800,3800,3200,1000,600,800,5000,4000,600,800,1000,1000,4800,3600,800,1000,2800,1600,1600,1600,9200,1600,3800,600,4600,1800,3000,4000,800,1800,2200,600,7800,1800,7800,3600,2800,2200,2000,6200,1800,4400,6000,3000,11000,1600,200,1600,7600,2600,6600,1800,2200,1000,1600,3000,2000,8400,5400,200,5000,2600,1200,1400,1000,800,2200,6200,5400,19800,5000,2600,6000,4200,800,1000,3000,2000,1200,200,400,3600,3200,200,5000,2800,1200,2600,800,1200,600,3400,2800,1600,1000,5000,6200,1600,1600,5000,13800,2400,1600,1600,18800,3400,16800,4000,2200,1600,2000,3400,1200,800,1200,2800,800,2000,2600,2800,4200,400,800,1200,2800,2200,12600,2400,2200,3200,1000,1000,1200,2800,3800,1800,1400,800,1000,2000,3400,5000,9000,3400,5400,4800,1000,3200,1600,1200,400,2000,4200,1200,4000,600,2400,400,7600,800,800,1200,17800,1200,4200,4000,4000,3800,1800,200,1200,3200,800,600,3400,3800,17800,1800,2800,3800,7800,6200,7800,2000,14000,3400,2000,1400,3400,600,800,6200,3200,200,600,1400,9000,400,2400,6600,5600,2200,2600,2800,3200,1400,600,23000,2000,1600,1200,11200,9400,1800,1600,18800,6000,11400,1200,1800,2000,7000,7200,4400,600,2200,7600,14400,2200,6800,15200,3000,2200,4000,1400,2200,6000,1600,2000,3800,12600,1200,800,2600,200,3000,8000,800,4200,1000,2800,4000,3000,1600,7800,1800,7400,1800,1600,8600,1000,2200,1000,2000,1600,2000,3600,2200,2000,400,2600,3400,800,4200,1200,1400,6400,2400,9000,3800,400,800,5200,1800,3200,2200,7600,4600,2000,2200,2000,6400,1600,1000,2200,1600,3800,800,1000,1800,1600,400,1200,6200,600,1600,2000,2600,2800,6200,3200,10000,19600,6000,2600,10000,1200,12400,3200,16000,20200,15800,17200,6400,29600,3200,8200,1000,1	0,125200,150000,363000,372600,384200,390600,396000,416600,423600,444000,457400,469600,486400,492400,505400,506800,512800,529600,558600,599400,655000,659200,689600,727800,735600,737600,741000,767800,1291800,1298800,1306800,1324800,1325600,1342200,1356400,1363000,1372200,1397200,1427200,1435400,1446200,1452600,1460200,1473200,1487000,1600600,1710200,1731600,1777400,1785400,1816000,1955600,2025000,2034400,2035000,2039800,2075200,2081400,2082200,2088800,2098800,2125600,2146400,2158000,2179400,2192400,2196800,2210800,2221200,2512600,2518600,2522000,2664000,2674400,2679000,2685200,2725800,2775000,2841000,3045800,3051000,3676600,3712000,3725000,3880400,4069400,4107400,4134200,4144200,4151800,4168600,4205800,4234600,4248000,4252600,4258600,4303800,4339000,4364200,4368000,4395600,4409800,4429000,4696000,4854200,5057800,5246800,7204400,7229800,7239200,7383400,7552400,7566200,7584200,7727200,8084400,8770600,9105200,9139000,9319800,9872200,9880600,9894000,9915000,9920600,9924400,9932800,10090600,10154800,10167400,10178000,10179800,10200200,10202400,10237000,10250800,10260200,10267200,10284200,10290800,10338600,10357600,10370000,10386600,10471200,10775200,11737200,11775000,11778600,11806000,11839000,11853200,11877200,11888400,11936600,11954400,12034000,12042800,12067800,12081400,12087200,12098800,12151600,12838400,13001400,13012800,13026600,13038600,13050800,13056600,13088200,13100800,13113600,13119800,13155200,13173000,13181600,13186400,13198800,13206200,13217600,13222600,13229400,13243800,13260600,13268400,13273000,13283200,13285400,13311200,13331400,13336000,13343400,13367000,13993800,14129400,14143800,14148800,14213200,14305800,15405600,15423800,15485400,15492600,15506000,15518400,15726600,15730000,15779400,15784600,18357200,18382200,18388200,18574000,18707400,18715600,18763200,18791400,19007600,19145200,19166200,19169600,19175200,19207600,19209800,19228600,19328800,19551200,19625800,19658600,19666400,19675400,19691400,19691800,19701400,19709400,19712800,19728800,19769800,19785600,19793800,19797400,19821400,19828000,19844800,19851600,19859000,20389000,20755600,20814400,20979400,21042800,21270800,21273600,21283600,21293800,21298000,21299800,21321600,21446400,21457000,21475600,21487200,21488800,21490600,21510000,21518800,21663000,22063200,22252400,22267400,22285000,22497600,22583800,22595000,22603600,22610600,22687800,22692600,22719800,22725200,22782400,22793400,22803200,22806200,22848600,22864400,22914400,22923600,22926800,22932400,22942200,22957000,23082800,23426800,23431600,23449000,23458600,23481200,23487600,23492400,23510200,23535000,23699000,23823800,24125800,24136200,24136600,24139000,24177200,24336200,24343200,24591400,24598600,25025000,25027800,25181000,25203000,25226600,25256600,25270200,25310400,25343600,25554600,25928800,26142400,26987000,27041600,27053400,27068800,27098600,27310800,27893000,29385400,29405600,29465400,29537800,29544400,29593800,30009800,30012000,30017000,30028600,30038200,30044200,30056000,30059600,30116200,30129400,30134000,30151800,30155600,30159800,30168200,30171400,30180000,30188400,30196400,30210400,30215000,30243600,30258000,30456200,30466400,30485600,30511400,30534200,31005200,31028000,31607200,31711600,31763400,31770200,31909000,31915400,31995600,32053200,32116000,32119600,32124200,32399200,32495400,32503000,32815400,32834400,32925600,33096600,33117800,33136000,33150800,33170200,33172800,33265000,33270600,33295800,33303800,33311600,33331600,34454000,34496200,34582200,34653000,34723000,34798400,34853000,34922200,34968200,35035800,35101400,35658600,35666400,35671400,35671800,35688000,35691000,35911000,35916800,35928200,35986800,35992000,36332200,36435600,36436200,36438000,36453600,36464400,36464800,36466800,36484000,36509400,36516000,36569800,36594600,36607600,36612600,36707200,36712800,36723000,36860000,36940000,37051600,37801800,37998600,38275000,38297400,38413000,38457200,38676400,38727600,38740600,38797000,38960600,39172600,39186400,39193400,39203000,39209400,39214800,39264800,39273000,39352800,39362400,39368000,40520400,40540800,40566400,40592200,40599000,40615400,40621200,40636800,40664600,40670400,40691000,40718800,40735000,40741800,40759800,40778000,40802800,40817600,40932800,40941200,40951400,40952000,41465600,41470200,41477600,41506400,41513600,41523200,41531600,41533400,41540600,41557000,41726000,41767200,41783600,41797000,41851600,41864600,41865200,44630600,44741400,46007800,46042200,46794600,47051800,47053400,47060200,47087200,47229000,47267200,47303000,47310800,47337000,47362400,47413800,47609400,48009200,48169400,48182600,48237400,48254800,48259200,48260000,48297200,48297600,48302000,48446000,48483400,48498200,49210200,49230400,49926000,50146200,50158600,50167600,50181200,50211400,50247600,50290200,50299600,50336200,50347000,50358000,50374200,50379600,50386200,50399600,50409600,50422600,50433200,50450400,50489800,50495400,50510200,50516400,50517000,50629400,50665600,50678600,50772200,50789200,51538000,51541000,51565800,51624600,51640400,51661000,51673400,51693400,51841800,52097800,52221200,52256800,52274400,52298600,52322000,52332400,52344600,52346800,52719000,53791800,53953000,53954800,53959800,54001000,54022200,54049800,54051200,54102400,54115600,54136400,54191200,54212400,54238000,54255400,54268200,54276600,54289800,54313000,54314000,54445800,54931400,54939000,54990800,55002600,55005400,55015400,55023000,55028200,55032200,55044600,55230200,55686200,55694600,55711600,55957600,55973800,56002800,56007600,56026000,56059600,56068800,56312400,56400000,56571800,57028600,57033800,57076800,57092400,57202600,57651000,57674800,57681600,57687800,57689600,57696200,57725000,57736400,57757400,57771200,57782800,57800800,57805000,57812200,57830000,57837200,57852200,57893600,57911000,57924800,57942000,58289000,58303000,58313000,58316800,58327200,58341400,58372200,58589400,58598800,58716000,58783200,58805200,58814000,58918200,59024600,59039600,59046400,59142600,59161000,59192000,59205200,59375800,59556400,59564800,59586400,59624800,59630000,59639400,59646000,59654200,59679800,59685800,59692800,59876800,59886200,59897000,59899000,59909800,59924200,59929400,59933600,59945000,59955200,60003000,60010800,60017600,60048400,60290800,60504000,60828200,60835600,60859400,60863200,60937800,62178600,62182400,62202200,62210200,62257400,62439800,62472200,62797400,63256400,63325400,63342400,63357600,63376600,63398400,63440200,63444200,63454000,63472600,63599000,63610400,63648000,63653000,63711400,63718000,63825000,63866600,63913000,63918200,64007200,64374000,65423000,65532000,65731800,65778200,65926400,65933000,66797400,67354800,67362000,67373400,67388200,68591600,68656800,68668400,68949200,69255000,69912600,70029200,70631800,70675400,73241600,73248800,74004600,74079600,74151600,74186600,74270000,74562000,74569000,74599400,74604200,74614200,74620800,74644200,74649400,74655400,74660400,74677600,74682600,74711600,74728400,74974800,74976600,75029600,75206800,75218800,75240000,75380400,75414800,75482000,75485800,75509000,75521600,75556800,75637600,75647800,75663400,75671800,75807200,75814000,75932400,76005000,76269400,76368200,76690400,76694600,76699800,76711400,76737200,76751200,76770400,76805600,76880000,77143600,77149200,77158000,77176200,77204200,77224800,77245600,77324400,77329600,77381800,77400200,77632400,77636400,77904400,78099600,78124800,78170600,78177800,78287400,78304000,78333000,78368600,78378800,78390400,78479000,79205000,81230200,81258200,81266000,81266400,81272800,81278200,81482600,81697000,81698600,81710400,81712000,81715800,81774200,82275600,82506400,82516000,82710800,82763800,82820600,82895800,82974400,82988800,82997000,83000400,83029600,83038400,83192800,83295000,83315200,84300000,84493400,84610800,84709400,85026600,85035000,85268600,85282800,85336000,85347000,85395800,85551800,85567800,85644000,86316200,86331000,86508800,87209800,87286000,87290600,87303400,87311400,87326800,87328800,87352000,87383400,87388000,87484200,87590800,87678800,87709800,87715000,87763800,87775200,87789800,87806400,88303200,88345600,88350600,88369200,88386000,88416400,88425800,88446600,88607600,88704000,88725400,88751200,88884400,88894000,88901400,88915400,88945600,88966000,88974600,89037600,89173000,89185000,89809200,89875400,90083200,90186000,91201400,91211600,91220600,91230200,91244000,91270200,91335400,91496000,93148400,93160800,93175400,93201000,93214000,93370800,93449400,93453800,93480600,93573200,93810600,93837000,93979400,94300600,94323200,94325000,94378000,94390800,95204200,95362400,95852600,96392000,96589600,96817400,96847200,96857800,97161800,97516800,97544600,97548600,97554200,97594400,97611200,97632200,97638600,97667000,97692000,97701800,97967000,98481200,98488200,98492800,98513600,98529400,98538000,98546000,98550400,98633800,98651400,98657600,98666000,98685200,98708800,98720200,98727000,98757000,98801000,99306600,99514800,99534000,99579000,99601200,99962800,99982400,100214000,100215600,100222200,100232600,100261400,100272800,100345200,103768800,104135000,104163000,104182000,104286600,110264600,110702600,111555800,111861600,111894200,112024000,112196400,112815600,113048800,113063800,113161000,113168200,113200600,113246200,113275200,113295600,113302000,113303600,113313400,113342400,113383400,113722600,113832800,113933600,114292400,114293600,114343200,115100800,115766000,116097000,116101600,116612200,116620000,117011400,117019600,117081400,117243200,117293200,117436000,117894200,117897800,120070600,120227000,120265400,120271400,120293800,120297400,120299600,120374400,120379800,120547000,120594800,120907600,121071400,121407800,121412400,121430400,121458200,121466000,121486600,121500400,121505200,121523000,121534000,121553400,121577800,121595200,121614000,121626400,121822400,121829200,121840600,121843999
chr8	0	138966200	10	0	.	1400	138966200	204,153,255	643	0,9200,4000,11000,2600,800,1800,2200,11800,2400,4400,800,3200,11000,7200,2600,16800,3600,7000,7600,12200,19200,2000,3600,7200,7000,2200,200,1200,4600,1800,1200,1600,7000,4000,3000,2000,4000,1200,2200,3200,10000,2400,6400,4400,2000,4000,5800,4000,2400,27200,7600,2400,1400,2800,29400,52000,800,3200,7400,6400,3400,2200,13400,9600,1000,5000,1200,6600,12200,600,600,1000,1400,3400,1600,6600,1400,3400,11600,600,4400,1200,1400,1600,4200,9400,4000,1600,1200,800,600,2400,3600,3000,9000,5400,1800,18200,4000,2000,4200,2600,2200,5200,1400,9400,2200,2200,400,5600,1200,4400,1200,4200,5400,5600,12000,1400,7200,2200,3000,400,7600,1400,1400,11200,7600,2600,2400,3600,800,1200,3400,9600,15400,2000,1200,200,600,5000,7000,4600,400,600,6600,4600,1600,5400,3600,3000,3000,6400,2400,3400,1800,800,1200,2400,2600,7200,1400,4200,6400,600,8400,6600,200,1600,3000,1200,800,1000,200,2200,3200,4800,3000,600,1000,6600,2400,2600,9600,2400,2800,800,1000,1000,1600,1800,600,6400,5200,1800,800,1200,2800,2000,3600,2400,3600,2000,1400,600,600,3800,1200,1200,2200,5600,1200,1600,400,7400,2600,2200,6400,14400,5400,3600,1200,600,600,1800,4200,1800,3200,3800,3200,7000,2200,1600,2000,1600,14000,2000,2800,20800,8400,12200,2400,5000,600,11000,1800,1000,2000,3000,2400,800,5400,10800,400,800,1200,2000,3600,1000,600,5200,7000,1600,1400,2800,200,2400,2400,10800,400,600,2000,1200,800,400,2200,800,1400,1400,2800,200,2800,2200,11600,1600,600,1600,8000,1400,3000,2800,2200,5000,1200,800,1000,3200,10400,800,1200,1800,2800,800,1000,3000,1400,2000,3000,800,1200,1000,1000,5600,600,6200,1600,1400,1000,2400,3600,2200,3200,1000,1000,2200,1200,1200,2800,1200,2800,12000,1400,3800,2600,2200,4800,3200,5800,7000,1600,2000,2400,2800,1000,6200,200,1400,2400,1600,200,800,2800,3800,1800,1600,1600,3000,6000,600,1800,1600,3000,4600,6200,1400,8200,2800,2400,3000,800,3800,8800,1200,3400,3400,4200,2200,1200,2200,3800,400,4200,4400,4200,4000,9800,1600,3600,3000,2400,1600,3400,1000,1400,2000,1000,2000,2200,15600,6400,2800,3200,3800,2000,400,2400,2200,3600,2200,400,1800,1400,5800,2800,800,4200,1200,1000,5200,4200,1600,32800,600,600,1000,2600,200,1400,1000,2600,3000,2400,3600,4000,27600,4600,2600,4000,3800,1800,400,4000,2800,1800,2400,1200,12400,7800,22400,1000,1000,2600,3000,6800,5400,1000,2400,2000,5400,3000,1400,1200,7200,3600,800,2600,7400,1000,200,1200,1600,10800,2800,2400,1000,3000,2000,8400,12000,6400,1200,6000,7000,1400,1600,1600,2000,800,2000,400,2600,3000,200,5000,3000,1800,5400,6400,3200,400,4800,1800,1600,3200,2200,2200,2000,2400,200,600,1200,7800,3400,1600,2600,4600,2400,3200,8400,9000,2800,800,1000,2000,4000,5400,5000,4400,1800,8000,3200,2400,3800,8600,400,5400,3800,1000,800,3800,10800,3200,800,1000,2000,2600,1200,400,200,44000,1800,200,8200,5200,10600,1400,2200,600,1000,1000,1800,1000,5200,18600,9000,4800,5200,1400,1800,2600,200,2600,2200,1000,10800,1000,2600,2200,1800,1600,2000,1200,2000,3000,1000,3400,6600,3800,4400,1000,3600,600,1800,3000,200,1600,20400,200,4400,3400,1800,800,5000,200,12400,2400,1800,3000,3200,5000,3600,3000,800,1600,26800,6400,800,1800,3600,2600,6200,2400,4200,2200,600,5600,3000,7400,5200,11200,11800,2200,2400,10600,4000,3000,200,600,1000,600,1000,10200,1	0,1400,11000,60200,86600,220800,221800,404800,410000,426400,438200,500600,520400,604800,623400,631400,636000,655600,667200,675600,687600,708400,740200,770200,1048800,1060400,1082600,1085000,1109200,1230600,1316000,1318800,1337400,2087400,2149400,2169600,2176600,2189200,2199600,2206600,2215200,2229400,2250000,2259200,2271400,2279800,2284400,2293400,2311200,2319800,2323800,2362600,2371200,2383200,2392200,2401200,2432000,2493400,2497600,2508800,2519200,2528200,2538800,2543800,2560400,2573400,2576600,2582800,2585600,2597400,2614000,2616000,2770000,2775400,2835800,2864600,2868600,2877600,2886400,2916800,2931600,2935200,2956000,2966400,2970600,2986200,2992600,3036800,3056400,3235200,3239600,3288600,3296800,3318800,3386400,3397800,3410800,3443600,3451000,3472200,3483000,3516200,3535400,3539400,3542600,3549000,3558400,3571400,3578600,3585200,3586400,3596000,3607200,3613600,3631400,3640800,3663800,3710200,3743600,4214800,4324800,4446200,4621000,4625800,4678400,4703600,4726600,5031200,5047800,5101400,5416200,5437000,5454800,5458800,5618400,5633400,5661600,5668000,5670400,5763800,5788200,5798600,5832800,5868800,5874800,6020600,6126200,6131200,6161400,6170800,6176600,6455400,6466600,6526800,6580200,7421400,8506200,8510800,8584200,9156600,9160600,9184000,10585000,10612400,10621600,10624800,10662000,10669000,10671200,10698600,10721000,10729800,10741600,10743000,10772600,11082600,11088400,11166800,11173000,11333400,11434200,11443000,11502400,11520600,11532600,11553400,12215800,12561600,12564600,12566800,12588000,12728200,12735200,12742000,12972000,15410600,15456400,15471200,16833000,18659800,19011400,19015400,19022800,19035600,19418400,19469000,19479600,19515800,19555800,19589400,19643800,19650800,19654600,19656800,19665400,19697400,20448400,28799600,29007400,30310400,30319200,30324800,30451000,30453200,30640800,30653400,30666600,30672400,31362600,31686200,31806200,31856400,32401400,32414400,32615400,32837800,32855000,32944600,32948600,33172800,33369800,35003400,35221000,35227200,36470400,36486400,36569000,36587000,36593200,36651000,36883800,36940200,36974000,37018800,37223800,37802000,37880000,37917400,37979000,38364800,38384600,38865000,38887400,38889600,39162600,39169800,39170200,39174000,39179000,39196200,39330200,39337600,39365200,39394200,39413000,39415600,39418600,39425000,39434600,39451800,39489800,39495600,39628600,40875000,41268400,41289200,41353000,41403400,41426600,41710600,41717800,41855200,46077200,47874400,47900800,48365200,52171800,54972800,55107000,55112600,55799200,55803200,55810200,55873000,55942200,55958200,56376000,63599600,63605600,65600800,65610000,65712200,67338200,67360400,67418400,68288400,68317800,68321800,68324400,68333000,68341200,68349400,68381200,68384400,68407000,68429000,68455800,68460600,68466600,68473600,68489800,68504600,68530000,68561600,69050800,69643000,69668800,69679400,69688800,69710200,69739000,69746200,70659000,70697600,70702600,70723200,70750800,70789200,71111200,71535000,71535600,71548200,71648800,71675600,71690400,71707000,71714000,71719800,71777400,71919800,71932000,71937600,71946400,71957200,71969800,72076800,72197800,72353600,72357000,72398800,72466400,72539000,72733400,72767800,72814800,72819000,72845400,72854000,72860600,72870400,72915000,72953800,73503400,74045600,74380600,74415000,74644800,74665000,74781600,75379400,75394600,75402200,75411800,75419400,75433800,75898200,75908600,75914200,75930800,76002200,76026000,76048000,76074800,76105000,76149800,76271400,76283000,76292400,76756800,76763400,76784400,76877200,77145400,77606200,81588800,81661000,81691000,81742800,81776000,81783800,81803000,82025600,82073600,82433200,82528400,83006600,83066400,83500400,83772800,83777400,83810800,83824000,83872000,83881600,83887800,83919200,83934600,83990400,84008000,84014000,84027200,84031200,84040400,84064200,84087200,84108000,84112600,84128600,84138400,84161600,84616000,84808800,84812000,85483000,85491200,85500600,85504000,85512400,85519600,85585600,85720600,85726400,85747600,85800200,85855800,85981000,85988400,85999400,86002200,86002800,86042200,86077000,86089600,86093400,86270400,86272600,86332800,86565000,86605600,86621400,86647200,86693200,86702800,86715200,86755000,86778200,86785600,86855400,87401000,88040600,88070800,88104800,88108400,88161600,88176200,88182400,88189800,88214400,93042800,93050000,97219200,100244600,101461600,101519800,101524200,101610000,101683800,101950800,102125600,102126200,102322000,102743200,102791200,102809200,102935800,103008200,103021800,103033600,103039200,103049400,103078200,103103000,103477800,103987200,103997600,105060000,105069200,105083000,105090000,105122200,105130600,105369600,108251400,108310000,108413600,110021800,110028600,110034800,110194000,110196200,110201400,110433200,110578600,110581200,111412600,111415600,111419800,111467800,111684400,111689200,111739400,111741600,111742200,112250800,112864000,112944000,112950400,113123400,113265000,113376000,113503600,113525000,113799200,113806800,113827400,113837200,113851200,113919000,113929400,115228200,115300600,115331400,116102000,116205400,117093200,117660800,118602000,118606200,118610600,118619200,118640400,118644600,119295800,120225200,120231600,120262800,120267800,120323200,120338600,124038600,125337800,125355600,125375800,125520800,125549600,125550200,125756400,125785400,127119000,127125000,128950200,128954000,129247200,129801400,129998600,130587600,131185400,131208200,131213600,131262400,131272400,131283000,133055200,133662400,134132600,135079000,135515800,135651400,135685000,135689400,136068600,136225800,136263000,136466200,136471800,136530800,136544000,136648000,136866600,136877000,136899800,137514200,137543600,137546600,137561000,137574000,137602800,138369800,138437200,138528000,138848000,138926800,138966199
chr9	0	139512000	10	0	.	3800	139512000	204,153,255	1040	0,1600,4400,4200,3000,13800,3000,3200,6400,8000,2800,800,3200,1200,3400,8000,3200,2200,1200,3800,7400,600,1600,12800,3000,5400,4400,3200,1800,6400,4200,16000,1800,3600,5600,600,17000,4400,2200,5000,8400,1000,8200,3200,3000,3600,2600,1800,1000,6600,2800,4800,6200,4000,600,800,7800,1600,9000,200,1000,600,1600,8600,3600,5200,1800,2400,2000,8000,25000,2800,16400,5200,7400,6400,3800,4200,11800,11000,3000,800,4800,3000,13200,1400,6600,2600,5400,2000,1000,2200,1400,800,2000,3800,2600,2200,2800,2400,2000,600,4400,4200,800,600,1000,200,1800,2200,1600,1200,1000,4400,1000,1000,2800,3400,10000,600,4200,5600,800,3400,3000,6000,4200,600,4600,1600,2000,2600,1600,1000,800,6200,3600,10800,2600,3200,5200,400,2800,2000,400,1800,1200,2200,3400,4400,1600,2200,1400,3600,6400,5000,6800,14600,4200,2600,2000,5200,5200,3600,2800,2000,1200,1200,400,1000,6000,1800,5800,1400,12400,3600,2200,6000,3000,2000,1200,2000,19200,4800,5800,1600,6800,2200,4200,2400,2000,4400,60600,4000,3200,5600,1800,200,2400,200,8200,23600,10400,10400,11200,1200,2000,3000,4000,3800,4600,2400,1200,1600,2200,800,600,5200,400,600,1400,13400,11200,1200,1600,5800,800,20400,3600,1200,400,1400,1200,3000,800,600,200,4400,600,2000,2200,2200,9000,1800,1000,2400,2200,400,9000,2000,2000,7600,3000,1400,1400,200,1800,6400,6200,15200,3600,3800,8400,800,3600,3000,1800,19000,21800,1200,11600,5800,2600,2800,1200,2400,2200,1000,4800,1800,2000,1800,3400,4400,6800,1600,2000,2400,2800,2600,800,2000,7800,1200,6400,5800,20600,2200,4000,800,3400,1800,5600,2600,6600,2400,16400,1400,1400,7000,2400,5600,4600,23400,5000,800,4200,7600,3400,10600,2400,16200,8200,10000,19600,6600,4800,800,4400,4000,5800,10000,14200,26600,2200,17200,3600,1200,2600,5000,1200,7600,5200,34200,5400,3200,1800,6400,2600,1800,1400,3000,5800,3600,8200,2400,3600,3600,8200,3600,3800,600,800,600,3400,3400,1200,1200,1600,200,1400,400,8200,3600,800,1000,3200,1000,3600,11200,2400,5000,2000,5400,1600,10000,6200,2200,1800,8000,20000,3200,9800,3200,5000,7800,1600,2400,7200,15000,3000,8400,5600,2400,16200,5400,16600,5800,22400,7600,600,8400,12600,3200,3400,1800,200,11800,2000,1000,2000,2800,2000,15600,1000,1600,3000,1800,600,3600,4000,3000,2800,4000,9400,4600,13000,17000,13400,1000,200,5800,5800,1600,1600,1800,3000,1000,5200,6200,4800,2800,3200,5200,1800,21200,3200,7800,7600,6800,2600,3800,36800,4000,1000,18600,12400,800,600,9600,1800,1400,3400,3200,6400,4400,11600,1400,800,2000,6600,5400,10200,800,600,1600,2400,2200,19800,4800,5800,1200,3200,9200,1200,4600,2400,3200,1200,5200,4800,5200,1600,1600,2400,1800,1800,2600,6800,11200,1600,1800,2800,1400,800,200,200,1400,4800,1000,8600,2600,20800,16800,600,2400,3600,5200,2000,3600,11600,2000,25800,600,2600,800,2400,1200,3800,2200,2400,1600,800,1200,2600,1400,3200,4000,1400,200,800,3400,10600,1800,5000,600,3800,1200,6000,8000,5400,2800,6800,600,4600,400,600,2600,400,2000,3400,6600,1600,1200,10800,5000,6200,800,1800,2800,2000,1600,8200,4000,2400,3800,4600,5800,17800,3000,24800,5400,32200,2400,25000,3400,2400,15000,4400,800,1400,600,1800,3200,2200,1200,2000,1800,3800,1800,4600,4000,3800,2200,5400,6600,2800,2200,2200,1200,4400,4800,2200,5000,2400,2600,2200,2800,2000,2400,1000,2200,800,6200,11200,5000,2000,3400,3400,800,5000,1000,2200,5800,2200,8600,14600,6800,1400,800,4200,600,3000,19800,2000,1800,6400,6800,1600,14000,4600,3200,5000,12800,10200,5000,1000,2800,1400,5600,2400,3800,1200,200,1200,2600,1600,600,8400,1000,2600,1600,1000,1200,800,600,3400,200,1600,400,3800,1000,1400,23800,15200,3400,2800,6800,800,1800,3400,9800,2400,800,8200,6200,3600,600,2800,2600,9800,800,5800,600,2800,4600,1400,4200,1200,400,200,200,1000,22200,4600,11000,4000,4000,2000,3200,1600,15800,15800,200,1200,600,2800,1000,2000,4000,4600,8600,2000,4200,1400,2800,1000,1000,800,14400,1800,2000,2400,1600,8200,2000,1800,2400,1600,2200,7000,8000,800,1600,200,1400,4600,1400,800,1800,400,600,3400,200,1200,800,4000,800,2400,3600,4800,2800,5400,4600,5200,17400,2200,4600,1400,2800,3200,2200,800,800,7200,2000,2200,11000,7600,3600,1400,600,1600,600,5200,1200,200,3400,6000,1800,2200,1200,8200,4200,4800,5200,2800,2200,2200,3800,2200,800,2200,800,1000,1600,4000,5600,400,19400,800,7000,600,2400,1600,200,1400,2200,2000,2200,400,800,600,1400,1600,2200,3000,5800,1800,10800,2600,2400,1200,2000,1000,600,5000,9000,24200,1200,1000,2800,6800,1400,4000,1200,2000,2400,2600,3600,800,1400,1400,1200,4000,600,2200,1400,1200,600,1800,12600,6400,800,1000,3200,3400,3400,3200,4200,1000,400,12000,800,800,1200,1600,10600,19200,1800,2400,2200,8400,6800,2000,5800,2600,3600,1400,2400,1000,1400,12400,1600,3400,5600,18800,1200,3600,2400,3000,1000,7400,600,10800,2800,600,5800,1400,2200,3600,9800,5200,3400,2600,4000,1200,4000,5000,3200,1600,1400,2000,1200,1200,600,600,4600,2000,2400,2800,6400,3000,6800,1600,1800,3800,2000,2400,2200,1400,5000,2200,3400,3200,4000,400,200,600,800,6000,600,2800,1600,600,1000,1400,1000,1400,2000,2600,6800,1000,2800,5200,1600,1600,5600,5600,6800,15600,6400,1200,4600,7800,5600,1000,11000,2600,8200,600,2200,1800,5600,1600,2000,1200,5200,400,3800,5800,4400,1200,1600,3800,1400,4200,6000,8800,6000,600,8200,8000,800,3400,600,2400,4200,4000,3000,1000,1000,8200,1400,1000,5000,7800,800,600,1	0,3800,34600,165400,171400,458800,999200,1010400,1021600,1040600,1064400,1100600,1133600,1378000,1961000,2530400,2556600,3364600,3370200,3404600,3416400,6444800,6448200,6807600,6992600,6997200,7005800,7024000,7043800,7048800,7057400,7077200,7095200,7119200,7126400,7135800,7143200,7161200,7180800,7192200,7207400,7219400,7222600,7733600,8102800,8818000,8862400,9041000,9046200,9050600,9258600,9266200,9336000,9350200,9372600,9374000,9379200,9389000,9394800,9404000,9409000,9413800,9416400,9423400,9437800,9448400,9455600,9465000,9473000,9485600,9497200,9533000,9539400,9596200,9610200,9820200,9829600,9842400,9850200,9897200,9931200,9940400,9951600,9963000,9981200,10001000,10393200,10428800,10435000,10467400,10476600,10479000,10491800,10512800,10518000,10579200,10595600,10604800,10611000,10616200,10850000,10918400,11258200,11295000,11561800,11591600,11636600,11638000,12546000,13014800,13026600,13035600,13821600,13878200,13887400,13893800,13908400,14030600,16917400,17493400,17670000,17770200,17809600,17860800,18474000,18492400,18562800,18698200,18763800,19328800,19544200,20634000,20663000,20669200,21051800,21227200,21637400,21911200,21925000,22434600,22984000,24774800,25545000,26089000,26099800,26277600,26293400,26306400,26339000,26392400,26404000,26436600,26525200,26647400,26710000,26767400,26781800,26792000,26814400,26841000,26844200,26857800,26988800,27058400,27066800,27350400,27436800,27633200,27642800,27651600,27759800,28513400,30256600,31668000,32121200,33196600,33208800,33318200,33343000,33433600,33448400,33477200,33501200,33537000,33544600,33552200,35953400,36139800,36143000,36163800,36204600,37613400,38413800,38477000,38486000,38511200,38541800,38552400,38558600,38561400,38563800,38574000,38633000,38647400,38663200,38791600,38861800,38869400,38876800,38896800,39013400,39024200,39049400,39057600,39062200,39081400,39190200,39196600,39207800,39241400,39259400,39276000,39294800,39325400,39332200,39896600,40004800,40035000,40076200,40090600,40115600,40171400,40179000,40193800,40200800,40202600,40203600,40211600,40225000,40252200,40272800,40281200,40307600,40383600,40394000,40980000,41048800,41097200,41131200,41147000,41195200,41588800,41607600,41611000,41613200,41615400,41620400,41625400,41633000,41641600,41660800,41683800,41691600,41702200,41703400,41708200,41719600,41723000,41744800,41771600,41837600,41874000,41884800,41906000,41910800,41925200,42981200,43082400,43100800,43128200,43231600,43822600,43911600,43984200,44766800,44774800,44835800,44846600,44884400,45025800,45048800,45077400,45141200,45234000,45249800,45265200,45351200,45379400,45394000,45400400,45423400,45431200,45440000,45451200,45459600,45469200,45472400,45562200,45566600,45571000,45588800,45612000,45618600,45626000,46071800,46185200,46194600,46684200,46695200,46705800,46717600,46746600,46765600,46774400,46793000,46815800,46918400,46934800,46946400,46960800,46972400,46989200,47010000,47025800,47054000,47059600,47079600,47086600,47092600,47099800,47119400,47126200,47135200,47144600,47185200,47209400,47213800,47215800,47234200,47246000,47249800,47285600,47373400,47392600,47432000,47447200,47459400,47640600,47652800,47680000,47689400,47694400,47706400,47733600,47793800,47798400,47802200,47804400,48055200,48057200,48060400,48085000,48093000,48427200,48441000,48456000,48466600,48470800,48474400,48479600,48537800,48551800,48560200,48580600,48602000,48611200,48627600,48646000,48657400,49529600,49548200,49569600,49583800,49600800,49617000,49622800,49636400,49687600,49703800,49787600,49805200,49812600,49823000,49831800,49839400,49857000,49866600,49890200,49896600,49920800,49932000,49933400,49942400,49957400,50158400,50169200,50172600,50176400,50191400,50206200,50224000,50243200,50249200,50251800,50282600,50295400,50309800,50323200,50330600,50333200,50338800,50356600,50379200,51937800,51943400,51956800,51970400,52045400,52063000,52089800,52094200,52112000,52329800,52343000,52616000,53030000,53521600,53550000,54060800,55053600,55071200,55078400,55222200,55584200,55596000,55599800,55777200,55835800,55860200,55874800,56237200,56242200,56250600,56289600,56299800,56303000,56327200,56348800,56352800,56381200,56404800,56439000,56442000,56452000,56501800,56530800,56546200,56560400,56568800,56585400,56885000,57066400,57104200,57126800,57128600,57136400,57178600,57184600,57193400,57216800,57229000,57239400,57244200,57260600,57320400,57329000,57357200,57368200,57390000,57398200,57463200,57479600,57492600,57503000,57589000,57624400,57655600,57659800,57665600,57673200,57692800,57740400,57748200,57757600,57759800,57763600,57764200,57777000,57779800,57795800,57810200,57833000,57840800,57870400,57888800,57896600,57907000,57914400,57937200,57954800,57963400,57981000,57987400,58014400,58016600,58070600,58169000,58204200,58207400,58216200,58351200,58381800,58468200,58530800,58534200,60519000,60521600,60839400,60917600,62595600,63214000,63231600,63238200,63254200,63263400,63372200,63377600,63389600,63401400,63410200,63420800,63427600,63431200,63441200,63472400,63480400,63489800,64585200,64709200,64733200,64792400,64803200,64811000,64815400,64820200,64836000,64845800,64966600,65002600,65018200,65027400,65302000,65346800,65679200,65689600,65710800,65721800,65735400,66011600,66031200,66037400,66066800,66075000,66111800,66121800,66151200,66159400,66163800,66189800,66219400,66226000,66249800,66259200,66384800,66590400,66696400,66701200,66719200,66741800,66765400,66776600,67200000,67437000,67450800,67458000,67468200,67477800,67535200,67539400,67548800,67552200,67569200,67576200,67790800,67798800,67809200,67835200,67862600,68026000,68071000,68111200,68253200,68447200,68980200,73017600,73042200,73051400,73271000,73275200,73315800,73325800,73332400,73337000,73342600,73350800,73379400,73396000,73413000,73429400,73449600,73482600,73494000,73500400,73512600,73546000,73559200,73583800,73593000,73618600,73647200,73666000,73671000,73693000,74012800,74047800,74059800,75060000,75109600,75134400,75203200,75217200,75221800,75321200,75322800,75332200,75339600,75385400,75391200,75411000,75559200,75564200,75632200,75723000,76416400,76513400,76520000,76521800,76554800,76555200,76562200,76563000,76587600,76593400,76601000,76626200,76649000,76669200,76690400,76852800,76887600,76912400,77193400,77347200,77823200,78611600,78651800,78658800,81516800,82102800,83880200,87090800,87112200,87119200,87162400,87197200,87202400,87221600,87226400,87249400,87282400,87283400,87284000,87286800,88300800,88331200,88352200,88853200,89520400,89535400,89658600,89664200,89751400,89767600,89783800,89838400,89854200,90106600,90115200,90129200,90164000,90171000,90185200,90201600,90423400,90471400,90618200,90808400,90958800,91018400,91026400,91130200,91189200,91196600,91610800,92277000,92325400,92679800,92820800,92837000,92951000,93001400,93166600,93190400,93538800,93669400,93971200,97111400,97460400,99599800,99646000,99721200,100341800,100352600,100359400,100370400,100630800,100662400,100759400,101037600,102802400,102821200,102831800,102839200,102848400,102855400,102862400,102882400,102888600,102898800,102903200,102915800,103273400,103306800,103386800,103451000,103509000,103927600,103958600,104169800,104276400,104777600,104784400,106008000,106013600,106030200,106097200,106176200,106191400,106203600,106254400,106259600,106264400,106268800,106280800,106307200,107362200,107368200,107428000,107538000,107545800,107620400,107630600,107927800,107955200,108245000,108323200,108356800,108381800,108694200,108704800,108765400,108768200,109332200,109698600,109760000,109807600,109808200,111778200,111781200,113493400,113496200,113500000,113504400,113618800,113749000,113773800,113822000,113829200,113866800,114250600,114264000,114343600,114907000,114911600,115079200,115109600,115112200,115128200,115140000,115168600,115177400,115179800,115190200,115244000,115415400,115933000,115941800,115971000,115990600,116000000,116373200,116377000,117307200,117313000,117346000,117552800,118135400,118969000,118975800,118977600,119648000,119669200,119685000,119712800,119755200,119860000,119865200,119894000,120347800,121234600,121289600,121339800,121374600,121419400,121427200,121463000,121829000,121839800,121852600,121899600,122730400,122740800,122823000,123003400,123427000,123537400,123545800,123563000,123780000,123803000,123833800,123935200,123974400,123996200,124095000,124645800,124848800,124927400,124939400,125155200,125186400,125224200,125258600,125271400,125288200,125444400,125466600,125496800,125877200,125897600,126184200,126204600,126217200,126758400,127425400,127441800,127460400,128583800,128589000,128625800,128657200,128671400,128771800,128786000,129332000,129378200,129387200,129395200,129418800,129442000,129577000,129581600,130696000,130789200,131089400,131107200,131133800,131153600,131168800,131173800,131177600,131762800,131947000,131954200,131960800,132672800,132777400,132808400,132815000,133033800,133035200,133044600,133046000,133049800,133066200,133150600,133160600,133352400,133355000,133359200,133362000,133375400,133390200,133475000,133504800,133518600,133573000,133602000,133613200,133621400,133631400,133649800,133663400,133667800,133674600,133698200,133712200,133716800,133736000,133756400,133774800,133781000,133845400,133957400,134039600,134050800,134060000,134068000,134080600,134089200,134122200,134131000,134138800,134143600,134156200,134807200,134871400,134888000,134896600,134908800,134948400,135978000,136368600,136378000,136476000,136494600,136513600,136518200,136532800,136542000,136553600,136557600,136561400,136755000,136969600,137053000,138987600,139292000,139496800,139511999
chrX	0	125939400	10	0	.	156800	125939400	204,153,255	1740	0,800,1400,400,4400,4400,1600,4400,3200,600,2200,800,4200,6000,2400,4200,3600,1000,400,3000,1200,3000,4200,200,1000,2400,1200,800,7000,5600,800,10200,5000,2400,1800,5000,1000,2600,800,1400,2800,6200,2000,1200,1000,400,800,10800,3600,800,400,1000,5400,6000,8200,4800,3400,400,800,1400,2600,1400,800,2600,3400,2000,1200,400,400,1600,4400,2800,25400,1200,2800,800,1800,1400,800,1000,600,1600,2600,1800,2000,6200,400,600,1400,4600,800,1400,1800,800,9400,1200,1800,1200,5600,600,3800,600,1200,1000,1000,600,2200,5400,2600,4400,4000,5800,3400,2200,2200,9200,6000,200,200,14000,11000,7200,14000,6400,11000,4000,800,3000,1800,1000,5000,2600,1400,4000,3600,400,3600,2200,6600,1600,2400,4000,5200,5000,6400,45000,19000,29400,16000,800,4600,3800,10000,27200,16800,23000,8400,13200,17000,9400,10200,10200,9400,2800,3200,3800,10800,2600,5600,1600,1800,3600,1200,3600,200,2200,17200,7200,1800,1400,1800,3600,200,800,7600,600,1600,12600,16400,4800,6600,6000,5600,2000,3400,800,2800,2000,200,5600,5400,5600,1800,11000,6600,48800,11200,4400,13200,16400,9600,44800,9600,6800,800,15000,400,1400,2400,1400,1600,200,4000,3200,1200,1600,2000,200,1600,1600,2600,800,1600,2600,3200,2600,800,2200,2800,3000,3600,4400,5600,800,800,2800,800,1400,1600,4800,800,800,600,1000,1000,2800,800,2600,600,3200,2000,800,1200,1000,1000,600,600,800,5000,2200,2400,10400,1400,1000,600,200,1000,2600,2400,7600,2000,1800,2200,4000,2600,5600,1800,600,2600,2200,800,600,400,8400,7600,2600,2800,4800,5400,600,2400,1600,6400,14000,800,7400,1000,1600,800,1600,400,5000,1000,4600,200,800,1200,8600,2400,600,7200,3600,400,8400,21200,1000,2000,16600,4200,1600,5600,1400,1400,1200,2600,3800,4600,1000,4200,1400,2000,1600,1800,2000,10800,3000,23000,8200,31400,4800,2600,7200,17000,7200,6800,13200,2400,12600,3400,32800,2200,3200,1000,200,800,800,9200,2400,2600,14200,6600,800,400,6000,18800,25600,3400,2600,17600,10800,800,8600,9200,2000,3000,6400,3400,7400,1200,7800,2000,9200,5600,11200,11400,1200,5600,2200,15400,1800,2200,4000,3000,9400,6800,1000,4200,1000,2000,2600,2400,2200,2600,2600,3400,2800,1200,800,2000,2400,1200,1200,600,1000,800,200,1600,200,1800,3000,1400,1800,1400,1000,3200,2400,1000,200,1400,2000,2600,8600,2000,6000,4200,2800,200,4400,1000,3000,2400,1200,6800,2400,1600,600,1000,1000,1600,800,1800,4400,15600,29400,4200,800,1000,7200,9600,7400,800,2800,2600,200,3000,2400,5000,1000,9000,400,2400,4200,2400,5600,200,2000,2800,200,800,200,800,1800,9600,10000,800,14800,15200,4800,2000,2200,4800,1600,11200,1200,6400,2800,50400,200,200,12000,4600,7200,8200,14000,2800,400,3000,200,200,20800,8600,800,8000,200,400,6200,15200,3800,5600,3200,5000,4800,2000,1400,1000,3800,3000,400,2200,8000,400,2000,1000,1000,6200,1400,2200,1800,2400,200,600,1400,2200,3200,2200,2000,2800,1400,5000,7200,3200,5600,4000,5000,11400,800,1400,1000,4800,7800,3600,4000,5600,4400,3600,3200,10000,4400,9000,2000,1600,7000,400,2400,4800,2000,10200,3400,1400,2800,11000,1800,12400,4600,2000,2400,9800,8200,4000,10400,5200,26200,3000,3800,2200,1400,1000,1600,2600,1200,2200,2200,1600,800,1600,8200,9200,14400,400,3800,9200,6800,2000,9600,5800,1400,1000,600,800,7200,2000,14200,2400,3800,7600,3000,2800,9600,2600,5000,1600,3000,1800,1800,3200,1200,800,1000,1400,4000,400,2800,4000,2800,1000,1000,4000,1800,200,4000,2200,600,400,14000,1800,6000,1600,2800,3000,4000,1800,2000,2000,600,1400,4400,9200,800,3000,1600,14800,200,3000,1600,7200,400,1800,2400,1000,5000,2400,600,1200,3000,2800,2800,1800,200,200,1800,3200,2800,5200,200,1000,1800,1600,5000,9200,2000,2400,2600,2200,6000,3400,1000,1400,6800,9000,2200,3800,400,8800,4800,400,4800,7400,1400,2200,1800,1000,1600,200,1600,1600,7200,4000,5000,1000,4000,2200,1600,2600,2600,1000,1000,800,200,200,1200,800,3000,1000,6200,1600,1400,3200,2400,9000,800,10600,5200,1800,10000,10800,9600,800,1600,5800,9800,2400,16800,3000,2400,1200,800,3000,400,12000,2400,1000,13800,44200,6000,38600,1000,18000,1400,800,1600,1000,2600,4800,2600,1000,11400,800,1600,200,600,2200,1400,2000,2600,3200,2000,400,4600,600,2800,400,1800,1200,2800,200,1800,400,1200,1800,200,4200,2600,400,1400,9400,600,400,3000,1800,1600,4800,1200,1400,9600,6800,2200,9000,3800,4600,1800,5400,16000,32000,6800,3200,8600,1800,4000,1000,1600,3800,8200,6000,4400,5400,6400,22000,1200,9800,600,9800,1200,5000,3600,2600,3400,1600,400,1600,2600,1000,2400,12000,14600,9400,4400,7000,11200,1400,13800,2400,4200,2000,1600,27400,2600,800,1000,1800,2200,1000,14800,1400,3000,1200,3000,2200,3800,3600,3200,1400,1400,2400,3000,400,800,200,1400,2000,200,600,4600,1400,200,2200,1800,1200,1400,2200,1400,1200,1400,1800,5400,1000,1200,2600,6000,2400,800,1400,2600,600,1800,3000,2400,3000,1000,1600,5600,8000,5600,5000,4200,1400,6000,1200,800,800,1000,600,1000,2400,2600,800,2400,4200,600,200,2000,800,7800,1400,11000,1000,1800,2800,5400,2800,4200,1600,200,3000,200,1400,1600,3800,200,2400,1000,600,3800,2000,6800,1200,200,5400,4000,800,3600,2200,1400,4400,4400,2600,600,4000,600,2400,7600,15800,2200,1600,5600,1600,3400,200,3800,3000,1800,2400,1200,800,3200,8400,600,2200,2600,16000,4800,1400,9400,400,600,800,1200,6200,2400,800,4800,6200,1000,3600,1200,600,1400,200,3000,1000,5400,2000,2800,400,3200,2000,6400,7600,7400,2400,4600,3400,1200,20600,400,5400,2400,15400,6200,9200,2800,21200,10400,37400,5000,200,6200,16600,3800,3600,4800,4600,2800,13200,4000,20000,2800,9200,3800,2000,600,9400,2000,11600,800,2600,24400,200,3000,1600,5800,5400,2400,3800,4400,1200,8600,2000,800,1800,600,2000,1200,6400,3400,1400,1400,1600,3400,6200,4200,8800,1000,1600,200,4200,800,2800,5800,600,3600,2600,1200,200,2600,7800,1400,8600,800,11000,600,200,200,11000,4800,1600,5400,8200,2600,7800,2200,2800,2000,2000,400,2200,1800,1000,5400,1000,600,3000,1200,1800,1400,400,3400,800,1600,200,3000,800,1600,4800,2000,2600,1200,400,3400,2000,800,10600,3000,4600,1800,2600,9400,2400,4200,800,11000,4800,2200,1000,600,3400,2400,2600,3400,1400,800,800,2400,3400,400,1800,1400,400,200,1600,1200,800,3800,200,1000,5400,1400,7200,10400,6000,200,1600,600,1400,1000,9600,2600,4400,1200,1000,3200,1400,200,800,3000,800,600,4000,1200,11800,400,1000,600,3000,2200,800,2600,4800,800,7400,1000,2600,600,2400,1800,3400,3000,600,400,1600,2400,1400,800,2200,1400,600,1800,800,1000,1400,1600,2800,5200,800,1000,3200,800,1600,800,1000,2800,1600,400,4600,1000,3200,1200,1800,3200,200,1600,8200,800,800,2000,600,1400,800,1200,5600,1800,2800,12400,1600,7400,3000,3800,3800,400,600,800,6600,1600,1000,2200,600,400,2200,200,600,3400,1000,600,1000,15600,200,1200,800,3200,800,1400,5600,800,2800,1200,12600,10200,6000,1000,1400,1200,1800,3400,3000,2200,2800,2600,1000,6400,2200,4000,2400,6200,2200,2200,600,6000,1600,1800,1400,4200,6000,4400,1600,18600,400,33400,200,1400,4400,9800,2400,12000,5600,200,6400,2000,5800,2000,3800,5000,800,2400,1400,600,800,800,3400,5400,4600,6400,5400,600,200,1800,8800,600,13400,74400,5800,1200,21200,19400,14400,20400,1200,1600,13400,6400,19400,4000,2000,3000,3400,1600,5200,1800,4000,17000,2600,8600,1200,1000,1800,1000,1400,3000,4200,5000,800,800,1400,800,1800,1600,2400,15000,4200,6800,5000,2400,2600,3600,1000,1400,4600,2600,6400,1000,3600,600,800,1600,1600,200,2800,2600,2600,1000,400,8400,1000,1000,1600,400,1600,1800,800,600,400,2000,4800,1000,2600,800,16800,4200,1200,1000,7200,2200,1400,1000,1400,4200,1800,2400,5800,3000,2800,4600,1400,2400,4400,3000,5400,400,1000,1400,1600,12800,3800,1800,1800,3200,5800,1000,1400,1400,1000,1000,800,2000,10000,2200,5400,1000,5800,8000,1200,1400,1000,3600,1200,4200,1200,1000,1200,7200,1200,4200,6000,1200,2000,1600,1600,400,5400,2200,4400,1000,1600,1800,2400,1400,29000,17200,8600,28600,5200,600,2000,1000,1200,400,13000,2000,7000,1400,8400,22200,3200,1200,2000,200,2200,600,800,200,4000,1600,1600,800,600,4000,6400,13600,7000,3800,1800,3400,1000,1400,2800,2000,6000,1800,600,1200,1200,1000,600,2000,1400,800,800,1600,3600,400,800,200,1800,1400,5000,1000,2200,2200,1200,200,3400,1600,800,1000,2200,4000,400,600,6600,600,1000,2600,1000,3800,3400,2800,1000,2400,1600,8400,600,8200,1400,800,1200,2400,2400,1200,2200,3600,1600,3000,1200,1400,1000,1800,400,600,1400,2600,3800,2000,2400,12800,8000,3200,3800,1800,2800,15600,7200,2600,1800,2200,800,1800,600,1000,9400,2200,1000,800,200,200,3400,2000,4000,2000,19200,6400,29400,22000,800,31400,7000,10200,5400,1400,800,3400,7200,2400,16400,3600,4000,1600,2800,800,800,1000,200,6800,4600,1400,1600,600,600,1200,7200,1000,800,2800,2600,8000,7200,18600,800,2600,400,13400,2400,1400,6200,1000,3400,2400,3200,1200,2600,800,1200,3000,1600,12000,6000,1000,1800,3200,1200,7000,1400,1400,800,2000,6800,2000,7800,2200,600,3200,1200,1	0,156800,383800,389000,815600,5717600,5958800,6294600,8440000,8876400,9468400,9481400,9489800,9498000,9581200,9585800,9614000,9620800,10217800,12219200,12274400,12328600,12391800,12446400,12658200,13126200,13137600,13145000,13166000,13175000,13314600,13317600,13330600,13339200,13345800,13410600,13738400,14305800,14398000,14631600,14686800,14823200,15635000,15758400,15789000,16388400,16409400,16415600,16453800,16790000,16821600,16826800,17559800,20078000,20119000,20131000,20140200,20212200,20298000,20305600,20309600,20341800,20346800,20365600,20373000,20378800,20386400,20405600,20406800,20408400,20410800,20432600,21064000,21115000,22066600,34379000,34528000,34558600,34577800,34628400,34631000,34700400,34748600,34793600,34808600,34892600,34926000,34990800,35005400,35009600,35026600,35032200,35036800,35044600,35084600,35099800,35102800,35111200,35120400,35133800,35160600,35170800,35172600,35197200,35203000,35209600,35328600,35386400,35421000,35449600,35562600,35567400,35586200,35711200,35727600,35731600,35741800,35794800,35795200,35796200,35814600,35826400,35852000,35868600,35878600,35890800,35924800,35929200,35941200,36012200,36031800,36040800,36046400,36058800,36064800,36124200,36136200,36152800,36163400,36181600,36187000,36191800,36198200,36211600,36217000,36225600,36272400,36296000,36326600,36349600,36352400,36357800,36363400,36376800,36406200,36426200,36450400,36473200,36493200,36512400,36527800,36538800,36554800,36567000,36575200,36625600,36636600,36651000,36656200,36666600,36673200,36677400,36701800,36707400,36720400,36720800,36730200,36749400,36896800,36901200,36912000,36916000,36928800,36930400,36932000,36945400,36951400,36955800,36971400,37033800,37046200,37058400,37067400,37082200,37086800,37105200,37112400,37116600,37120200,37129200,37145800,37155400,37166600,37169600,37182200,37196800,37249000,37262400,37268400,37283400,37301200,37315200,37362400,37373000,37382600,37388400,37453000,37481800,37507600,37594600,37608000,37628000,37632400,37637200,37643800,37647400,37658000,37661600,37676600,37741800,37758600,37762000,37767000,37812400,37819800,37829600,37849400,37856200,37888000,37900200,37917800,37924800,37937000,37957200,37984800,38015600,38039400,38122000,38145400,38153400,38189800,38213400,38215000,38275000,38602000,38604400,38648000,38727000,38733000,38739200,38745800,38824200,38846800,38872600,38885200,38888800,38890400,38894000,38898200,38931800,38940800,38944000,38958000,38993600,39098600,39125000,39135600,39145000,39157800,39167400,39179200,39189000,39195600,39200000,39206000,39211000,39220400,39233000,39239600,39269600,39319200,39383000,39389600,39401000,39426400,39437000,39447800,39451400,39459200,39468600,39470800,39490000,39508000,39517600,39540400,39544200,39567600,39582800,39589200,39591000,39593200,39600600,39608200,39617000,39625400,39626200,39643400,39657000,39669000,39675800,39676600,39695000,39702600,39713000,39741600,39770200,39786800,39803200,39832600,39844800,39848800,39863200,39878000,39894200,39907000,39911000,39919200,39944000,40161400,40168600,40174800,40180800,40186000,40195400,40204000,40217000,40223200,40248800,40262400,40294600,40301600,40312600,40323400,40342000,40350400,40359200,40376200,40388200,40409600,40415000,40456600,40483600,40496200,40500000,40504400,40514200,40613800,40625600,40631200,40643600,40661400,40670800,40671800,40684400,40698000,40718400,40746000,40756000,40760600,40783000,40794600,40798000,40808000,40820200,40825200,40833400,40845200,40849800,40858400,40866400,40877000,40900800,40914400,40921400,40934600,40961600,40964000,40970600,40987200,41004600,41008000,41016200,41021600,41026800,41041200,41050800,41054400,41158400,41191000,41194400,41298800,41305000,41315800,41393000,41399200,41423200,41563800,41598200,41602800,41607200,41615200,41624200,41637400,41642000,41644800,41648600,41649000,41686000,41686400,41694200,41704800,41710800,41713800,42116200,42138600,42563800,42569800,42571200,43408400,43424800,43433400,43471000,43485000,43493600,43503400,43508800,43515400,43515800,43521000,43532800,43566800,43574800,43591200,43837000,43850400,43886000,43911600,43914000,43937800,43965400,44033000,44110800,44130800,44157200,44187400,44211000,44213400,44217200,44229000,44241400,44249400,44299000,44324600,44327800,44352800,44388800,44398200,44417000,44419400,44440600,44442000,44446800,44453400,44474000,44507800,44508400,44511200,44516000,44520800,44532000,44536800,44545400,44549400,44562200,44573000,44577600,44592600,44610200,44620200,44659600,44668800,44680000,44684600,44696400,44701200,44710600,44728000,44778800,44779400,44793400,44832400,44851800,44864800,44874200,44890000,44896400,44898000,44904600,44905000,44910000,44932800,44952400,44962800,44984200,44993000,44996400,45003400,45032000,45040800,45051400,45066200,45099000,45120600,45129600,45138600,45150600,45156400,45160400,45161600,45168200,45185600,45196600,45207200,45221400,45229000,45241200,45273400,45278800,45282800,45285400,45285800,45305400,45357600,45365600,45386400,45405000,45430200,45484000,45501200,45540800,45548400,45553600,45563400,45576600,45582600,45599200,45603200,45613000,45637400,45645400,45657200,45670400,45687600,45702400,45709400,45715800,45720400,45734400,45740000,45804600,45818200,45874800,45885600,45889600,45893000,45919200,45924000,45948800,45954000,45956200,45964200,45978000,45985800,46020200,46026200,46030800,46045000,46056800,46067800,46076400,46088200,46094800,46124200,46139800,46157800,46161000,46184000,46189400,46192000,46209800,46226000,46230200,46234400,46248000,46259200,46290000,46304400,46315800,46331800,46345200,46352400,46377000,46387000,46403400,46415000,46423200,46427600,46434200,46436000,46454600,46481200,46484600,46513000,46522600,46527600,46539400,46543000,46549800,46580800,46586000,46592400,46596000,46654800,46728800,46750000,46754800,46830200,46875400,46892600,46895800,46905200,46923200,46934400,46968600,46974400,47042600,47097200,47109000,47124800,47127800,47146600,47155000,47169200,47172400,47188000,47212400,47221200,47239400,47258200,47266800,47311600,47321000,47359000,47369200,47456400,47488000,47499400,47510800,47518000,47524600,47528600,47543600,47544800,47607600,47610800,47619800,47633600,47637800,47676600,47679000,47709600,47720000,47742600,47753000,47760400,47765200,47798400,47818600,47819200,47820000,47823800,47841600,47848400,47857800,47858600,47863600,47881000,47889000,47895600,47905600,47922000,47936800,47946200,47961800,47996400,48028200,48029400,48040800,48051600,48064400,48067400,48082400,48084400,48098000,48109200,48111000,48138200,48154600,48161000,48167800,48175400,48181600,48191600,48192200,48206000,48261200,48278400,48321000,48334600,48339800,48379200,48386600,48391800,48397600,48404000,48414000,48427800,48432800,48433400,48624200,48631800,48643000,48648000,48653600,48664600,48689600,48703800,48709000,48725400,48737800,48746000,48758200,48769400,48778000,48792600,48810800,48847800,48851400,48858000,48889800,48913000,48926000,48944400,48951400,48957800,48968200,48973800,48986200,49011800,49031200,49040200,49043000,49060200,49108800,49115600,49155800,49159600,49227600,49237000,49260800,49270000,49280200,49305600,49321200,49336600,49344600,49357200,49379400,49386400,49388800,49407000,49432600,49449200,49500400,49508800,49528200,51816800,51825200,51860800,51898600,51921200,53986200,54058400,54136400,54147600,54149800,54179200,54344800,54613800,54617400,54618000,54649800,54679000,54682600,54748800,54767800,54773000,54795800,54815000,54820000,54824400,54835400,54840800,54870400,54883600,54896400,54902600,54915000,54928800,54938600,54961600,54968400,54985000,55021600,55032800,55037600,55049800,55059800,55065600,55069800,55091000,55100200,55125400,55133600,55140400,55149800,55157400,55182200,55189800,55202200,55203400,55216600,55230600,55237800,55249400,55253800,55263200,55269200,55274200,55281400,55292600,55296000,55300400,55314400,55331800,55355200,55369600,55380800,55393400,55406000,55421000,55425400,55431000,55459200,55466600,55506200,55518400,55528200,55565200,55571000,55595600,55613000,55644800,55662200,55675600,55696200,55740400,55767000,55851600,55866000,55880000,55882200,55892000,55961400,55977400,56007400,56085600,56120400,56127000,56130400,56165000,56168800,56206400,56218400,56236200,56259600,56262600,56289800,56291800,56295000,56298400,56302800,56447200,56504200,56683600,56706800,56751400,56756000,56764200,56850000,56940200,56949800,56958000,57020400,57052400,57116600,57126200,57160200,57190800,57209600,57222400,57234800,57242400,57249200,57254800,57374000,57402800,57436000,57445800,57505000,57513200,57528000,57568800,57573600,57616000,57622200,57624800,57632800,57649000,57702800,57705800,57709200,57726000,57731000,57752400,57755400,57789600,57795800,57813200,57825800,57834000,57839200,57855000,57877400,57878000,57879800,57907000,57915800,57916200,57925800,57929800,57930600,57935400,57940600,57949800,57963800,57964600,57976000,57988000,57989800,58007800,58013800,58029200,58048200,58058000,58065800,58070800,58106400,58108200,58129800,58157200,58176400,58180600,58186600,58193600,58235400,58239000,58244400,58287000,58308600,58322400,58328400,58363400,58366200,58374600,58392000,58393200,58401000,58410400,58429600,58442000,58454400,58535800,58537200,58606000,58615600,58618200,58626400,58636400,58639200,58667800,58677600,58681200,58694200,58707000,58709000,58717400,58722400,58778200,58816800,58827600,58831200,58851000,58854600,58895600,58943800,58958800,58967600,58984800,59016800,59035600,59044000,59085000,59113800,59115000,59122000,59138600,59158400,59166600,59177800,59185800,59210400,59222600,59262000,59300600,59310400,59319200,59340200,59545800,59552600,59567000,59576800,59581000,59596000,59616800,59640600,59650600,59673200,59680200,59684200,59691600,59733200,59749200,59766400,59772000,59775200,59800200,59800800,59805600,59823800,59846200,59853000,59860000,59865200,59875200,59881000,59894800,59904200,59924000,59963200,59986400,60002400,60005800,60027000,60058000,60060200,60085800,60096200,60101400,60112800,60121200,60135000,60150400,60329400,60384000,60487800,60496200,60505600,60567200,60631600,60664600,60682200,60683600,60689000,60693200,60702600,60706000,60719800,60739800,60752000,60757600,60758200,60767400,60902400,60909200,60918400,60949800,60972000,60983600,61002600,61008600,61022000,61121800,61140600,61168600,61222600,61260200,61374400,61486800,61489000,61564000,61572200,61574200,61581600,61586000,61756200,62087600,62103200,62140800,62176200,66767000,68697200,69135400,74460600,74466400,77768000,82188400,82629200,82641600,82857800,82930800,82942600,82947400,82958000,82992400,82996200,83006600,83025000,83034600,83079000,83224800,83280200,83430400,83519000,84180000,84192400,84246800,84360600,84409800,84415400,84447200,84457800,84464400,84470000,84487400,84529600,84534000,84535000,84567800,84661200,84669200,84683600,84983200,84983600,84997000,85007400,85059800,85068600,85345000,85620600,85790400,85792600,85921800,86160000,86529200,87022000,87025600,87304000,87306400,88203000,88231400,88435200,88496800,88500400,88725400,88799200,88954800,89181400,89215200,89417000,89428200,89446200,89576400,89610400,89616000,89639800,89657600,89664400,89667000,89676200,89681600,89700800,89704600,89713800,89740000,89748000,89801800,89863400,89889000,89907200,90317800,90469200,90601600,90680000,90824400,90894800,90926000,90942400,91000800,91003800,91017200,91098600,91255400,91280400,91388600,91502000,91503400,91518600,91526400,91569600,91610800,91652800,91678800,91772000,91801800,91822600,91877600,91906000,91942800,91975400,91984000,92101000,92137600,92181000,92315400,92328000,92407600,92431400,92435200,92450200,92468600,92472200,92531800,92534800,92546600,92600200,92637800,92644000,92645800,92649000,92677200,92685200,92998000,93421200,93769800,93837200,93863600,93875600,93926600,93960800,94026600,94034600,94041000,94046600,94062600,94063600,94069600,94112400,94134800,94137400,94142400,94150400,94155800,94159600,94163600,94181400,94203800,94224600,94227400,94230400,94244800,94254200,94260600,94270200,94310200,94328400,94354800,94357600,94436200,94443200,94450600,94462600,94473400,94504800,94509000,94516400,94564800,94579000,94583000,94585200,94590200,94600400,94606600,94611800,94631400,94636400,94670200,94671000,94672800,94678200,94692400,94696600,94715000,94723400,94725600,94744000,94766400,94777400,94782600,94790000,94808000,94816000,94820400,94823400,94825600,94831200,94835200,94842200,94849600,94855200,94867800,94875400,94876200,94882600,94888000,94914400,94920200,94937000,95013000,95024600,95129000,95152600,95172400,95187600,95225600,95227600,95240200,95257000,95267000,95301600,95311600,95317000,95323400,95346800,95352800,95362600,95365800,95374000,95395200,95400200,95411400,95434000,95439400,95448600,95452600,95468000,95474000,95482800,95498200,95509800,95527400,95538800,95540800,95549000,95560000,95565200,95582200,95586800,95604400,95612000,95633600,95641800,95656400,95675600,95679000,95695200,95719000,95733800,95739400,95745800,95748400,95755400,95758400,95760800,95769800,95775200,95805400,95813800,95817000,95818400,95833600,95844400,95871000,95879400,95933400,96071200,96092600,96104800,96128600,96188800,96254000,96329800,96339600,96595800,96607600,96625600,96636200,96641200,96645000,96652800,96670400,96680600,96698400,96711600,96729000,96735600,96741600,96797800,96805000,96815400,96828000,96836200,96840600,96847000,96860600,96878200,96879400,96885800,96888800,96898600,96921200,96983400,97003400,97010400,97020800,97041200,97045200,97049600,97070000,97106000,97163400,97200200,97279400,97340200,97353600,97361800,97370200,97379600,97395200,97463600,97565600,97597800,97731400,97794200,97804600,97835600,97837600,97844200,97922400,97974400,97990800,97999800,98032000,98039200,98086600,98097400,98115200,98148400,98154200,98159400,98193600,98222000,98227600,98231600,98279800,98311200,98334800,98347400,98378200,98393600,98402600,98411200,98447000,98455000,98463800,98482200,98490800,98499800,98504400,98514600,98538800,98572000,98598000,98624200,98630400,98705200,98710200,98783200,98797600,98819600,98823800,98847800,98861400,98867000,98881600,98899800,98913800,98926200,98948400,98962400,99012600,99058000,99088800,99098000,99109200,99126800,99153000,99181000,99198800,99207000,99216800,99233000,99238200,99298200,99610800,100811800,100823800,100829200,100920400,100921800,100954000,100959800,100973400,101176200,101320600,101367200,101416000,101519400,101522000,101669400,101692200,101827200,101841000,101885600,101898600,101904800,101908000,101923400,101976200,102008200,102019600,102637600,102642200,106117400,106214200,106442800,106695600,106798400,106814200,106817000,106902800,106906800,106919000,106931200,106949400,106976200,106984600,106990000,107080200,107084400,107191600,107227600,107261000,107283000,107316000,107369400,107388600,107401000,107407000,107413800,107419600,107423200,107437400,107450200,107458000,107482200,107493600,107509400,107527200,107572200,107664000,107692000,107718200,107771600,107785600,107803400,107820800,107833800,107839600,107858600,107863600,107864000,107878000,107889000,107899400,107911400,107925000,107946000,107957400,107989600,108014000,108055400,108097200,108108800,108121400,108128800,108132600,108138200,108148800,108158600,108162200,108180200,108189600,108199000,108218600,108270200,108274400,108332400,108551400,108761000,109040000,109091200,109154000,109191800,109829800,109999400,110117000,110128600,111420600,111615000,112112600,112470200,112575200,112586800,113937200,114353200,114620200,115015000,115038600,115141400,118823400,121740400,122705000,122709600,124003800,124012000,124038000,124042200,124050600,124061200,124067200,124074600,124094800,124114200,124124400,124382000,124393000,124405200,124414600,124429400,124433400,124551200,124563000,124579200,124609800,124623200,124849600,125140400,125209400,125939399
chrY	0	43547800	10	0	.	100400	43547800	204,153,255	9	0,2600,1400,2200,800,2600,4800,1000,1	0,100400,171400,4006800,4722000,5915800,8584200,8599800,43547799
chr1	0	274330400	9	0	.	44000	274330400	255,255,0	3028	0,4800,8400,23400,14800,15400,13400,5600,6400,32000,9000,10000,6600,11400,11400,5600,21000,11000,4600,26400,6000,17600,2400,1000,8200,9400,12000,6600,7600,4800,10000,8800,5400,13800,13600,17400,28600,20800,1600,9600,24000,7200,6800,6200,2000,8800,7200,7000,4000,9200,1000,3000,7200,8000,11200,2000,3200,23600,22000,3200,2000,4200,5000,4400,1400,4400,25400,10000,5200,10800,3000,5600,9400,400,3200,7200,3600,3600,600,29600,4200,5400,2600,31600,13000,13000,3600,9800,4400,11000,3200,2400,2800,1400,4200,19800,22200,17000,1800,2000,8800,1200,5600,1600,58800,8400,7600,3000,10400,5400,3600,20400,3000,6200,5200,40600,11000,15400,11600,22400,2400,1600,2600,2800,16000,2400,600,15000,27000,30600,1200,40800,9600,10600,19400,43200,22000,64000,17200,1400,10200,24000,20400,12200,2400,2800,28600,6800,15800,35400,10000,6600,39400,20200,22800,6600,19800,25400,19200,5400,5600,19600,13800,11200,4600,30200,5600,33400,9800,15200,14000,8600,6800,45800,11800,16800,9400,8800,4400,800,12400,7000,9400,6400,27400,18200,15200,11600,6200,7800,1800,3600,1800,11200,5800,7000,12800,6800,5600,8600,4800,5600,4200,6400,2400,2200,19800,8600,25200,2800,36200,5000,18600,27600,8200,10200,19800,12600,39400,21400,17000,6200,6800,12000,200,12400,200,12600,77000,21400,100600,131600,3400,14800,15400,4000,46200,24600,47000,400,18600,10000,2200,29000,14400,18000,4000,7600,112600,4600,18400,26200,14800,13600,10200,24600,3800,127200,4600,10200,12200,38000,4800,2800,8800,8600,20000,1400,7800,76000,9600,25200,17800,6200,19600,53800,5600,4200,800,5600,26400,9600,11200,9200,2800,30200,7200,34800,38200,21200,9600,33800,15400,8800,5600,1800,4800,400,16400,3600,9000,2400,2800,10000,3600,200,3400,400,18600,21800,3400,18200,24600,11400,35200,4000,21400,43400,15600,11200,3200,18000,200,5600,12800,48000,1000,33600,21000,10200,8400,4200,11800,2600,7600,12200,60000,34800,27600,4400,17600,8400,16400,11000,24000,1000,11800,1800,3200,11600,59000,34400,6800,8600,7400,25000,5000,44200,5000,10000,18000,2800,8600,14200,23600,15000,19000,5600,32400,4200,9000,48400,16200,1600,5400,9400,33400,3000,49200,4800,2400,30000,12000,200,8800,48800,67400,13000,32000,41000,39400,14600,8800,29000,82200,11200,9400,7200,400,24400,43600,4200,6600,2200,36800,2600,28600,12600,2800,26400,3600,15800,7200,42000,20200,6400,16800,8200,21000,4600,14200,6000,17800,3400,9000,27800,15600,5600,11400,5800,4600,36800,8600,4800,11200,6200,12600,43800,27400,14800,22000,6200,18600,16400,11800,38800,8000,44600,39800,21600,27800,4800,1800,2000,10200,1200,3600,16200,23600,34400,32200,7600,12800,4200,20600,9600,2200,19400,34400,3800,34600,20400,35200,10200,33800,17000,9800,34400,5800,1800,8600,7400,5600,10000,4800,11400,29200,86400,39800,25800,8400,21200,8200,4600,14000,48000,8200,21400,13200,10800,21200,6600,17800,200,15600,15800,3800,14600,3600,28800,10400,8600,56000,19000,5800,98000,5800,14200,2200,48400,600,23200,14200,4800,2200,12000,6200,48600,14000,3800,9600,88600,1600,19200,3600,1000,7600,2600,4600,4200,10800,4600,63000,46600,3800,9400,9200,15800,20400,23600,800,9000,123000,7400,2600,12200,20600,1400,1800,9000,104800,68800,1600,3000,9000,6400,25000,6800,11200,4200,600,1600,39000,4600,5400,6600,44200,34800,3200,1600,3000,61600,1800,12400,16400,18000,600,36400,5000,3600,25400,5400,13200,5400,11800,2800,1400,11600,9400,5800,3200,5200,4000,6000,11200,3000,6000,200,200,1400,800,11200,8000,13600,17800,31200,65400,13400,10200,6800,9800,17800,71000,5000,38800,2200,36600,9400,39400,9400,10600,3800,37400,800,28600,15000,7400,600,6800,6000,2800,5800,5800,42600,18800,12200,46800,20400,7400,127400,87600,4600,4200,36600,17800,34400,6600,43000,600,22000,7000,41200,25200,7800,14400,2600,14000,29600,7200,10600,7200,4600,12000,6400,26600,1200,7800,5000,24200,11000,28400,13800,10400,21200,33400,40600,29000,6000,1600,3400,10400,66800,5600,29000,1400,18200,8200,4400,1600,2200,6600,200,10000,10000,12000,46000,20400,30000,65800,16000,34600,26400,19400,19400,1600,2000,4800,7400,1800,6600,1400,600,1600,2200,3600,38600,10200,6200,1400,8800,5400,10600,1400,2000,5600,17600,6800,2000,23400,3600,400,3600,5600,7800,6200,2600,20400,21200,9600,1800,14600,6600,14200,8200,9200,27600,3400,28800,2400,33400,1800,54400,10200,6600,9200,5600,6800,2400,19000,24800,7600,10800,5400,10200,13000,21000,8600,42800,3400,19400,13200,21200,9400,10200,15800,25000,17600,14600,4200,600,1600,1600,31400,5800,32600,5000,33200,6800,7200,7600,29800,3800,9600,400,4000,2600,1200,800,28200,13200,11600,10800,7800,600,3400,44400,27400,14000,56400,4800,39200,23600,8800,63400,10200,29600,4200,20400,1000,34400,6600,20000,15800,16000,9000,2800,800,4400,10400,41800,5800,2400,2800,54000,7400,24800,12800,12400,6600,1600,200,2400,9600,9400,82400,1000,1600,10800,400,55000,1000,22000,8800,14600,2600,1000,19000,11400,27000,10800,8000,8200,2200,4800,4000,4600,600,5400,16000,1600,3800,2800,10600,11000,1400,7000,8600,14400,9800,25600,7800,2000,33400,9600,5200,27000,14200,10400,4200,1200,16000,11400,1600,1400,7600,3400,9800,22000,9200,17600,8600,14600,12000,81800,58000,41200,9400,20000,40200,6600,9000,4400,15800,1600,1400,10200,7600,3200,4600,17600,3400,19000,33200,72000,3800,17200,51800,1800,13000,19800,5600,33600,39000,3800,42800,1600,3400,2200,400,18200,114000,3400,4200,24000,40800,20000,23000,7400,16400,3600,38200,8200,10400,13000,34600,43600,63200,9200,5800,10800,23200,12600,5400,13200,21000,11600,7400,10600,6800,11000,9800,15800,5600,15200,34600,59400,8200,22800,5200,4200,14400,54000,2200,8600,10800,9000,45600,8000,31600,13600,9000,10000,7400,20800,8200,4000,3800,7600,10200,1600,2200,1600,1400,1600,5400,29600,20800,3200,30600,4600,4800,5800,11600,42000,130400,51000,33600,37000,5600,40600,21600,3000,57800,16200,23000,17000,3000,9200,21200,1800,9400,2000,2200,3600,10000,26000,3800,3400,13200,2800,4000,1400,8200,7600,6000,3200,3800,4800,3400,4400,8000,9200,8600,6400,16000,7400,3800,6400,24400,21400,12400,24800,13000,8200,20000,400,1400,6200,4800,15800,7200,32200,13200,14800,2200,22800,3200,16200,11600,6400,12800,1800,4400,200,8800,34000,4800,7800,2600,24200,28800,31200,77000,17200,12400,2200,10200,3200,3200,8200,4800,10600,1800,99800,27800,49200,29200,3200,6000,33800,33000,4200,20400,8200,26200,58800,16400,2200,15000,6200,9600,2000,1800,45600,38200,51400,1400,23800,2800,27800,40800,23000,22200,47400,39400,5600,5800,25800,9200,53600,38600,2400,25600,200,1000,8600,19600,2400,27000,9400,8400,11600,4800,1200,19200,22600,29400,5800,11400,8600,9000,48200,8200,11800,200,12000,11200,39600,600,1400,11800,1400,10200,25200,38800,26000,9200,9000,8600,2600,1200,800,7800,29400,20400,4000,23200,14200,12800,3800,4200,3200,152800,28400,20400,7000,11000,44000,1600,16600,55400,17200,37200,6200,27400,4600,5600,2800,4000,7800,12600,33200,4400,5600,49200,1400,3400,20000,3000,12400,22200,19600,3600,41400,9600,5000,14400,800,3600,26000,11000,93200,2000,2200,7000,4800,5200,1400,21400,36000,14000,13400,34600,26000,400,12000,23600,36000,6600,7600,19600,12800,3000,1600,5800,6400,12400,4200,8000,5600,4600,34800,7600,800,49400,1600,52000,21000,4400,19800,12200,600,36800,4400,2400,2400,16200,13200,5600,2600,600,4400,13200,68000,31600,20200,24600,1800,24800,26400,28000,11000,67800,14400,9000,2000,6000,1200,2200,41400,5800,400,6600,17000,17800,3000,8800,17400,6000,4400,2600,5400,5800,17800,6200,9800,5800,22400,27200,33400,8800,76200,71800,21800,2600,4000,13000,8800,7600,13800,12600,5400,29800,12000,10600,6800,25800,6600,4800,11800,25800,4400,33000,5200,21400,10800,7200,8200,48400,35000,2200,16600,7600,800,16800,8200,6200,9800,2600,28000,4400,5200,6200,11400,8600,2000,4400,29800,5800,9200,1200,47600,11000,121400,32800,2600,23000,6800,1400,4200,6400,8600,800,11800,2600,5000,13600,1000,15800,6200,12600,800,39600,26000,30000,10600,400,3800,6800,200,800,23000,12200,800,4400,4600,3800,5000,3600,17000,7600,5200,23200,200,8000,7600,2400,4400,7000,200,23800,7400,22200,5200,6000,4200,22600,25200,15400,13800,2200,26800,9600,6600,2800,8400,20200,12400,3000,3600,3200,4400,4200,5400,6600,25200,30400,800,6800,1600,4000,11600,10800,4000,25200,9800,2400,27800,800,1800,10600,11600,9000,600,21000,5600,33000,8000,3400,27000,400,15800,30400,5600,9800,13400,7200,23400,8000,2000,11600,12200,1000,15200,42200,26800,31800,65800,23200,63000,15000,32400,1400,32400,15600,400,4000,4800,38800,41000,5800,48400,35200,6400,2000,17800,1400,3000,4000,48600,11000,6400,200,1800,10600,7600,16800,8200,13000,14200,1000,400,13800,7000,15800,200,200,3000,4600,4000,21800,8400,3400,6200,26400,18800,3200,3400,19600,1400,5600,3200,1600,10800,5000,28800,13600,17400,25600,1800,8200,10000,5200,2200,16800,42000,37600,1600,8600,4400,2000,3200,1600,34400,7400,70600,34800,16800,20400,200,14200,4800,2800,13600,23400,4800,16200,21600,41600,18400,2000,1800,1800,3000,7800,11400,9800,23800,5400,9600,26800,2000,49400,6000,41200,4800,15000,5800,8600,5200,3800,2000,22400,2800,200,41000,15000,6000,8800,35800,15600,7800,1400,14600,200,5400,3800,3200,4800,2200,13800,11000,7800,6200,5000,5800,3600,5200,11800,10200,5400,7800,20800,25800,12000,6800,3600,4600,23200,5000,3400,1200,5400,6600,23600,19600,24800,11000,29600,58200,8800,85400,31400,15600,5200,7200,13200,10000,13400,10800,16600,10000,21200,6000,6000,6400,3800,2600,1200,12400,10400,2800,2400,21200,14600,9800,14200,16000,26400,10400,1600,7000,21200,15000,12600,20800,2800,54400,11000,1800,9600,7800,9600,1600,45200,11000,20000,13200,4800,3400,1800,1400,5000,22600,4000,7200,4600,49200,14800,2600,7600,11400,5200,3600,4200,23200,21800,10800,21800,2800,18000,50800,23400,200,2400,26400,8600,18800,6600,600,1800,13800,23200,1800,27200,3800,8000,38800,28000,22800,42800,2600,8400,6600,12600,7000,16000,10000,2200,3000,3000,9200,5600,5800,3000,45000,400,9200,5400,4800,11400,4800,17200,2800,13600,200,6600,3000,4600,9800,3200,5200,2800,4800,3000,12400,8600,11400,6600,2000,2800,1600,5200,4200,3800,3600,5600,41000,6800,18000,10800,3000,7800,8400,5200,8200,14800,25200,8200,2800,5800,3200,5200,3000,5200,5800,1800,7200,600,400,13600,9400,800,12600,10000,7400,12800,10000,4600,19600,5600,3000,9800,3800,13400,5400,14000,3400,4000,15800,10400,3200,400,11000,27600,10000,4400,28400,2400,2000,6600,7400,8000,20200,15000,10600,4600,4400,3000,7200,26400,13200,23800,25000,2200,3600,15400,5400,7600,24800,4000,4200,6400,600,5200,5800,6000,2800,8600,4800,4200,22400,3400,3000,5400,2600,11400,21000,1800,13400,3200,9600,5600,1600,6200,9400,5800,9800,2400,3200,5000,2200,3200,22600,29600,6400,17800,1400,1000,24800,34800,3400,400,6800,5600,4000,5400,5200,12400,5200,6400,19800,2800,7200,4400,12800,15600,1200,4600,16200,12000,2600,4800,1600,8200,10800,6000,2600,1000,16600,3800,5000,2200,9200,6200,2400,4000,5200,7400,2400,3000,800,6400,3400,2600,6800,2600,6600,38800,7800,9800,10200,2200,1800,10200,11600,3200,7400,4200,14600,3400,2600,9200,12800,5000,5600,10000,2200,5600,6000,3000,4000,4000,2800,2200,24600,32800,3600,6800,42800,10400,4200,4600,31600,1600,32200,27200,20800,18400,6400,1200,7800,19800,3800,1800,5000,10200,5200,7000,15600,17200,1200,49800,25000,126600,3000,3800,13600,38000,4000,3600,7400,3600,12800,21600,18600,14000,2600,24000,3400,1400,12600,3600,30200,4400,25600,23000,9400,4000,10800,6200,28200,14200,4200,27200,5600,27000,13000,13200,5400,63800,7000,4200,8400,10600,2200,19000,19400,4400,10600,4400,48200,12600,54600,18400,16000,11400,18600,14200,4600,14200,6200,10600,10400,8600,5600,6000,36000,24200,10400,29800,63400,5800,8400,18600,5200,8800,56600,1800,4000,17000,4400,12400,2200,7800,5800,11200,8400,11000,17600,42600,26800,31800,36400,3400,8000,14400,8800,8200,7200,25400,14000,15000,11000,7800,18800,4000,6600,1400,3000,5000,9000,1200,3800,17400,40600,1800,41000,26400,5800,4200,1000,1400,18600,32200,4000,800,16400,11400,6600,6200,19400,12000,12000,6400,6400,12800,3000,19400,600,200,800,9200,2400,200,17000,200,19000,12600,2400,5800,11800,8600,6800,4400,6400,3600,6200,18200,21000,11000,2000,8400,17800,22000,19800,6200,19000,8000,5800,5200,65000,17400,42800,4200,11200,7600,29400,17800,200,16400,31400,18000,3200,3200,42200,11400,400,800,2400,8600,13600,10400,4200,45200,33400,4800,9000,1600,38800,4600,37000,5200,17800,9200,4600,1600,2200,19200,8800,21000,3800,9600,8800,5400,16200,12800,13800,13600,20800,14000,15400,5600,12400,35400,43600,17600,21200,400,5800,9600,5200,107600,34000,13800,19400,2000,7000,32800,200,2000,1400,3200,5800,3800,15000,8200,10200,13800,17400,17200,5200,7400,35000,20000,2600,6800,31800,11800,49000,10800,4000,15000,800,4400,12200,15600,43600,37600,15200,26200,23800,200,2200,74400,5000,3600,3400,36800,38200,53200,10600,1800,22800,23200,4000,4200,15000,5200,55400,37000,16600,7800,32200,19600,4800,18800,2200,7000,15600,7800,5200,29600,2000,2800,6800,27000,1800,16800,14200,8000,6400,2200,12400,8200,4400,9600,6800,21000,10200,600,2200,60600,1000,12400,11400,22800,200,4000,13400,13200,61800,8800,15800,6000,19000,6800,49400,8800,12200,44000,52400,22000,5000,8600,11200,21000,2600,9000,4200,5400,13200,31800,15800,6600,30400,36000,35600,2200,1400,10000,18400,6400,2000,10000,1200,6800,4200,3000,24000,800,800,5000,4800,2200,3400,2800,800,32600,17200,1200,13000,11200,30200,2600,5600,1400,2000,25400,7000,10400,7400,1600,9200,45800,45000,5000,11800,4200,37200,29000,3200,2600,23200,3800,2600,22800,2200,1600,800,27800,14000,106200,13400,7200,17400,600,2800,42400,1800,2200,42800,42600,8000,7600,3600,13400,173000,10000,16600,29400,11000,1000,31600,3200,3200,11200,7000,2400,2800,12200,2600,800,8600,24000,6200,18400,3800,38200,1800,6600,3000,38200,2800,19600,29600,35000,1800,12200,2800,8400,2000,3800,17200,2400,200,32800,12000,1600,4200,2000,3200,51400,1000,46400,800,2800,17200,1400,7400,14200,200,26200,5800,400,4600,34000,3600,9800,18200,73000,9800,44000,2400,6200,3200,400,400,4600,19800,13600,400,3800,12000,21800,17200,13000,89600,4600,10600,13600,77000,9200,7800,17000,10600,1000,68200,6000,26600,3600,5600,13200,400,65000,20200,8200,3400,71600,17000,4600,7400,21000,23000,9200,6400,35600,200,16800,8200,10200,6000,14000,3000,10200,32600,9000,19200,5800,200,11200,11200,3600,2200,5200,61800,7200,10400,8800,27400,4000,24200,19600,18600,5200,3200,3800,2200,18400,4400,2000,8600,11400,5400,17200,11000,27000,17600,24200,11200,15800,68000,11200,18600,9200,12600,21200,25200,20400,2800,6400,5000,13200,3400,49400,16600,3800,3200,8000,1200,8800,11800,6600,14800,33400,4800,5200,11600,1400,7800,6000,7600,1800,7800,2000,4800,6800,13400,11600,23400,800,16200,7800,25000,4400,23400,1400,15400,6600,35000,3800,19200,9800,200,2400,5000,13200,16600,6200,6800,8200,8200,10000,25400,9600,12200,42000,6800,200,1800,14400,5200,17600,9600,15400,6800,25200,13800,14800,1800,4000,600,200,800,24600,3000,6400,1000,7800,1600,1000,2200,9800,11400,12200,1600,3400,6400,3400,5600,1400,1600,1800,1200,6400,21000,4000,13600,8200,3000,2000,800,5200,8800,2800,4000,3200,12800,600,10200,32000,4200,7600,5200,3000,200,7200,2800,40200,20600,4400,6400,47400,6200,400,8000,5800,22400,4400,4800,10400,7400,5800,7000,3600,18400,2400,22600,6800,3800,800,7600,8000,11000,4400,400,4200,6000,3200,10600,15800,8800,16200,35400,2400,2600,12800,5400,9800,4200,16000,1200,2200,2200,3000,16200,9200,2400,21200,1400,8000,13200,2400,14400,6200,5000,6200,26000,29200,13200,1200,22400,1800,1200,1600,5200,600,1600,5400,39800,8200,2000,24000,12800,13200,4800,10000,2600,3800,2800,12800,800,2200,1800,17800,8000,9800,15400,14000,6600,10200,15600,20200,24600,2400,24800,10400,5600,61200,34600,22200,6400,3800,4000,14000,2600,1800,4000,2400,7600,2600,17000,4600,1800,6000,22000,5200,600,4000,1800,2400,600,7400,3800,9000,6600,3600,10400,15600,6000,3000,12800,3800,13200,400,1200,12600,14200,4800,17400,1400,5600,2600,800,2600,1000,7400,18400,5600,7400,13400,3400,11800,9600,9400,6800,2000,2200,4000,16200,8200,2800,71400,8400,1400,3400,5000,7000,6000,12800,14800,11000,3600,3000,31000,4400,3200,4800,4200,5400,2400,1800,2400,2600,800,9800,1200,4400,3200,46600,24400,10000,24200,4600,4800,7600,13400,1800,4600,6600,3800,2400,17800,22000,12000,1200,4800,4000,3200,14400,8000,3000,800,1600,800,5400,14800,14600,1800,4200,800,3000,11000,6600,2800,5400,7200,6400,5400,8600,6200,1800,26800,10400,26800,22800,2000,600,6400,11400,2000,11400,4400,4600,11800,56800,400,12600,4200,9400,1200,1400,22200,4000,200,5800,2600,1400,2400,1400,3400,1800,9400,4200,7600,3000,2400,4600,6400,1800,2000,5800,9600,12000,3400,4000,8800,7200,2800,11600,25800,21200,4400,3200,4000,8800,6000,6400,15600,1600,7600,6400,4400,4200,1400,3400,2400,2600,1600,3200,2600,4800,23200,10400,4200,6000,3400,1	0,44000,58800,71600,98600,206200,223000,241000,254000,262400,296400,307400,328200,338400,354200,366600,376000,403600,425800,432600,476800,485400,504600,508000,779600,835600,979200,1045400,1077800,1095600,1102000,1117400,1127200,1155000,1171000,1198600,1219400,1250000,1278800,1282600,1294800,1320800,1340000,1351800,1359400,1362200,1375200,1384600,1393400,1420000,1437600,1440200,1458000,1467600,1476400,1499000,1505800,1522000,1546200,1691200,1712600,1721800,1727000,1736200,1743200,1747000,1753200,1782400,1797800,1805200,1816800,1821600,1836400,1849000,1853600,1857200,1868200,1879400,1884200,1885600,1919200,1930000,1939400,1944000,1977600,1994000,2012200,2017800,2047800,2059000,2078200,2082400,2086200,2132400,2139200,2178200,2208200,2232200,2252600,2267200,2274000,2284200,2291000,2301800,2304000,2366000,2526400,2538000,2607400,2618600,2624600,2652400,2675000,2680800,2703400,2723200,2798400,2810600,2830800,2895800,2931600,2941200,3113000,3126200,3444400,3637400,3641800,4025400,4079800,4107200,4141400,4174600,4232000,4446600,4505000,4554400,4600000,4654000,4964600,5079000,5081200,6683400,6708800,6733000,6767000,7003200,7020400,7050000,7057800,7153400,7191200,7210600,7282600,7324600,7474800,7512400,7520800,7546200,7693200,7722000,7729400,7739800,7761400,7776800,7788600,7800600,7832800,7839800,7875800,7894000,7916000,7947000,7957800,7964800,8023200,8052400,8070200,8081600,8096600,8111200,8127000,8143000,8151400,8162200,8171000,8455200,8498200,8519200,8537600,8547600,8623200,8625800,8637200,8892800,8904600,8911400,9295600,9321600,9331400,9350000,9359800,9367200,9376800,9387800,9401600,9404800,9407400,9432000,9460200,9532000,9535000,9614000,9624400,9723600,9754000,10250000,10466000,10559400,10575600,10616400,10640200,10675600,10687800,10794400,10811000,10811600,10898400,10906400,10919600,11031000,11075800,11222800,11355600,11453400,11490400,12123200,12133800,12201600,12234400,12285400,12433600,12453000,12525200,12530400,12588600,12615800,12655400,12663600,12672600,12787000,12795800,12819600,12943000,12969200,13114800,13131400,13484000,13492600,13621000,13640800,13652000,13669600,13710000,13757600,13871600,14220000,14276600,14481000,14495200,14527000,14619000,15041600,15331600,15385400,15394800,15448000,15524600,15576400,15581800,15595600,15614000,15665200,15683000,15697400,15719400,15724600,15759000,15772600,15808600,15849000,15938600,15953400,15991800,16008200,16023800,16037800,16065200,16080200,16083600,16104600,16109800,16119800,16135400,16174800,16706200,16712200,17146600,17154400,17155200,17177400,17200200,17231200,17263200,17624400,17648600,17687800,17695400,17717600,18269600,18313000,18325000,18583600,18603400,18693000,18727400,18797400,19118000,19152000,19187800,19375400,19561000,19571400,19600400,19714000,19717600,20224200,20336800,21160000,21199600,21237000,21245600,21266400,21275400,21292400,21319600,21345000,21347400,21372800,21587800,21600200,21613200,21679200,21715400,21733600,22534200,22543800,22594000,22600800,22924600,22938600,22950000,22976800,22982800,22993600,23010000,23037200,23069400,23091000,23098000,23131000,23136000,23188200,23313200,25731000,25888000,26013000,26059600,26126800,26130400,26218200,26250200,26257000,26288200,26301000,26301800,26330400,26391600,26521200,26573400,26645200,26687400,26762800,26780600,26811800,26841000,26924200,26939600,26972600,26980800,26981400,27067600,27114000,27120800,27129000,27140800,27178400,27204200,27234400,27600800,27606600,27636400,27749200,27830200,28462400,28786400,28872200,28888200,28906800,28942400,28963800,29132200,29162200,29374200,29393200,29627000,29798800,29947600,29966600,29986200,30014200,30020800,30028800,30229400,30239600,30247200,30264000,30271800,30287200,30332600,30400200,30436800,30461400,30477000,30495800,30513200,30538200,30577800,30588600,30636800,30688400,30711000,30741800,30749000,30752400,30755000,30768600,30770600,30779800,30813400,30839000,30874400,30907800,31013600,31061200,31088000,31111200,31121800,31126600,31150000,31282800,31378800,31934800,32029800,32067400,32086600,32650600,32676800,32687000,32725200,33066000,33068400,33106400,33115000,33121000,33154600,33184200,33353000,33715000,33855200,34023800,34093200,34238000,34515000,34687800,35416400,35510600,35663800,35674800,35699400,35841600,35927800,35958200,35965800,35984800,35985200,36042800,36059600,36076400,36123000,36320000,36353400,36379200,36406600,36465800,36485000,36696600,36816800,36824400,36856000,36860400,37234200,37236800,37303200,37581200,37608600,37628600,37683200,37690400,37741200,37761200,37943200,37978600,38612600,38615600,39034600,39039400,39400800,39750200,39754200,39818200,39824400,39868800,39877600,39965400,40023200,40034800,40045200,40056400,40078800,40181000,40207200,40210400,40220200,40427200,40435800,41010400,41028400,41055400,41272200,41275400,42389200,42930600,43001800,43482400,43575800,43626000,43696000,43751800,43845000,44048400,44058200,44120800,44186600,44230000,44376800,44393200,44400600,44477800,44540200,44563600,44818800,44824400,44894200,45046400,45100200,45192200,45211200,45305600,48880200,48890000,49482800,49821800,50002400,50034800,50049000,50469400,50475600,50531600,50560200,50573000,50778000,51030600,51045000,51305400,51429800,51780800,51787400,51980400,51980800,52037600,52040600,52044200,52086000,52096400,52164200,52229200,52263000,52344400,52390800,52905800,52951000,52969400,53005200,53092200,53217600,53257400,53261600,53443000,53455200,53541600,53551800,53570400,53575400,53615400,53624400,53657800,53876600,53884400,53887800,53895400,53909000,53915400,53922400,53930000,54028400,54101600,54643200,54723800,54766400,54775000,54903200,54992400,55045600,55083000,55136800,55371800,55413000,55421200,55466200,55471200,55509400,55519400,55579000,55606600,55727000,55799400,55807400,55822200,55852000,56070800,56147000,56188600,56212400,56225600,56232200,56262200,56268600,56342200,56348800,56374400,56387600,56475200,56495600,56587200,56642000,56676600,56717800,56771000,56812000,56828800,56833200,57261400,57329000,57366000,57397800,57400800,57426400,57440400,57445800,57448800,57495200,57502800,57515000,57539400,57565800,57589000,57885600,57921600,57993800,58070400,58101800,58205400,58235000,58254600,58275600,58282200,58287800,58307200,58317400,58324400,58337600,58343200,58345000,58354000,58371400,58376600,58426000,58436800,58456600,58461600,58548600,58555600,58576200,58580800,58588400,58606600,59629200,59942800,60013200,60936600,60940800,60944600,62154000,62879400,63286000,63298200,63614800,63764200,63950200,63969000,63979200,63997400,64051200,64070000,64079600,64461000,64489000,64535000,64565000,65788000,65858800,65936000,66090600,66104200,66118000,66219000,66499800,66520800,66558000,66636600,66700400,66863800,66878200,66933600,66955200,66999000,67023600,67046400,67099800,67104800,67127000,67155400,67179600,67210600,67224200,67244600,67306400,67661800,68045200,68051000,68054800,68064000,70685800,70902200,70909800,71105200,71112000,71147000,71186000,71195200,71267000,71298600,71305600,71384200,71385000,71392600,71397000,71398800,71403200,71433400,71450200,71464000,71477600,71637000,71643600,71651800,71699200,71728600,71749600,71845200,71850400,71916200,71942600,71953600,72075800,72150200,72181200,72186200,72228400,72236000,72282800,72291800,72313000,72336600,72520800,72530200,72537200,72540800,72557600,72569600,72617000,72624600,72867800,72878000,72936200,72948400,72975000,72988600,73090600,73120400,73122800,73148600,73152400,73724600,73738200,73821000,73825000,73856000,73868600,73869200,73926400,73929800,73953600,73963800,73979800,73985400,74086200,74109000,74181800,74213000,74231200,74240000,74254800,74294200,74350000,74354800,74361000,74361800,74600000,74803800,74807000,74841200,74844800,74855800,74873600,74880800,74915000,74975400,74990000,75015800,75252000,75275800,75459400,75493800,75549400,75565000,75594200,75610000,75685000,75692200,76162800,76299800,76364000,76371400,76374400,76462400,76469800,76536400,76794600,76813600,78001200,78051200,78283800,78299000,78382200,78441600,78487600,78499000,78531200,78651800,78928600,79080600,79908800,80241000,80246600,81574200,81647800,81742600,82081400,82091200,82132800,82137000,82182200,82282200,82425400,82435200,82481800,82544600,82549800,82614200,82681600,82688200,82741800,83252800,83301200,83344400,83350400,83354400,83356800,83364000,83460800,83576400,83609000,83633600,83658200,83703400,83749400,83858400,83867000,83886000,83907000,84488600,84911200,84927200,85116000,85179400,85253200,85331200,86018200,86025800,86126200,86150800,86282800,86299800,86388600,86482600,86527000,86578800,86608800,87024400,87100800,87254800,87283400,88349200,88372400,88433800,88494000,89002600,89857000,90138600,90301200,90317200,90441600,90534800,90555400,90579200,90588600,90635800,91601200,91634000,91739400,91749200,91805400,91816800,92013600,92026400,92032200,92038600,92472600,92580200,92836600,92854000,92875400,92878000,93984800,94026000,94100400,94122000,94232600,94283800,94289800,94690600,94697800,94710200,94756200,94915400,94974600,95028400,95079400,95097200,95139600,95270800,95275800,95341000,95427400,95467000,95486600,95624800,95673800,95725800,95787600,95948000,95953800,96371800,96764400,96775400,96805400,96810000,96822800,96848000,96858800,97117000,97254800,97327800,97338800,97523800,97527600,97547000,97555400,97562600,97573800,97583600,97593000,98023600,98033800,98082600,98092400,99263600,99312000,99419400,99790800,99813000,99917800,99941200,99950400,100016400,100022400,100038400,100045200,100080000,100098800,100109200,100238200,100304000,100320000,100323600,100347200,100362600,100380200,100392000,100400200,100417200,100509600,100652400,100652800,100716000,100751400,100762000,100771200,100775200,100812800,100841800,100874000,100952200,100970800,100992200,100996000,101843600,101847800,103588000,103607000,103963600,103975000,103998000,104115800,104151600,104240400,104271400,104275400,104318800,104353200,104444600,104450600,104475600,104486800,104514800,104577000,105346200,105358800,105379800,105409800,105420200,105423400,105450200,105496600,105536800,105589000,105620200,105672600,105685000,105761800,105827400,106424200,106468000,106555000,106623400,106675800,106686600,106732800,106761200,106822400,107064600,107086800,107113800,107115200,107130200,107239000,107260400,108160200,108189600,108842600,108925000,109681400,109688000,109690600,109713200,109736400,109768400,109779600,109793400,109805000,109828800,109891800,110110200,110122800,110123600,110136200,110668000,110710000,110717400,110834800,110847200,110869600,110970000,111025400,111090400,111143600,111169400,111180600,111193800,111199800,111202400,111208000,111234000,111266000,111296200,111302800,111328800,111346400,111361000,111367600,111379200,111664400,111865200,111896400,111920400,111929000,111941000,111985600,112015400,112266000,112323400,112462000,112501800,112508800,112540000,113073200,113081600,113259400,113266800,113436200,113457200,113606800,113612200,113619200,113672600,113674200,113678200,113703200,113706600,113722000,113784000,113809800,113815200,113898400,113909400,113915400,113944200,113947600,113952000,113980200,114008400,114102200,114106200,114109800,114118600,114127600,114135000,114137400,114174600,114314000,114328800,114382600,114599200,115058000,115392000,115406000,115435400,115681600,116097600,116111600,116133800,116525600,116530600,116533600,116573800,116584000,116597200,116785200,117761200,118891000,118921600,118956600,118967600,118970800,119401000,119411000,119510800,119535600,119595600,119616200,119633800,119645000,119789000,119796000,119949200,119952800,119984800,120001200,120013200,120017800,120021200,120044800,120058200,120315800,120348600,120370400,120396800,120415600,120464600,120495000,120526200,120678600,120748000,120777600,120789800,120793600,120802200,120813400,120817000,120859800,120947400,120950600,120985200,121002400,121023800,121029000,121038600,121139400,121501200,121507400,121513000,121552000,121558400,121583200,123481400,123495200,123502600,123525400,123556200,123591600,123692800,123772200,123880000,123922400,124084600,124174400,124188200,124448400,124503800,124553600,124576000,124587000,125859200,125901600,125977400,126025600,126138200,126185600,126191200,126205800,126232000,126265800,126302200,126340200,126401800,126414400,126437200,126447800,126498000,126544000,126578800,126607200,126617800,126625600,126760600,126769400,126780200,126793800,126797000,126844800,126850200,126857200,126872200,126884600,126899800,127239400,127263000,127295800,127303000,127316000,127324600,127384000,127439400,127562200,127595800,127607600,127835600,127846200,127850600,127858800,128126600,128137200,128141800,128157000,128163000,128169600,128190800,128211000,128230000,128306400,128978000,128987400,129028000,129060800,129201000,129215200,129218000,129236600,129243600,129244200,129246200,129273800,129291200,129293000,129301000,129311800,129318800,129327200,129333000,129360000,129369000,129474800,129498400,129721400,129763200,129857200,129862600,129877000,129884200,129943800,130113800,130165200,130187800,130378200,130392000,130423200,130446000,130480600,130499600,130769800,130772600,130806800,130831400,130840600,130880000,130930200,130950800,131016000,131027000,131062000,132589600,132595600,132604200,132616600,132628800,132655000,132685800,132688200,132715200,132718200,132729800,132743400,132819600,132828200,133287400,133301200,133327600,133358800,133365400,133368000,133381400,133401600,133420000,133424400,133451000,133457800,133493600,133502400,133507800,133535400,133536000,133552400,133583800,133620400,133632600,133738600,133954800,134149200,134222400,134241000,134253800,134523400,134539200,134557400,134607000,134657600,134816000,135139000,135230000,135314800,135332400,135982000,135984400,136097600,136117200,136131800,136274200,136282800,136325200,136368200,136374800,136447600,136483000,136539000,136589000,136625200,136635600,136639400,136644600,136773200,136939600,136947000,136947600,137009200,137021600,137041600,137058600,137073800,137091600,137109400,137119400,137123200,137140400,137188800,137205200,137205600,137206200,137210000,137220400,137234400,137266600,137293200,137297000,137305400,137333000,137353200,137726600,137761400,137783400,137787200,137821800,137826600,137832200,137848000,139015800,139045600,139063000,139082400,139111200,139115200,139125600,139143400,139151400,139837400,139939600,139983800,140460400,140467400,140560200,140569200,140673800,140679000,141221600,141323800,141331800,141454800,141686600,141751200,142413600,142414000,142935400,143403200,143573000,143600600,143634600,143710800,143727600,143758800,143848400,144068400,144073800,144783400,144791000,145063800,145074400,145086200,145161400,145187200,145199400,145273200,145302400,145310000,145406200,145420800,145462800,145478000,145723400,145732400,145757600,145824800,145829000,146239600,146283400,147138200,147189400,147236200,147298000,147308200,147424000,147468000,147503000,147561200,147568600,147583600,147586600,147593000,147611600,147626400,147632400,147636600,147664800,147783000,147802200,148107000,148143600,148169600,148175600,148213600,148227400,148269800,148280000,148291200,148318200,148345000,148358600,148366400,148374600,148383000,148408200,148417000,148421200,148427000,148434400,148445000,148470400,148491200,148517200,148551000,148609400,148693600,148703000,148803600,148864600,149008200,149016800,149028600,149048600,149585000,149599200,149613400,149634600,149648400,149670400,149683600,149691400,149705200,149711800,149717000,149724400,149780400,149793200,149800200,149804600,149828200,149990600,150093000,150221000,150366000,150462400,150705800,150716400,150756400,150802000,150960800,150977200,151001200,151090400,152471000,152650200,152658000,152668800,152679200,152878600,152881400,152963200,154036600,154200800,154592600,154599600,156431800,156437200,157837200,157843800,158046800,158096600,158105200,158112600,158162800,158178400,158191800,158201600,158227400,158283800,158402800,158522400,158548400,158571000,158584600,158611400,158614600,158863600,158918800,158942400,158947600,159072000,159101200,159111600,159140000,159150200,159152000,159158000,159172600,159458000,159676800,159704600,159724400,159822000,159865600,159907800,159931400,160017600,160027200,160351800,161245200,161313400,161322000,161638000,161648800,161657000,161732200,161736800,161770000,161776000,161783000,162196400,162255800,162280800,162305600,162312000,162743600,162757400,162789800,162823800,162831400,162845200,162872000,163108200,163116000,163135000,163146200,163151600,163240000,163252600,163267400,163345800,163358800,163370400,163384200,163394400,163397400,163410200,163436400,163605000,163610800,163619400,163629000,163915000,163956800,163965400,163986000,164006800,164010600,164022400,164037800,164045600,164055600,164073400,164100200,164109600,164113800,164120200,164123800,164130200,164133600,164143200,164152000,164157000,164164400,164168600,164171800,164187400,164200000,164202800,164216200,164230400,164240200,164255600,164275400,164284800,164610400,164617600,164628200,164640000,164802400,164859200,164866200,164884200,165196400,165202400,165218800,165241200,165245000,165245800,165262800,165291000,165308600,165327400,165356400,165361200,165366000,165377200,165394000,165406600,165442200,165734400,165798600,165805000,165810400,165815200,165865800,165912600,165927000,166315400,166460600,166610600,166615400,166634600,166647200,166702200,166733400,166738800,166758400,166767200,166772200,166791800,166803000,166819400,166841400,166851000,166863200,166868600,166898400,166904600,166912200,166922200,166929800,166948600,166969800,166977600,166994200,167122600,167134600,167148200,167157600,167173800,167188000,167225600,167237000,167308800,167314000,167352800,167356200,167370800,167397400,167429200,167457400,167487400,167489600,167495000,167551400,167603600,167608000,167633600,167645400,167652800,167662200,167671000,167677800,167706200,167712800,167723000,167749600,167757600,167767800,167774200,167788400,167870800,167877400,167895800,167919600,167933400,167939800,167964000,167978400,167990200,168014200,168027000,168034200,168037800,168070200,168075400,168081000,168086000,168100000,168123800,168156400,168180800,168197400,168208800,168223600,168229000,168238400,168290400,168308200,168313000,168339200,168343600,168712000,169339400,169638200,169789800,171901600,171910000,174982400,175458800,175473200,177585000,177595600,179423400,179672600,179682200,180457800,180623000,180713600,180844600,180923200,180957600,180960400,181556600,181564000,181568600,181789200,181951200,181955800,182139400,182165000,182198800,182205200,182218000,182424200,182435400,182754800,182761000,182793400,182795800,182830600,182861200,182917000,182938200,182946200,182961400,182970200,182991400,182998600,183002400,183011600,183022200,183028200,183035800,183054000,183071800,183074800,183126800,183173200,183306400,183314200,183322200,183336600,183381200,183390800,183398000,183414800,183432000,183448400,183470800,183640400,183667200,183694600,183829400,183834800,184155400,184744600,184760600,184795000,184801600,184829800,184854800,184869600,185104600,185227400,185234000,185270400,185303800,185309800,185389200,185630600,185663400,185707000,185726800,185733400,185801800,185810200,185893400,186012200,186047200,186348000,186508200,186577400,186711800,186949000,188056200,188236800,188280000,188563000,188712200,188730800,188792800,188906600,188929600,188947600,188967400,189076600,189088400,189101200,189171200,189178600,189196600,189314800,189346800,189369200,189399800,189482200,189508800,189520600,190732800,190754000,190765600,191037800,191053000,191112600,191155200,191162000,191217600,191225800,191246400,191524000,191536600,192834000,193546600,193565200,193797000,193827400,193859600,193898600,194429600,194721600,194896200,194915000,194953800,194970000,195024000,195169400,195283000,195784600,195996000,198962000,198981000,198989000,198994800,200264400,200404400,200415600,200418400,200522200,200540600,200584600,200602800,200722600,200754800,200768400,200775400,200814000,200818600,200841400,200934600,200941600,200964800,200998200,201086400,201094000,201103800,201124800,201146000,201171600,201214600,201223000,201241200,201293200,201317200,201318000,201321400,201327400,201340800,201344600,201346000,201363400,201364400,201383800,201398000,201407000,201438000,201528600,201541200,201548400,201554600,201607000,201623600,201632800,201732200,201772200,201816800,201877600,202276200,202295200,202325600,202383800,202566800,202727200,202759400,202766200,202799800,202867400,202889400,202935000,202940600,202954200,203039000,203155600,203173800,203175600,203205800,203273600,203312600,203321200,203333600,203415200,203428000,203428600,203430600,203434000,203775400,203793000,203813800,203833600,203892800,204439800,204446800,204578200,204596800,204639200,204644800,204683800,204760600,204851400,204916000,204938400,204946400,205063200,205272000,205285600,205326600,205712600,205723200,205732600,205784600,205822400,205870200,207007200,207257400,207296200,207524600,207569200,207576000,207607600,207707000,207768200,207786400,207811400,207812400,207820400,207830800,207949600,209407400,209451600,209714200,209733800,209736800,209759200,209793800,209963000,211829200,211833600,213475600,213486000,214077800,214096000,214122000,214158600,214455600,214506600,214604000,214961600,215532800,215588400,215611200,216267000,216280800,216510400,216568600,216624800,216676600,216815600,216832600,216833600,217372800,217424400,217445800,217504400,217568600,218193000,218220800,218244800,218245200,218248400,218660600,218668400,218672200,218676800,218723200,218940000,219467600,219480000,219514400,219823200,220748200,220763600,220798400,220816400,220847600,220913400,220956600,220988800,221107800,221142000,221209200,221219600,221297000,221301800,221311400,221327800,221336200,221353000,221402000,221406200,221482000,221494000,221573000,221590600,221616600,221640200,222031000,222042200,222106600,222247600,222327600,222378400,222402600,222453400,222647600,222992800,223154000,223157800,223515200,223519200,223818600,223865800,223890000,223893600,223901200,224077000,224139800,224723200,224807000,225293200,225411200,225613200,225643000,225959000,225968000,225989600,226061800,226306400,226346200,226354000,226444400,226470600,226493000,226854000,227575800,227742000,228093000,228290600,228577000,228598400,228631200,228708600,228748400,228805600,228808600,229281600,229293400,229339400,229349000,229858600,229871200,229874000,229888200,229907400,229911200,229935800,229987000,229989200,230003800,230017800,230039600,230054400,230556400,231019400,231059800,231079600,231122400,231188800,231203400,231237400,231243800,231260200,231263800,231268000,231313600,231322400,231333600,231341600,231343800,231355600,231402200,231945200,232075400,232523200,232627800,232666000,232723800,232730800,232740800,232805200,232825000,232857600,232881800,232885000,232887200,232889800,232918800,232943400,233226800,233351400,233547400,233566000,233571600,233577200,234017000,234059800,234072000,234151800,234195800,234209000,234242400,234371600,234696600,234897200,234909000,234926800,234956800,234970000,234972400,235007800,235041800,235053800,235145000,235696600,235753400,235763800,235909800,235913200,235925200,235938600,235963200,236002800,236031800,236049600,236095200,236097400,236116000,236120200,236162400,236165600,236187200,236217400,236347400,236354800,236367800,236371400,236473800,236476400,236491000,236584400,236593000,236593400,236632000,236658800,236663600,236684600,236687000,236708000,236760400,236761600,236809000,236813400,236950400,236969600,237052400,237065000,237088600,237438200,237465800,237479200,237483400,237515200,237550600,237564000,237574000,237597000,237675400,237690800,237742800,237745400,237761600,237766600,237767200,237792200,237800200,238178200,238333400,238336400,238387600,238405600,238477400,238503000,238832200,238922400,238956400,238969800,238984000,239065600,239076600,239092800,239117400,239138400,239141000,239210000,239254000,239281400,239375600,239427000,239592400,239608000,239699200,239737000,239987800,240054600,240127800,240146400,240260000,240311000,240352200,240375600,240403400,240426800,240471800,240472400,240504400,240585200,240926800,240935000,240955000,241034000,241065800,241131200,241185200,241392600,241573200,241643000,242121000,242217200,242333600,242337400,242343000,242657400,242666400,242683600,242701200,242872800,242945000,243139200,243190600,243220000,245401600,245405200,245455000,246086200,246314400,246320400,246393000,246536400,246926400,246936200,246955600,247072400,247120600,247241200,247297400,247404600,247544000,247669800,247686000,247706400,247718600,247734600,247758000,247884200,247905800,247909000,248021000,248202800,248258600,248262400,248400800,249844000,249851600,249856800,250182200,250184400,250194000,250209200,250222800,250247000,250285000,250297400,250308400,250323000,250326800,250345200,250355000,250364200,250375000,250383000,250394600,250401400,250542400,250557600,250574000,250600600,250605800,250635800,250644200,250673800,250681400,250708000,250710000,250730600,250738800,251324000,251626800,251660800,251671400,251672000,251690200,252198000,252325400,252482200,252496200,252503600,252517200,252527400,252614400,252958400,253352800,253587200,253630600,253637800,253640600,253673400,253688800,253743200,253769000,253779400,253968000,253977400,254036600,254081400,254149200,254152000,254285600,254292200,254294400,254295400,254323600,254337800,254348600,254353600,254362400,254374800,254379000,254392800,254406200,254421400,254437200,254440600,254445800,254457600,254471400,254685800,254688600,254696800,254699800,254723200,254735200,254763000,254928600,255014200,255028200,255039000,255041800,255050400,255060600,255069600,255074600,255121400,255126400,255150000,255205600,255238000,255340600,255345200,255432400,255448000,255458800,255461800,255474800,255483800,255728000,255800000,255806200,255887000,255936600,255943000,255947200,255957400,255969000,256487600,257080800,257089600,257100400,257730800,257740600,259543000,260441200,261009400,261013400,261038600,261050400,261056800,261059000,261068400,261077000,261090600,261442400,261443400,261454400,261467200,261472800,261485200,261864800,261881200,261900600,261950000,261955800,261960000,261997600,262005000,262016000,262023600,262044600,262046400,262049000,262052800,262078000,262115000,262208000,262258400,262280000,262282400,262291200,262326600,262499800,263760200,264184400,264196800,264204000,264230800,264279400,264296000,264823600,264846600,264853400,264857800,264860000,264869600,264871600,264876000,264913200,264955000,264970600,264977000,265004600,265244200,265265200,265271200,265283800,265292600,265311200,265552800,265567600,265571800,265575600,265591800,265612200,265622600,266038800,266056400,266346600,266354800,266366200,266615600,266640800,266666800,266672400,266700800,266725400,266732800,266798000,266835400,266863000,266870400,266888800,266896000,267107400,267159800,267167600,267172000,267175600,267199200,267218000,267248000,267258800,267261800,267275400,267302200,267319400,267324200,267334600,267356800,267371400,267372800,267422200,267427200,267566000,267749600,267756800,267779400,267797800,267806800,267814400,267834000,267846800,267863600,267875800,267880600,267903000,267919600,268084600,268104600,268107000,268249400,268255800,268409200,268415800,268476000,268484000,268734600,269511000,269537400,269551800,269558400,269956800,270264200,270344600,270373400,270378800,270381400,270388000,270410600,270421400,270437400,270509200,270519800,270525400,270533600,270541800,270553600,270563000,270578600,270598400,270610800,270615800,270620400,270702200,270739200,270743400,270926600,270941600,270949800,270965800,270972800,270978400,270982800,270987600,271001000,271015200,271023200,271026600,271078800,271217800,271231200,271258800,271264000,271280200,271288400,271304800,271454400,271466200,271632400,271643000,271649800,271670600,271692800,271712600,271714800,271928600,271942800,271951200,271970000,271979200,271985400,271990200,271997600,272018200,272034400,272054400,272071800,272080800,272218200,272226800,272244800,272256800,272267000,272271800,272278000,272288200,272300400,272317200,272357000,272384400,272486600,272524800,272537800,272567400,272689200,272692200,272695200,272706800,272725000,272731000,272800400,272837000,272844800,272859000,272920600,272921200,272934600,272992600,273003200,273028400,273033800,273084200,273100800,273104800,273121800,273130000,273135800,273139000,273151600,273156600,273170000,273191400,273208200,273216600,273223400,273232000,273242000,273249000,273253000,273263200,273273200,273285000,273479800,273484200,273489400,273535400,273544000,273547400,273585200,273615000,273640000,273646400,273654400,273674800,273693400,274094600,274104400,274123000,274124800,274136800,274148800,274157000,274177600,274181400,274190600,274195000,274199400,274203200,274210200,274228600,274242600,274275200,274310200,274317400,274327000,274330399
chr10	0	69359400	9	0	.	818800	69359400	255,255,0	709	0,13200,40600,17800,21000,2400,400,19400,9600,5400,1400,5000,3400,2800,3000,5400,1200,31000,14200,43600,41400,7200,94200,10800,5800,25200,26200,1600,17000,5000,10200,9800,15800,28200,6800,400,37200,5200,54600,5000,11800,3600,2800,4200,4800,1400,4000,56400,12000,29000,22200,22000,5000,3200,3800,49600,2200,5800,4600,28800,14000,21000,11200,6400,3800,1600,5600,12400,27600,200,4000,14200,4200,800,17200,5200,52000,6800,10200,12400,50000,13000,69800,29600,9200,44400,16200,7800,13000,2800,1200,2800,12800,11600,23200,9400,800,29600,2800,3000,4000,18400,12600,3400,1800,65000,7000,82600,11400,33800,17000,30200,3200,3600,3000,5200,1600,2000,1400,2800,8600,2800,5200,400,3200,6000,8800,3200,4800,31800,7000,800,3600,3800,48600,20600,1800,800,2200,13600,26000,14200,1200,4600,44800,75400,14800,1800,37000,8400,4400,3400,10400,6400,2600,9400,7200,17000,5200,24800,19400,22400,4600,400,32200,28800,5400,3200,58600,12600,4000,22000,26800,2400,200,21000,7000,9800,17200,7000,7800,1600,13200,9600,23400,14200,16000,2400,18600,6800,15000,4600,20200,20000,9400,11400,6200,1800,8800,600,3600,4200,3000,16800,2200,4000,400,7400,1000,3400,1600,3200,1200,5200,2000,7800,9600,19000,2200,6600,14000,19400,5800,4800,9600,25000,1400,1400,4200,12200,20600,49800,1000,6600,6800,8400,3200,400,2200,11200,26000,22800,30600,3400,2200,1800,16600,2600,11600,4200,10200,10000,5600,17400,9000,1600,4200,22800,58000,17200,36400,33600,8800,7600,15600,3600,1600,14800,6800,4600,2200,3400,18000,4400,800,3800,1200,38200,1800,29400,3600,7800,9800,12200,23000,6400,11600,200,12600,8000,5000,6400,1800,1600,6000,10200,800,5200,7600,10200,8200,15800,40800,6600,3600,3000,9800,20400,16200,20800,25200,21600,7800,7400,20200,6800,2200,47200,12000,3800,2400,25600,400,14000,2600,19600,5200,1800,15600,4000,10200,14400,10200,11000,17600,29600,3000,40600,1400,3000,4600,2600,12000,2200,47600,12400,5000,4400,3200,61000,17400,30400,9200,19600,49400,92800,6400,36800,21400,26800,11800,21000,26800,26000,15000,6600,5000,25800,13400,36400,2600,34600,5600,8200,2800,1800,9800,14000,1400,10400,200,1400,2600,3400,4600,12400,11200,5200,10400,1400,2000,10800,2200,17400,18000,3600,37800,18600,2000,1200,8200,18600,6000,9400,4200,1200,4200,2400,1200,10600,1200,31800,1600,24400,2800,1600,36200,9400,15800,5400,30200,7000,2400,2800,5600,2200,8400,3200,2800,5600,5800,9600,2000,9000,4400,27000,12800,73200,13000,3600,29000,1800,6800,7800,30800,19800,42800,6800,2600,21000,30000,7600,3000,58000,4000,25800,58000,6200,39200,4400,2600,6400,7400,34200,26400,1400,20800,18800,9400,22200,19800,18800,6400,3600,2200,2000,45800,35000,6000,2600,6800,6600,12200,4400,1600,6000,17400,9600,22200,9400,400,10400,2000,11600,200,45800,21200,18600,18800,6200,29800,21200,12400,14200,10800,34200,81600,4600,1800,15200,6000,11200,10400,17000,58000,87000,200,1600,4000,5800,15800,23400,4400,15200,17000,25000,6600,15000,3200,16000,7000,7000,7000,31600,6000,15400,24800,73000,24400,2200,200,12200,50000,3800,3800,2400,31000,6400,8000,19000,6000,2400,16800,4800,3800,5400,8000,8000,6000,8600,4200,200,24600,28200,10400,4200,30400,7200,7400,12400,12200,12800,400,21200,6400,50800,2000,11200,12000,14000,2200,52600,600,2000,19200,51600,6800,31800,18000,15000,32000,10400,3000,7400,5400,4800,21200,4000,4600,45800,7600,2200,5000,19800,33200,36600,34800,18600,1600,1200,13600,9600,11800,12400,1000,12800,10000,5800,8400,40400,91000,41200,44000,14400,23600,2800,39400,42800,16000,61600,1000,13600,25000,30600,10000,8600,7400,27000,1200,6000,20800,33200,11800,11600,5000,600,3800,6000,25800,5400,15000,2000,17600,66800,5800,3200,14600,4200,1600,5400,37200,14800,12200,13000,4000,3200,600,3000,4800,6000,1000,4000,8600,13200,6600,2800,20800,9800,9400,17400,4600,11800,3000,400,3600,14800,11800,4000,21200,13000,16600,11800,1400,1200,3600,13400,4400,5600,5000,20400,10800,2600,6000,200,200,12600,8400,14200,1	0,818800,875400,957800,1038400,1237600,1242600,1243200,1407200,1546800,1554000,1556800,2961800,2967800,6934400,6942000,7038200,7095200,7239600,7272800,7325600,7378800,7387800,7499600,7524200,7530400,8142600,8174600,8178000,8198600,8233200,8243800,9042200,9062200,9092600,9101200,9102000,9194800,9204400,9260200,9277600,9292600,9300200,9312600,9318800,9325400,9327400,9334400,9392000,9406200,9438600,9462800,9488800,9496000,9506400,9512800,9565000,9837000,9845600,9853000,9883200,9904000,9952000,9972200,10111800,10125600,10131000,10143800,10226400,10256000,10267800,10284400,10305000,10310200,10314400,10333200,10342200,10396000,10553600,10596400,10617600,10669200,10699800,10773400,10816400,10826400,10931600,11105400,11131600,11306200,11333800,11496000,11502200,11748400,11785000,11856200,11871400,11872600,11904200,11994200,12849800,12859000,12933000,12962200,12966200,12969800,13074000,13138400,13222000,13235600,13270600,13303000,13334800,13814200,13846600,13852200,13973200,13976800,13999800,14014800,14185400,14241600,14244600,14250200,14254800,14258400,14279200,14290000,14298600,14304600,14338600,14348200,14351000,15271000,15373400,15624600,15718400,15724000,15725800,15729400,15906200,15997600,16742200,16749000,16755400,16818800,16896800,16970800,16974800,17058200,17138600,17159800,17419400,18223400,19148600,19153000,19298800,19387600,19405000,19458000,19530800,19555600,19578600,19586600,19589600,19626000,19656000,19666600,20122000,20240400,20733600,20751000,20891200,20962600,20966000,21587000,21665000,21807600,21838000,21886000,22465200,22725800,22745800,22777800,22871400,22897000,22920600,23364200,23372800,23413600,23424800,23507000,23519000,23544800,23577800,23600400,23619000,23629600,23655000,23664400,23665400,23679400,23701400,23706000,23729000,23732600,23740000,23740600,23750000,23753200,23764000,23767800,23775000,23783400,23789600,23794200,23805800,24240600,24277800,24281400,24296600,24339200,24365000,24371200,24377600,24392200,24418200,24421400,24424400,24432200,24644800,24674400,24733400,24836400,25407000,25665200,26621600,26626600,26630200,26741800,27472800,27542800,27586000,27621600,27625800,27628600,27701200,27956800,28388600,28411800,28550800,28613200,29111800,29323200,29441400,30425000,30668200,30713200,30749600,30816200,30839200,30885600,31132400,31250000,31259800,31413000,31418800,31634400,31669000,31700400,31805600,31924200,31931600,31950600,32170800,32176400,32200800,32221200,32296400,32300600,32331400,32347400,32426200,32437000,33047200,33083600,33090600,33102400,33103000,33660200,33671000,33825600,36737600,36744000,38440200,38585200,38628000,38697800,38892000,39451000,39799000,39810600,39828400,40026200,40033800,40046000,40064600,40077400,40104000,40121800,40145600,40171000,40194000,40229000,40260000,40282000,40330800,40340600,40406400,40421400,40425800,40453800,40480800,40483200,40498200,40503600,40527400,40538800,40541400,40561200,40566200,40579600,40596000,40644800,40691000,40867000,40899600,40912000,41005200,41008200,41036200,41068600,41082800,41098000,41101200,41152200,41783600,41791600,42759200,42765600,42969000,42987800,43561400,43572000,43597400,43648600,43743200,43760200,43804200,43828400,43934200,44084800,44108400,44143800,44170400,44204800,44247600,44253000,44327600,44384800,44423200,44465000,44647200,44660000,44722200,44728200,44821200,44958800,44973000,44994600,45010600,45013000,45015800,45019800,45024800,45042600,45060200,45073200,45539800,45697400,45700000,45768600,45793400,45833800,45865800,45888400,45893200,45952800,45974000,45978400,46374000,46627800,46726800,46743000,46756000,46765000,46778400,46789200,46798800,46806200,46818400,46936600,46971400,46973600,47000200,47004000,47008800,47047000,47057800,47094400,47102600,47133400,47228400,47233600,47237800,47246800,47254600,47271800,47275800,47283000,47299600,47310000,47323800,47327200,47337000,47344400,47372400,47389400,47464800,47481200,47488400,47519400,47526000,47533800,47542200,47588400,47644000,48122400,48139800,48147400,48259600,48593800,49120800,49127200,49186600,49215200,49244600,49327600,49344600,49397000,49618800,49623000,49749600,49759800,49798200,49825400,49891600,49936200,49986000,50073600,50181000,50202600,50250200,50696200,51032200,51036000,51103600,51162800,51215400,51222400,51445000,51458600,51550800,51564000,51577400,51688400,51709200,51729200,51740800,51796200,51823600,51824600,51835800,51844200,51911800,51912400,51974400,52001200,52020600,52043000,52051600,52127600,52156200,52204000,52419600,52447800,52483800,52586800,52592800,52602800,52622600,52637400,52665400,52678200,52696400,52775400,53355200,53356200,53512400,53522600,53529600,53575800,53603600,53678400,53985600,54003200,54034400,54044800,54062200,54071400,54088800,54122600,54133000,55092400,55173000,55701400,55866800,55896800,55998000,56202400,56205000,56211400,56530000,56581200,56589000,56596000,56602800,56635200,56674800,56726000,56869600,56876000,56926400,57614800,57646400,57652000,57661000,57676400,58098800,58105200,58117800,58124400,58124800,58151000,58233400,58249200,58254000,58287000,58296000,58312400,58329000,58343200,58357400,58358600,58382400,58389800,58443200,58447000,58537000,58598600,58613800,58656000,58709600,58710600,58730000,58833000,58901400,58910800,58964600,58985600,59005000,59037600,59050200,59053600,59169600,59181200,59631600,59654800,59659800,59665400,59875800,60030000,60071600,60100600,60138600,60173000,60399600,60438200,60474800,60503200,60855600,60930200,61113000,61143400,61166000,61167800,61262400,61274800,61286400,62377600,62436200,62529400,62573400,62704400,62795000,62870400,62918800,62960400,63045600,63065200,63157600,63159600,63174200,63270400,63336400,63348800,63406600,63646200,63676400,63681200,63690200,63711800,63745200,63758000,63782200,63789200,63796600,63801200,63809400,63850000,63857000,64029800,64102400,64145800,64223400,64230000,64296600,64437400,64445600,64630000,64637400,64676200,64743400,64756200,64773800,64909400,64928000,64929200,64966400,64973200,64987000,64990600,64995200,65008600,65268000,65339000,65473000,65495000,65505600,65618800,65637800,65658600,65674400,66362000,66866000,66871200,66887600,66935600,66948400,67094200,67112800,67149800,68146200,68151600,68153600,68386400,68566800,68609600,68716000,68732400,68755000,68767200,69309400,69316600,69318400,69319000,69335400,69345200,69359399
chr11	0	79169800	9	0	.	110400	79169800	255,255,0	788	0,8600,12000,11400,16000,600,5600,5600,14600,9600,5200,6400,12400,4400,2800,2000,14000,13400,7400,18800,11200,1400,20200,68400,3800,17200,5600,4000,1800,1200,1400,3000,1600,2000,4400,11400,30600,24400,18400,18800,7000,17600,6600,11000,15000,33200,12800,14000,32800,16000,15200,600,70800,6400,30600,11400,11400,20200,5400,8000,7200,15200,5200,3000,3000,9400,29400,33800,27600,3600,1800,16400,21600,17600,44200,3400,2200,12800,1800,1600,4200,1400,600,14800,5200,1200,8200,18800,17200,4200,16400,12200,19000,200,9400,6200,1600,19600,1800,3200,13200,9600,1200,17400,17800,12000,800,3200,32000,12000,39800,3200,18200,3400,65200,1800,1200,1000,4000,8000,65800,12400,4800,6400,8400,11000,16800,7400,16400,18200,400,5400,11200,9000,16000,16400,18000,8400,1800,4800,52400,31200,33000,3200,4200,5000,2000,5000,1400,25200,10000,200,14000,6800,5800,28400,6400,22600,15600,13400,7200,18600,9400,39600,15600,24200,6800,25200,4400,6800,5400,1400,9600,14800,15000,6400,22200,3400,8800,2400,22000,5800,8200,12200,3400,5200,7800,17800,53600,8400,3200,3200,18600,25200,9800,36600,23200,4400,2400,200,12000,11600,4800,4000,2800,10800,2600,12400,5800,600,45800,30200,10200,8200,19000,19000,49200,9800,8400,33400,15200,4600,3000,13400,24000,7400,7600,1200,25200,21000,24400,12000,9400,19600,29000,3800,3000,14800,52200,49600,16000,11200,30000,43600,3400,3200,13200,14000,19400,7400,1200,6200,5000,15400,1400,14000,14000,33800,2800,7000,10400,2400,5600,5000,3800,2800,11000,28400,31200,15400,12800,18200,13000,5600,11000,10600,2000,17400,15800,11200,12200,42800,7200,10000,15200,62000,3400,8000,24200,5800,2200,13600,15600,13400,7000,3200,13600,1200,24600,6400,17000,18000,10600,4000,3800,2200,2400,12000,4800,1400,4000,4400,11400,10800,1400,1200,9000,34600,13000,18000,31800,22600,2000,12600,4200,5200,4800,4400,9600,2600,6000,10800,8200,1000,9600,2800,3400,16200,8000,8600,5800,12600,35600,1200,13600,5400,5800,23600,4400,12200,31200,20600,26000,87200,4000,33600,21600,32000,41600,59800,2600,12400,4000,9400,40800,12000,2000,2600,33400,18600,46000,5800,200,1400,1600,6200,3800,3800,1000,2800,5800,22200,12600,7200,800,3800,400,2800,9000,43400,3600,1400,17000,63800,15000,2600,3200,10000,800,7600,7400,3600,1800,21800,9800,9200,200,16200,5400,26800,8800,5400,61400,5800,70400,41000,29200,14200,21000,22200,10400,2800,27600,200,4000,13600,1800,2000,15400,13200,17000,33000,6200,6600,20400,50000,12000,12200,18400,59200,32000,25600,24000,1800,8200,23600,10800,14200,3800,1800,13600,8800,5800,12200,9600,49200,15000,17800,5600,14600,8800,12000,31200,83200,67000,3200,58600,47200,2600,36400,5000,62600,16800,65400,6800,43000,5600,11400,10200,15000,4000,9200,26000,7200,6200,6600,2200,4000,43600,3400,10200,10800,7800,1600,28800,28200,4400,62400,8200,11200,14200,14200,20000,19400,2400,3000,27200,9000,7800,5800,3600,400,6000,4800,3000,33000,20400,1200,18200,6000,39800,36600,4800,28000,7000,1200,40400,20000,2800,29800,19800,200,14400,12200,3600,7200,32000,15600,17000,9400,1800,3400,2600,12800,5800,12200,17600,3600,2000,4600,2000,2200,5600,51000,17200,25200,14400,81800,1000,4800,15200,21600,3000,11000,2400,1200,16400,4600,2800,16400,22600,600,37200,11400,41800,28000,11800,47400,21200,13000,5000,7000,6200,16200,22000,15400,4600,9400,11000,1600,4600,27600,6400,11000,16600,200,4000,23200,7400,4800,3600,7400,20200,6400,20000,13200,19200,5800,17400,46200,1400,21000,25800,16800,29200,20600,5400,8000,5600,35800,11400,1000,400,15800,20000,13600,10800,7800,6200,11400,7200,113200,30800,13400,1600,7200,50200,14600,24200,14000,18200,71000,13000,6200,52200,15400,10600,2800,13600,9000,1600,3800,27600,84400,18000,27000,26400,16200,40800,27400,12400,8800,16400,18000,73400,23200,6600,3400,57800,95200,2000,5000,52800,400,20400,57000,2800,2400,29400,8800,12800,4200,5600,2000,15400,14400,5600,3800,7600,10800,8200,3000,4000,41000,7400,5000,5000,1600,3800,4800,10600,6400,1400,7800,12200,8200,6000,8600,7200,1400,12000,1800,7800,2800,2600,10000,6600,5400,12600,4600,5600,5800,14200,17800,4000,7600,4800,26600,7200,5400,25800,800,47600,19600,13200,16200,4400,4600,2000,800,3800,4800,3400,800,13000,2200,1800,1400,3200,6400,8600,10600,15200,3000,18200,800,2800,2400,4800,1600,2600,400,3200,16600,19600,800,6600,10200,1600,10000,7000,3200,7400,30600,8000,1600,28400,10200,7400,4200,2000,2200,5400,200,10000,5400,15000,1	0,110400,636800,736400,761400,781000,783200,792400,803400,823400,1512000,1518600,1526800,1558000,1587000,1594400,1600000,1620600,1635800,1644800,1670400,1690800,1695600,1746800,1817600,1823000,1843400,1850800,1855600,1858400,1869800,1872400,1877600,1879800,1883000,1895000,1907400,1939200,1968200,1990200,2012200,2021400,2042600,2116600,2128200,2149000,2220800,2238800,2260200,2294400,2310800,2456000,2473000,2547200,2555000,2592000,2633800,2646400,2791000,2802600,2819800,2842600,2872800,2913000,2918200,2924400,2943800,2973800,3017000,3045000,3055400,3060200,3079600,3105000,3130200,3266600,3273600,3280800,3295400,3350800,3353800,3413400,3415600,3541000,3560800,3582400,3586400,3681400,3791600,3813600,3818600,3840600,3987600,4007800,4011400,4420600,4432000,4522000,4543800,4548200,4573400,4694200,4706400,4708200,4751000,4772600,4786800,4798800,4807000,4844600,4901200,5187400,5199800,5223600,5229000,5318400,5321000,5367200,5372000,5377000,5385400,5460400,5631600,5644200,5684000,5693400,5734200,5752200,5772800,5802800,5837200,5848400,5860800,5879400,5892000,5983800,6001000,6025000,6034000,6038000,6045200,6368200,6410200,6452600,6460400,6467000,6473800,6481000,6487600,6491600,6605200,6615400,6626200,6764000,6780400,6792600,6832600,6842600,6867400,6884200,6898200,6907000,7202600,7215600,7256200,7388400,7496200,7546400,7573400,7590800,7603400,7610200,7613200,7624600,7642000,7666200,7674200,7706600,7712800,7726200,7770000,7907000,7922200,7931400,7945200,7950000,7970600,7981400,8003800,8059600,8070400,8080200,8089600,8109400,8141600,8154600,8194600,8218200,8225600,8229600,8230400,8243400,8256000,8261600,8267200,8284800,8296800,8310400,8330400,8342200,8343800,8407000,8439400,8481000,8519200,8539800,8568600,8618400,8639000,8648000,9394200,9421400,9427200,9493800,9761400,9786600,9799200,9807200,9810600,9916000,9939200,9977000,9991800,10001600,10104600,10135400,10143000,10208600,10237600,10349800,10423200,10506200,10544400,10576600,10625400,10650000,10654000,10688600,10981800,11076200,11086400,11089600,11522400,11581000,12159400,12165400,12180600,12220000,12257200,12280000,12346600,12361400,12366800,12377800,12389600,12404800,12417400,12439400,12473000,12508200,12532600,12551800,12592800,12608400,12617200,12630200,12641600,12648800,13517000,13534600,13575000,13589600,13633200,13642600,13680200,13697800,13761400,13896200,13934600,13959800,13967000,13970800,13986600,14002400,14017800,14027200,14033000,14069600,14099600,14124600,15433600,15475400,15568800,15580200,15586000,15591000,15607400,15616200,15692200,15735600,15741600,15746600,15821800,15838200,15946000,15949600,15951800,15964600,16007600,16273600,16335800,16470200,16495200,16503200,16517400,16525600,16532000,16541200,16547800,16562800,16582600,16607800,16619600,16632000,16633800,16706000,16719800,16725400,16764600,16778000,16789600,16798400,16934200,16972600,16975000,16992000,17064600,17920200,18537400,18545400,19585000,19875000,19898000,19934000,20044400,20062000,20253800,20329600,20369400,20457000,20619600,20908800,20923400,20929000,21048600,21106200,21130800,21162800,21166000,21217800,21252000,21494200,21500200,21502200,21503800,21668200,21676200,21681800,21709800,21715400,21746200,21878400,22649800,22664600,22701200,22704800,22711200,22737400,22765400,22776200,22825200,22874200,22880400,22906600,22982200,22998600,23006000,23012200,23026800,23028600,23059400,23070200,23077200,23080800,23113000,23185000,23196800,23197800,23215600,23910600,23967800,23980400,24248000,24357800,24364400,24463000,24507200,24971800,24986200,25009000,25053800,25498200,25672400,25704800,25988200,25995600,26123800,26137000,31422600,31667000,31769800,31790000,31826600,31833000,31840200,32321200,32435000,33010200,33047000,33067800,33128800,33161600,33454200,33479400,33519200,38271600,39003000,39052600,43061400,43066200,43841400,44174400,44192200,45921000,46764000,46899400,46949200,47027400,47177400,47294000,47382200,48155400,48248600,48286200,48390200,48458000,48462400,48521600,48570000,48590600,48660200,48667400,48732600,48766400,49021800,49038200,49082800,49094000,49435800,49474600,49491200,49503000,49547400,49576400,49602600,49612800,49620400,49624400,49636400,49804600,50101200,50126200,50706600,50715400,51038600,51070000,51105000,51259000,51323000,51423200,51587000,52419600,52636000,52658400,54951400,54955600,57075600,57103200,57168800,57177400,57297400,57798000,57801000,58506600,58512000,58516200,60703800,60729800,60769200,60794400,61148800,61235600,62072800,62139400,62185400,62193600,62195800,62261200,62281800,62295000,63567000,63676600,63679200,63800000,63834000,64031600,64048600,64322600,64369400,64937400,64992600,64998200,65015800,65019000,65038200,65050600,65089600,65109600,65119000,65133000,65139800,65509400,65516600,65529000,65685200,66114800,66161200,66199000,66284200,66289000,66301600,66320800,66347400,66353400,66414200,66417600,66420800,66439600,66470600,66660600,66797400,66822000,66827800,66869600,66891400,66945600,66974800,67073600,67123000,67566800,67581600,67589400,67598000,67605600,67623200,67651000,67667400,67674000,67685600,67701600,67718000,67725600,68054000,68061800,68076400,68099000,68099600,68104000,68130200,68139800,68366400,68374600,68384000,68479200,68486400,68508400,68536000,68558800,68573600,68595600,68645200,68742000,68781400,68865600,68885600,69443600,70023200,70063600,70412800,70424200,70839000,70854600,70866600,70867600,70884000,70926200,71589800,72980000,73151000,73595000,73608400,73745000,73878800,73910800,73927000,73964600,73976200,74032600,74048400,74073800,74088800,74107400,74392000,74541400,74548600,74640000,74698600,74710600,74772200,74869000,75199000,75345800,75350600,75413200,75498000,75571000,75602800,75630400,75648800,75693000,75726200,75743000,76011800,76041000,76062000,76188800,76215000,76223800,76229400,76288000,76384200,76391400,76400600,76460000,76461000,76485800,76547200,76550800,76565200,76597800,76613400,76656600,76669800,76686600,76689800,76711200,76730000,76739600,76745800,76756200,76768600,76798200,76803400,76809200,77173200,77183600,77285800,77299400,77302400,77315400,77356800,77375000,77383400,77385000,77404400,77436800,77547000,77555000,77569200,77577000,77581600,77595200,77599600,77609000,77614200,77617600,77629600,77639800,77651200,77668800,77676400,77687200,77694000,77712800,77731200,77738000,77751400,77758800,77786000,77799600,77806600,77837800,77839600,77889200,77911600,77926600,77947600,77953000,77959200,77968200,78005200,78015400,78033800,78040000,78043800,78064200,78081800,78086600,78100000,78107200,78115600,78127800,78141600,78159400,78165800,78232600,78252200,78259400,78271000,78280200,78282200,78290600,78402400,78411400,78432400,78453800,78455800,78505400,78533600,78625600,78639000,78649000,78670200,78785600,78824600,78837400,78882400,78918200,79028400,79040600,79046600,79060600,79066400,79072600,79073600,79141000,79148800,79169799
chr12	0	61602600	9	0	.	0	61602600	255,255,0	1230	0,15200,16000,33600,11000,15800,12200,5000,3200,2800,1200,2800,11800,5200,6800,13800,3400,14800,4000,1200,26800,10400,4800,200,1600,15800,7000,1400,14800,2600,2400,4200,3400,2200,6000,1600,10200,800,13800,1400,2400,25000,9400,7400,9800,6400,2400,3800,8600,10400,200,1200,3600,8000,4800,19000,1000,2600,2200,2400,2200,10800,4200,8400,2600,62600,3400,6000,2600,10800,400,5400,27800,7600,5200,6400,4000,4800,2000,10200,22800,12400,3200,1200,14000,18000,1200,2800,6000,4000,3800,6400,5200,2000,4000,24000,4200,9600,6000,4400,4200,400,4800,4200,16200,7000,17000,13000,3000,4400,800,4200,4000,2400,6000,3000,3800,3000,1400,5200,3400,1000,3400,11800,9200,2800,10400,1200,3200,5600,10200,1000,2600,3400,4000,2000,9000,4000,4200,5400,9800,5000,5600,3000,19600,4400,7800,26600,3800,7000,2800,3800,9200,5000,6000,9600,4000,2200,15200,2800,6000,3400,8200,19800,1600,8000,6400,1200,2000,13800,200,600,1800,11600,1600,5400,7400,9800,3800,3200,200,4000,11600,18200,4800,15400,1600,2400,4600,2000,12200,17600,1800,9200,5400,7600,13800,3400,4000,5800,400,200,800,1600,3000,7000,2800,4800,800,1200,10600,5400,4000,11000,5000,16800,4400,3000,14200,14400,1800,3800,2800,12800,4200,10600,24800,17400,3400,4000,600,2800,1600,8800,14000,3600,15400,18400,28400,3600,20400,5800,10600,12400,10600,6400,5800,10800,14600,2600,13400,3200,12400,32800,17000,37000,25200,15200,34400,4200,36200,18600,17800,1600,1800,5400,800,2600,1800,3400,4400,2000,9600,21800,7800,5000,2400,14600,1800,14800,2600,16600,30800,16000,2800,41200,25200,1400,1600,23800,14000,10000,8000,23400,800,39600,800,9200,2000,13600,21600,9600,10000,11000,10000,10600,17400,13400,2400,16800,4400,10000,10400,37600,21800,17600,7400,2400,11400,200,21400,14400,41600,26000,25800,51800,2800,2400,3200,26000,34000,7800,11000,2200,10800,2600,25200,26400,3600,13600,23000,35000,15400,3000,7400,4000,15000,5800,22600,13200,11600,19000,25600,7600,40600,4200,9000,52000,9200,6800,4600,10200,7400,1600,2400,5000,1400,400,6400,6600,4800,2600,7800,2400,4000,1400,800,4400,2000,6800,5400,7400,12800,26600,13800,4200,1800,3400,6400,9200,20200,44000,35000,800,6800,3200,10800,12200,1200,12400,4200,7800,7400,13200,3200,400,7000,4600,4200,26000,5000,3600,8800,74400,11000,20400,1600,7400,10800,7000,17600,3000,14400,1400,4000,5800,5400,200,600,200,6400,16600,10200,6600,4200,2200,2200,5600,1600,3800,2000,13800,5600,800,7600,16400,2600,2400,2600,3400,7400,4600,11400,11000,3200,6400,600,9000,12600,3000,14000,2800,25600,8000,7600,2800,17200,1600,9000,4000,19000,3200,1800,1200,8800,4000,18000,1400,13600,11000,9600,6200,3200,2400,4200,5000,6800,4600,1400,800,2200,2200,6800,3600,13800,8600,2400,4000,14600,2800,1400,3200,4600,5600,4600,9800,6000,1600,10800,10200,5600,1200,2800,2800,14600,2400,2000,12800,6400,7200,10000,1200,800,8800,3400,6400,5800,10000,7000,2200,5000,4800,15600,2600,4000,3200,33000,11200,14400,22400,17400,13600,8200,4800,2800,4800,5200,18000,6600,9800,19000,15400,4000,3800,600,9000,1200,600,4000,8600,12000,1000,3400,6600,1800,17200,2000,15600,9200,30200,16600,4800,12000,20600,3800,3600,3600,5600,3000,12000,11600,6200,30200,4800,19400,200,2800,15600,15400,7400,37000,1200,8800,9200,1600,600,55200,30000,21400,3200,2200,20400,800,35600,6000,86600,6000,45400,200,10000,6400,10000,9800,4400,17600,7600,22000,2800,3600,4400,2800,6800,3000,1000,1200,12000,2400,3000,10400,29800,13200,5400,15400,9600,1800,3000,31600,14600,4000,14800,32800,17600,3800,3400,2800,17600,10600,1200,4800,3200,2000,3000,17400,1800,15600,12400,3600,5200,2000,1000,4600,5200,6800,2800,2600,1000,2000,200,10000,5000,11000,7800,9800,11400,3600,11600,29000,5200,7400,3800,5200,15200,8000,2800,1200,18000,10000,1200,3000,1800,4800,4400,1200,4000,12200,8600,2400,2400,1200,600,8600,16200,6800,2200,1800,7400,3000,1400,3800,2000,8600,9000,3400,3400,2200,2800,3800,11400,2400,7000,800,11800,1800,600,15400,15200,2000,22600,5200,24600,31800,13800,28000,4200,1200,7000,5600,1000,31600,11000,1600,26000,6200,200,16000,400,14600,200,51400,52400,19000,10200,4200,7200,44400,7000,7000,21800,22600,28800,4400,7600,4200,23600,20400,1600,2800,2600,73200,18400,33800,12000,65000,8400,7400,11800,11600,2800,13600,24400,3800,8400,18400,1400,200,9400,3800,11200,11000,28000,2400,11000,3400,13400,39600,1600,5600,35800,35000,2400,3200,6200,6200,5800,6000,20200,46000,2400,11600,11200,11400,18800,3800,13200,3200,11400,12600,6000,2400,7000,26000,11800,1000,7800,23600,1400,7400,3000,27800,10600,20400,600,8600,14200,18200,11600,15400,6000,8000,8000,2200,5800,24200,18400,1600,27200,11600,7400,24000,5800,4400,1400,64800,3200,31000,31000,2600,4200,26800,2000,10600,40200,21600,16200,7800,19000,6000,36200,7400,4600,6000,13200,7800,21200,26200,16200,32000,10800,41600,63800,14600,22000,19200,12200,34800,3400,800,10000,13800,6000,3800,25600,4800,600,23000,2400,10800,90400,4400,4800,8800,9600,4800,9800,5400,7600,23600,5600,1800,24200,13000,4000,800,8600,14400,9400,7200,30400,4600,4000,200,5600,9600,3800,10000,11200,2000,2400,19200,5400,5600,13000,7200,1400,6400,12800,4600,2400,5800,24200,14200,6200,2400,9200,1600,14400,17800,800,10200,3400,31200,3400,5200,4000,1600,2200,20000,27400,14800,4000,5800,4800,13200,200,600,3600,7800,19200,5000,58800,13400,23200,400,10200,6600,18600,5600,22000,1800,1200,2000,1600,8400,4000,2200,3400,10000,1400,200,1400,18600,2000,2800,16200,2600,12800,7000,10200,13400,9400,5800,200,5200,6600,2400,600,12200,39400,4200,6200,13800,10400,800,7000,8400,5200,3800,400,5000,4000,8800,14800,4600,2200,7400,2600,3200,5600,12600,7800,8000,1800,24600,5000,4600,20400,2200,11200,400,10800,2800,10400,3800,9600,22000,800,12400,17400,5200,6600,9400,8000,5800,9800,28200,17600,800,13600,13800,8400,11000,25200,8800,8200,9600,1400,1800,17800,7600,21000,3800,6800,3800,19400,12200,3000,16800,6600,3800,12000,31200,3000,1800,4800,18200,13800,4200,9600,6400,4000,1400,8800,800,20200,8600,5200,3600,17000,11800,9200,1400,3400,12000,5400,9400,17800,8200,11800,10200,3800,4400,6000,4200,1600,10200,10000,4600,4600,10400,7200,29600,7000,10800,6600,3000,1800,14200,14400,4000,10200,14200,3200,2000,4800,31800,800,3200,5000,17200,27800,27200,7200,5200,6000,600,16800,45000,2200,9400,4200,6200,22000,32400,20800,4600,20200,1800,32000,10400,1400,3800,15800,19600,32800,17200,17600,7400,74600,20000,400,6800,2000,400,7200,4200,7800,3200,27200,10000,1600,1400,3200,3200,40800,33800,2600,5200,5200,19800,1600,8600,13000,13000,7200,200,4800,2800,5800,4000,6200,10800,6200,29200,20800,5200,47000,3000,33200,3000,14000,33800,3400,8000,19600,2200,9400,4600,7800,4400,12000,21600,4800,4000,8600,38400,32600,1000,32200,1800,1	0,0,19000,35400,71200,477200,496400,509400,623200,628800,668000,694000,702600,717800,733200,745200,1029800,1039400,1147000,1161000,1163400,1296600,1427200,1432600,1550200,1555200,1576200,1600600,1667800,1703600,1708200,1992200,1997200,2003000,2006000,2013200,2015600,2029600,2042000,2057400,2059200,2259800,2357000,2456600,2465200,2480600,2490600,2498800,2506800,2523600,2559600,2566400,2586800,2592400,2603200,2611400,2632200,2637800,2651800,2655000,2667200,2673200,2684800,2692200,2702800,2718600,2783800,2787600,2797200,2801800,2815000,2820800,2830800,2864200,2873400,2887600,2899000,2907200,2914600,2937400,2954000,2978400,2998000,3002400,3020600,3042200,3066600,3069200,3082200,3094000,3100200,3106400,3119600,3126200,3130600,3438400,3463200,3470600,3483200,3490800,3498400,3512800,3706200,3711400,3800200,3817000,3825400,3973400,3990000,3993800,4010400,4047400,4055400,4080000,4099000,4111200,4129400,4134400,4172200,4174200,4191400,4196400,4213800,4226600,4239000,4248800,4382600,4396600,4399000,4408600,4541000,4559600,4577800,4586200,4595200,4600600,4613000,4628800,4646400,4654000,4664000,4676200,4694000,4718800,4746600,4880800,4900800,4912000,4939600,4967600,4975200,4981800,5045600,5212400,5219800,5301600,5353000,5365600,5669400,5687200,5784200,5797400,5809800,5820400,5847200,5908200,5918800,5927800,6206000,6209800,6284800,6286000,6289600,6298800,6317000,6335000,6342000,6359000,6378800,6394000,6404600,6478200,6488200,6505400,6549000,6555000,6602000,6635000,6640400,6646400,6650600,6670000,6756000,6762000,6773600,6780200,6789600,6808200,6815400,6823600,6830600,6832200,6890000,6893600,6902200,6911000,6931800,6935400,6950800,6954600,6960800,6973000,6979200,6995400,7024000,7036400,7059800,7077000,7084400,7101000,7117800,7121600,7127400,7133600,7148600,7161000,7172600,7201400,7221200,7226000,7248000,7262200,7266000,7279200,7291800,7307200,7316000,7350800,7426000,7490600,7496000,7546800,7610200,7625000,7669400,7761200,7780200,7792400,7820600,7837000,8225600,8240400,8464400,8499000,8535400,8560400,8598000,8627800,8678200,8810800,8999000,9150600,9837000,9858600,9864400,9879200,9893400,9894600,9897800,9900400,9906600,9932200,9939400,9950000,9977600,9990800,9998000,10003800,10019000,10032200,10056400,10060400,10080400,10113400,10130400,10162600,10204800,10234000,10237400,10239600,10391600,10406800,10419400,10430200,10455800,10458400,10499400,10505600,10518200,10533600,10554600,10576400,10586200,10607600,10671000,10721200,10735000,10757000,10776000,10813400,10843400,10849800,10866600,10917400,10966400,10996200,11040600,11051800,11067200,11082200,11087000,11142200,11184800,11227200,11269400,11304400,11360600,11363800,11369400,11373400,11410200,11444800,11457200,11474600,11478200,11492200,11503200,11529200,11608200,11615000,11763800,11805800,11841600,11862600,12008200,12017200,12022200,12040600,12051600,12077800,12094400,12108000,12129000,12161600,12169800,12210600,12221000,12233400,12290000,12305200,12335000,12816200,12852600,13270800,13275400,13282800,13291000,13294200,13297000,13305600,13317400,13327200,13340000,13348800,13365800,13370000,13372400,13375000,13384400,13398800,13406600,13414200,13422600,13438200,13468400,13730600,13735600,13862200,13869600,14264600,14722600,14993000,15037400,15085000,15363400,15374000,15381200,15396800,15410800,15415200,15814400,15820200,15832800,15842200,15859200,15862600,15863200,15872400,15896400,15901200,15927600,15934400,15938200,16310000,16387000,16399000,16420600,16427200,16437000,16450200,16464400,16482800,16487800,16503400,16505200,16511000,16518800,16524400,16525600,16526400,16526800,16536200,16554600,16568000,16579000,16595400,16598600,16621600,16627400,16638400,16647400,16651600,16668400,16677000,16683400,16752600,16771800,16785000,16801600,16807000,16893800,17117600,17123800,17136200,17148200,17165200,17171800,17185600,17195200,17225200,17229200,17245800,17250400,17277400,17312400,17321200,17325000,17343600,17348400,17360800,17369200,17391000,17409400,17419600,17421600,17632600,17637200,17659000,17662000,17695400,17714800,17806200,17837400,17845800,17850800,17858200,17870200,17879200,17904600,17911800,17929400,17936000,17976800,18032200,18045600,18068200,18083400,18086200,18185800,18364600,18388800,18394600,18421800,18446400,18591400,18601400,18655200,18674800,18678200,18860000,18901000,18922200,18926800,18930800,18938000,18954600,18958800,18964600,19031400,19175200,19186200,19201000,19204200,19211400,19221800,19229200,19247200,19256800,19268000,19279600,19284600,19289800,19301400,19325800,19331600,19350400,19367400,19404400,19431800,19447400,19473600,19592600,19630800,19743400,19858200,19864800,19933800,19941000,19960800,19970200,19980400,20001200,20017600,20055400,20062200,20063600,20088200,20090800,20100000,20590200,20601400,20656200,20662400,20667200,20689200,20698400,20936800,20940800,20977800,21016600,21051200,21074800,21082400,21095000,21117800,21124800,21132200,21146200,21155800,21194600,21208800,21220600,21232400,21263200,21270600,21290200,21293400,21296600,21316600,21332400,21340800,21379800,21416600,21426400,21440000,21442800,21444800,21502000,21533000,21554800,21567000,21570600,21592000,21593200,21656200,21665600,21806800,21814600,21861200,21981800,22177000,22185600,22361200,22375200,22385800,22440000,22483200,22518800,22566000,22574200,22585200,22622000,22681000,22700000,22737000,22738800,22985200,23006400,23010400,23151600,23419200,23441400,23447200,23466000,23505200,23509000,23544400,23726200,23743600,23972600,23999800,24034200,24096600,24118200,24122000,24125800,24259200,24370000,24474800,24608200,24643800,24691200,24718600,24745200,24749200,24768600,24791000,24913400,25009800,25093400,25105200,25153400,25160000,25168600,25173400,25177600,25201200,25203800,25204800,25253400,25274800,25288200,25302000,25325800,25339600,25355800,25372600,25413400,25426000,25433800,25452200,25459000,25476400,25563000,25571000,25573000,25642800,25657000,25667000,25672800,25675600,25717800,25729200,25737200,25753200,25772800,25860800,25866800,25874200,25946200,25949400,26011200,26038600,26047200,26052600,26058800,26068200,26074800,26076600,26098600,26108600,26118200,26134200,26139600,26164400,26169600,26183400,26191000,26310000,26484800,26506800,26517200,26840000,26842200,26902000,27592000,27617200,27625200,27888800,27901000,27940000,28105000,28152000,28180800,28613000,28617600,31108800,31116200,31523600,31574600,31587800,31592200,31639800,31665200,31665800,31789000,31812600,31891000,31891800,31946600,32024400,32093200,32118200,32125800,32134400,32179200,32196800,32339600,32362200,32386600,32417000,32431400,32442200,32447200,32472800,32509600,32512000,32626400,32633400,32708800,32729200,32765200,32778400,32846000,32911400,32919600,33048600,33067000,33104000,33348000,33424400,33430200,33440600,33517200,33522400,33522800,33532600,33663400,33751400,33823800,33859600,33867400,33882400,33967000,33983400,34023400,34025600,34031800,34079000,34116600,34330800,34337600,34398600,34406200,34413400,34420000,34440600,34491000,34512600,34525800,34542600,34645800,34672000,34705200,34778800,34785000,34799400,34860000,35045400,35056800,35104400,35156200,35230200,35747800,35757400,36181600,36186000,36205400,36211800,36242600,36257000,36278400,36280800,36653800,36668200,36687800,36700600,36716800,36724800,36743000,36755800,36758600,36771400,36799800,36819000,36839400,37570600,37974000,37986800,38151200,38172000,38177200,38179000,38249400,38258800,38292600,38331800,38337600,38342400,38372000,38377400,38390000,39106800,39131000,39157200,39173000,39209000,39217800,39258600,39347600,39355800,39362600,39378000,39386800,39409200,39436000,39453000,39485600,39511800,39554200,39620000,39751000,39941400,39962400,40214200,40250800,40256800,40260200,40273000,40289800,40297200,40309200,40339200,40345000,40346800,40370800,40381000,40396400,40495400,40510600,40516200,40540000,40551200,40564000,40574400,40582000,40594000,40623000,40629600,40632000,40657200,40671200,40685000,40687200,40697200,40717800,40757600,40767800,40813000,40838800,40844200,40846000,40854000,40869200,40876600,40895200,41722200,41729000,42063600,42101400,42111600,42542000,42625000,42633000,42635400,42643800,42665200,42687800,42813600,42823200,42849600,42926800,43046600,43052000,43135400,43139000,43229800,43338400,43384000,43404400,43411400,43445800,43454000,43460400,43466400,43477000,43961000,44173400,44212000,44239200,44244000,44250400,44256000,44289800,44295600,44296600,44301400,44310800,44333400,44343400,44576400,44686600,44710000,44718400,44734800,44742800,44765000,44778200,45182600,45186000,45187800,45190800,45194800,45211200,45216400,45224400,45255200,45270400,45272400,45277400,45308000,45327600,45430400,45435600,45455200,45509200,45525200,45535400,45547000,45586600,45802400,45808600,46205600,46315400,46394000,46396600,46398200,46412800,46457200,46534400,46620800,46640200,46657600,46660600,46670600,46684800,47297000,47301400,47320400,47325800,47338000,47347600,47368000,47529000,47839600,48051400,48056400,48062200,48598200,48636800,48765600,48776400,48780800,48813200,48823400,48856200,48885600,48985200,49023400,49088800,49250200,49265400,49335600,49615200,49983400,50009200,50015600,50374200,50392400,50404200,50426400,50438200,50449000,50474200,50506400,50550800,50582000,50586800,50604800,50623400,50664800,50681800,50798800,50810800,50922800,51194200,51197600,51769200,51788400,51797600,51823600,51834600,51844000,51972400,51999000,52105600,52113000,52131400,52140200,52231400,52245000,52281200,52292000,52436200,52441600,52461400,52477200,52493600,52515800,52526600,52611800,52617000,52626400,52629800,52685000,52704600,52716000,52825400,52913600,52926000,52967000,52972400,52983200,52999200,53006800,53025400,53064800,53075000,53222400,53239800,53244600,53251600,53258600,53264600,53274200,53293600,53308200,53314600,53320800,53340800,53491000,53590200,53898000,53909800,53918800,53923000,53931200,53946400,53965400,53974800,54023400,54038000,54042600,54048600,54056200,54092800,54095000,54107600,54129800,54153600,54184800,54217000,54245200,54577600,54585000,54587000,54633800,54681400,54686800,54926000,54932800,54976000,55003400,55053000,55077800,55085800,55299800,55464200,55515200,55753400,55756600,56385600,56527600,56551000,56642800,56719000,56796800,56804800,56905000,56934400,57190600,57199600,57258200,57260400,57722600,57732200,58118800,58135000,58331400,58573800,58675000,58677200,58725400,58730800,58773400,58807600,58843200,58851800,58944400,59024200,59029800,59081000,59450000,59587200,59597200,59597800,59604200,59609800,59617000,59628200,59638600,59655800,59667400,59705600,59801000,60021600,60083800,60088400,60123200,60234400,60260200,60298800,60328600,60399600,60422400,60569000,60579400,60855400,60864600,60938200,61223200,61383600,61391400,61461000,61474400,61514200,61549400,61551800,61596000,61602599
chr13	0	208334400	9	0	.	0	208334400	255,255,0	2063	0,6200,1400,3200,4200,800,3600,800,4600,600,400,800,1000,13000,1600,37400,12000,2400,2200,15800,33400,63000,15400,600,3400,30200,5000,22400,9400,37200,2800,18800,11800,26800,17200,17000,34400,18200,82800,33200,62200,8800,39000,40600,18200,11800,10400,20000,2200,6600,2200,1400,19600,28400,19600,3000,5600,12000,38200,10800,39800,24400,13200,29600,3600,2600,62600,25800,2000,27200,9000,19400,32000,12200,53800,5800,7200,7200,9800,6600,7200,7600,7800,11400,2400,7800,1600,4800,20000,19200,1000,13200,10600,54600,6200,19400,5600,41200,15800,1600,6000,2200,15600,16600,13200,60600,8600,1600,2400,12600,21600,3600,1800,39000,7400,4000,8800,51400,100600,39000,67200,4800,3600,7600,1600,6000,23800,19400,37600,5000,22200,7000,39000,51000,11200,23400,5200,5200,49000,40600,12600,7000,4600,8000,12000,14200,1200,13200,13400,15600,129000,35800,16000,2400,3200,13600,9400,25800,8000,31000,36800,2800,8000,6000,4600,1600,800,3800,3200,9800,28400,3800,15600,3600,5800,3400,36400,7400,3200,11200,18400,9400,1200,1400,2000,26000,13400,4000,33600,28200,3600,6000,2800,21000,4000,7400,13200,81400,23800,23600,19400,4600,9000,26400,2000,1600,1400,7400,3800,8000,7400,15800,6000,1400,3000,2000,3600,14600,44400,5600,11600,200,4800,2200,11800,1400,5600,5000,24000,13600,23400,17600,4400,4200,3600,9600,7600,5600,5800,10600,3000,3400,1800,600,9200,9400,4600,4400,800,7000,11600,7400,17800,13400,4600,3800,11200,3800,10600,4000,8800,2800,3000,2000,6200,2600,16600,13600,22400,4600,25200,3800,7400,5800,14600,6400,9200,6400,2800,2000,18400,19800,6000,24400,36400,19000,5600,15000,9000,5200,17200,18000,18000,14000,5600,3400,5800,7000,15000,7200,1200,4600,6000,1800,7000,3800,6600,9600,5000,3000,10400,13600,1600,14600,44000,1200,1800,5000,9200,13400,17400,20400,73000,11800,3400,18600,54000,8200,70400,56200,44800,3800,10600,2400,1400,1800,7400,5400,4400,25400,21000,29000,11400,800,18600,8600,11600,5800,6200,9000,6000,1400,10400,19600,3200,1400,1000,6400,3000,8200,2200,1000,6000,12600,3400,14000,15800,3200,7800,3400,5200,3000,1600,1400,3400,1200,15800,9400,12000,4000,7600,5600,14200,5200,4800,13200,4600,1000,9200,2000,1200,6000,3000,2200,10800,11200,11200,4400,1200,8400,3000,6200,22200,7400,4600,400,3000,6400,2600,600,1600,8400,17400,4800,3000,14800,400,12200,9600,8400,4800,1800,7200,3200,3200,20800,24600,36600,11800,47600,9600,5400,6400,6000,5600,1000,21400,2800,1400,16400,15400,15800,2800,5800,11200,800,2400,29800,3800,2800,1600,6200,10000,9000,9000,600,19400,3800,7400,7400,4600,1400,1400,3600,5600,10800,10200,13400,5400,111400,1800,8800,35800,12800,5000,22400,40800,5000,25000,23400,200,20800,12800,37600,1600,146000,10200,50200,23400,88800,39400,16600,55400,25400,22800,4400,3600,19800,42800,2200,22400,4800,18600,1800,31000,123800,8800,26000,9800,11800,24800,2200,30000,12000,5200,2200,25200,8200,25200,6400,4200,27800,6600,8000,31600,89200,76400,44000,9600,3600,9000,5400,10800,8800,8200,57000,13800,19000,200,5000,3400,16600,4800,12200,38400,10400,16600,800,40000,2800,35200,9400,46200,1400,4000,17000,23800,3400,9200,30000,5400,18400,27600,4800,9400,6000,4800,24200,16600,6800,6800,13200,8200,13800,7800,12600,39800,49800,9000,32000,7200,10000,200,6800,4200,4200,10200,70800,4400,12200,4200,65400,8000,22000,49200,57200,23600,66200,6400,4800,12800,20800,9600,1400,34400,21200,2800,8600,63000,17800,43800,13600,15400,3800,1400,4000,12000,12800,6000,50800,11400,17000,18200,7200,63600,44200,9000,16800,1000,3400,62400,1200,31200,2200,32800,30400,1800,17400,2800,16800,3200,4600,5000,4200,13000,15600,5200,4200,3200,400,1400,9200,9200,6200,3800,400,2600,8600,2400,400,21000,14200,10800,2800,15800,800,8000,3400,3000,1200,16800,7200,20600,1400,3600,21600,2400,4400,10600,12000,8400,54800,6600,2400,9000,600,15800,27400,2600,600,7000,6000,33400,79000,6200,35000,6400,22000,2600,16400,8400,600,47600,17200,2200,6600,3600,7800,2000,4000,36800,17600,22000,72800,85600,15200,48200,1000,53400,10000,7400,23800,10000,25600,400,1600,1600,26600,8200,38400,24400,2000,18600,9200,2400,1600,5800,2600,5600,17200,12000,43400,43800,20200,16000,12400,11400,8000,12000,5400,11000,12000,1400,3400,15600,16800,14000,15200,10000,10000,13800,8600,2600,82400,6800,7400,11800,5600,21200,12400,36400,1200,400,26200,11000,19800,13800,20400,19400,600,2400,2400,1600,3600,1600,10400,13400,8600,4800,9000,600,23800,2800,5400,35600,8600,1600,27200,12400,2000,2200,34200,9200,8800,40000,7000,7200,28000,9800,44600,20600,1200,15200,52600,18800,9400,29200,21400,8200,14200,14000,6200,37000,10200,11200,4200,5400,2400,3600,15400,33600,4600,11600,10800,7000,2200,16000,16200,13800,7000,400,4600,21600,21600,200,15200,19000,11800,2800,8600,13000,31600,7800,9800,6000,20200,1800,11400,24600,11400,14600,32400,3800,17800,13400,5000,1400,1800,4400,35000,2000,6000,400,6000,55600,45800,59600,5200,1400,3400,2200,9200,4200,15600,4000,2400,5200,3200,35600,6000,11600,5000,2000,22400,27800,29200,6000,3200,4600,8800,3800,23000,600,26200,12200,13800,10200,4200,2400,14600,7000,6400,7800,38400,4600,5000,23800,6600,1600,26600,6400,3800,17800,4400,23600,30800,24200,10000,16800,16000,3800,3600,39400,10800,3400,64000,37600,200,44400,12600,31600,2600,18400,67600,600,42600,30400,3000,11800,62600,1600,39000,5000,42600,16000,32600,9800,54800,1400,3000,3000,23400,11400,2200,44800,25000,15600,4600,200,11000,18400,3600,11200,19400,3800,4600,3600,23400,24800,11400,7800,6400,20600,15200,6200,3800,4000,2000,800,1200,7000,2200,7000,12600,17200,200,10600,22800,8600,2000,400,1600,2400,5000,9200,4200,5600,8600,32400,2600,15400,1400,2400,5800,16000,5400,6000,14000,1000,200,31000,7200,4400,600,23200,1600,29800,22200,10600,9600,14800,16800,7000,12000,6600,10400,54400,8600,28800,13200,9800,64200,12000,6400,29400,6800,20000,20800,3600,12200,9800,18800,25000,2400,1600,800,5000,8400,15800,3400,30000,31000,2800,6000,1200,800,11000,7200,30800,3400,3000,3800,9000,15600,19800,13400,13200,11600,34800,34200,3000,2000,8000,15400,5000,46000,41800,56200,19600,19200,600,9200,21400,400,52400,68800,5400,11400,79800,39400,15200,2400,73400,75800,19000,19200,79200,11600,11000,7600,4200,3800,16800,1400,8000,5400,1600,2400,44800,5000,2400,1400,5800,3000,6000,3400,10400,20600,29000,5200,3000,8000,47800,4400,66000,8600,6800,2600,28200,9600,14600,8000,5200,66000,14000,27200,30400,800,19600,7000,59400,7000,23000,12800,14200,4200,51000,25000,15200,21800,2600,10800,2000,6600,1400,3800,9600,3200,18200,7400,19800,36800,73600,4400,5600,75000,3800,5800,9600,18200,13400,78200,14400,36400,800,400,38600,4000,10000,25000,3600,8400,4800,19000,5000,5200,7000,2600,22600,200,6400,23000,39800,600,75800,8800,17800,5200,31400,1600,17800,800,7600,16000,29000,66800,16200,8400,15400,200,14000,29000,37600,23600,6200,34000,19200,200,10400,1800,9000,23000,8000,28600,12600,13200,70200,41600,6400,51800,18200,155400,6600,200,4400,5800,2400,39600,18000,9800,4600,7600,4600,31400,32600,25800,4000,2000,5200,14200,3200,1200,200,29200,25400,15200,29200,53200,6200,26400,19600,6800,50200,2600,1400,35800,41200,1800,1600,4400,20200,19000,5400,10000,6400,1600,9200,2600,7600,10800,2000,200,3000,8800,12600,5200,19200,23000,7200,2200,36400,4600,4200,8000,9000,1800,43400,10000,3800,10800,24800,4200,3200,9400,1200,3800,3200,2800,3400,1400,2600,20400,9600,12200,21600,1400,19000,5000,19600,15200,3200,11000,1600,10600,4600,10400,10600,2800,4200,3200,7400,6200,4600,6400,400,3600,20000,4400,800,6600,18600,2400,3600,3800,1800,8400,15000,3800,15800,9800,3600,8200,5000,12200,7200,13800,12400,6800,17400,11800,7200,29800,10000,5400,32000,2800,5800,9600,5000,16200,3000,5800,200,16800,14800,8200,11600,21800,9000,5400,2200,4600,4200,5200,2600,11600,11200,5000,1200,6600,8400,8400,19800,9800,14200,59200,6000,12200,21200,200,10400,10000,17600,14200,22000,26000,65200,7800,17000,4600,35000,10800,4600,27400,8800,14600,43200,6800,2200,7800,4800,1400,1000,31200,2200,26000,4800,21600,16600,26600,4400,5600,7400,14400,12200,8800,12400,62800,6600,11000,9000,2200,22400,15200,7600,4800,3800,18000,16000,18200,8400,9400,1400,2000,17800,6000,7000,16600,8200,10800,14800,15800,20400,14400,8000,7200,13400,3400,16000,13400,10400,4600,6000,8400,5800,3200,200,9800,800,6000,38600,3200,8400,13800,24000,6400,25200,10400,24400,38000,10400,17000,55200,2000,6000,13000,14000,3400,35200,5800,4200,2600,21200,27400,20400,14800,6600,1800,13600,200,13200,6400,6400,18800,15800,5400,4800,12200,3400,21400,42000,15000,5600,4200,20600,3400,18200,16000,9200,10200,2200,600,7600,15000,5400,4200,4400,8800,18200,6600,49800,42600,17800,200,38800,1200,5600,16000,24200,3800,19400,12600,28800,20000,5000,4800,2400,1800,5400,23400,6000,62400,7600,6400,200,9600,19800,17800,16000,50400,5600,32400,20000,2400,3800,14400,6600,10800,9800,6800,27600,36600,35600,6600,13800,30200,3200,3400,200,1000,5600,5400,123800,1000,73400,35800,5600,4200,7000,10000,50800,17800,3200,7000,60400,19600,65600,16400,27200,10400,9000,30600,69600,13800,1400,2400,31600,16400,5600,12400,20600,4600,8000,5800,11200,4800,18800,16600,2400,4200,22200,15000,1800,23600,5200,9200,22600,27200,9800,7600,3400,3800,2600,6600,3800,5000,6000,1200,5600,28600,4800,3400,6600,15000,19400,27200,61800,1800,9200,24400,6000,600,1000,3400,31400,19600,13600,4200,10600,6800,37000,15600,9800,5200,3200,42600,9600,4800,9000,44200,42000,6000,29200,3000,200,2000,29400,15000,32400,3400,7400,15000,7600,17200,3600,5000,400,10200,13400,7600,3600,3800,22200,44400,3000,1000,7000,2000,25600,10200,5800,31800,22200,7800,1600,3600,30400,21800,13200,22600,25600,3800,38400,30600,21000,34000,12000,4400,4200,5800,200,200,26600,3600,15200,13600,13400,60600,8400,600,50400,1200,1800,21000,42000,29400,13600,6800,1600,4600,14200,10400,7200,14200,13400,15600,1400,1400,12800,23000,29400,1800,1600,61400,19800,4200,1200,22200,9600,8800,38200,46000,2800,1000,3600,8000,46600,4600,15400,71000,34000,30600,10600,20800,9600,5600,3400,1200,6400,6600,9400,54000,23600,2600,11200,5200,7600,15400,12200,1800,2200,3600,4000,27000,27200,5200,3800,20600,17000,2800,9200,2600,5800,16600,18400,2000,1400,7600,9000,3000,5400,1600,1200,6200,32200,200,200,25400,16800,13000,33400,4600,6600,3400,9200,2400,2600,2000,16000,47400,11400,22600,12400,16400,8400,1800,24200,5400,5800,12000,30400,8400,4200,7800,10200,5400,7200,4600,4200,9600,3200,6400,13600,1200,1600,1400,4400,2600,1400,6000,4200,3000,4000,1800,1600,53000,4800,43200,1800,1600,9800,4200,8200,25400,5200,59800,2200,6800,8400,5600,12200,3400,1200,9600,1400,3800,600,6000,49200,1400,2600,1600,13800,15200,9200,6200,3600,19400,600,7200,37800,7000,5400,1600,64800,18200,21400,1800,22200,31800,29600,2000,12400,25600,17600,10800,64800,9000,17000,17600,6800,5800,8000,17200,5200,4600,400,20000,22200,14000,9800,3600,2800,3200,4400,4400,2200,5600,400,18000,2000,21600,2200,3400,2600,7200,1800,46800,2000,52400,22600,30200,14400,200,6200,5800,3400,7400,800,22400,21400,2000,14800,1400,6600,6800,5400,34800,19200,29200,1200,3800,5000,200,3000,19200,12400,35400,28000,7600,10200,33800,8200,2200,4200,4200,8800,7000,14400,2600,27200,2000,11400,4400,27200,11400,4600,2400,9200,17000,11400,5800,5200,5000,16400,7600,10000,3000,13000,29600,4800,9000,7400,3800,2400,3600,4200,2800,6600,2200,400,11200,2200,36200,41600,3800,13600,38800,7800,2200,1400,1200,3600,15600,18800,2400,13400,12400,14600,10200,5400,20200,1	0,0,9800,12600,17400,27800,42200,68800,72800,82200,83200,86000,96200,99800,141800,197400,249200,370800,374600,968800,1581200,1615000,1956000,1983600,1987800,2063200,2169000,2319400,2380200,2393400,2433600,2701200,3137000,3153600,3217200,3367600,3690000,3725000,3745600,3829600,3863200,3927400,3952600,4751400,4805400,5323600,5337400,5369200,5403800,5421000,6100800,6106400,6881200,7328200,7372400,7393200,7399400,7447600,8585400,8658000,8689000,8866000,8894200,9087600,9208000,9216400,9429200,9495600,9523600,9555600,9583800,9594800,9615600,9701000,9713600,9925200,9931800,9969000,9979200,9990600,10526200,10733000,10743000,10848400,11393800,11452200,11513000,11516400,11580800,11601200,11622800,11626000,11640600,11654400,11710200,11732600,11753800,11764200,11809400,11831000,11840800,11851400,11880800,12755600,12773200,12814400,12937000,13323800,13331000,13614200,13633200,13662600,13689800,13692400,14198600,14226600,14231400,14243000,14294800,14403400,14467800,14670800,14678000,14795400,14964400,14973800,15086800,15111600,15134600,15173000,15179400,15203200,15212600,15252800,15334600,15364200,15445400,15461000,15511800,15610600,16925000,16940400,16951600,16960600,16972600,16987400,17009600,17012200,17028800,17048400,17069200,17203800,17241800,18050400,18065600,18071000,18188600,18200000,18228600,18244000,18332600,18558400,18566400,18739800,18746600,18754400,18777800,18781000,18786800,18790400,18803000,18837000,18842200,19062000,19070400,19077600,19091800,19169000,19277000,19282400,19511200,19578000,19939800,20931400,20937000,21276600,21899800,22033600,22045600,22096400,22292000,22304000,22314000,22355800,22378600,22383000,22419600,22448000,22532400,22560600,22587000,22608200,22617400,22633800,22680600,22683200,22685800,22691200,22834800,22875000,22885000,22935600,23166400,23227800,23234000,23241600,23344600,23373000,23390400,23439800,23447400,23459600,23470800,23478000,23480800,23494200,23499400,23506000,23519400,23548800,23563000,23588200,23609400,23617000,23624200,23641600,23659800,23672400,23681200,23690600,23703000,23707600,23712600,23734600,23815600,23872200,23883200,23895000,23912600,23914000,23923400,23942000,23956000,23975200,23992200,23997600,24014400,24026600,24097000,24110400,24118000,24137400,24152400,24156400,24167400,24175000,24178600,24333200,24352800,24731800,24766800,24795600,24805000,24818600,24830800,24847200,24859800,24872600,24897200,24901200,24906000,24934000,25005400,25044600,25099200,25136800,25157800,25244800,25267600,25277600,25366600,25396800,25444400,25752200,25767800,25936200,25951800,25965600,25994200,26017800,26028000,26038600,26048000,26054200,26056800,26194800,26199600,26207000,26217600,26224200,26235000,26250800,26334400,26398800,26416400,26462400,26468800,26472000,26479600,26490400,26627400,26648000,27074200,27182800,27317200,27328200,27350800,27406800,27472000,27545000,27602200,27729800,27794800,27828600,27837400,27928400,28069400,28316600,28441800,28449800,28498600,28912000,28947400,28997200,29007800,29029400,29041000,29055600,29147000,29156800,29170200,29179400,29184400,29195600,29223600,29228400,29233400,29235200,29245400,29250800,29261400,29265000,29268000,29274400,29291400,29345400,29362200,29382200,29387600,29399400,29403600,29409800,29423600,29435800,29445600,29450200,29463000,29492200,29503200,29573200,29577800,29589800,29629000,29649800,29657000,29665200,29690000,29702800,29704600,29714400,29718600,29720600,29739200,29748600,29765800,30162400,30175200,30362800,30927600,30930600,30969000,30975800,30984400,31009800,31020400,31025800,31026400,31036000,31755600,31771600,31773800,31786000,32107600,32150200,32214000,32403400,32682000,32688400,32886400,32937800,32978800,32990000,33001800,33016200,33093600,33128200,33158200,33245200,33451600,33541600,33589800,33600800,33606800,33616000,33623600,33633800,33635400,33755200,33760800,33956000,33984800,34006000,34023800,34028400,34039400,34060600,34063600,34158600,34188800,34415200,34420000,34424600,34447000,34477000,34492800,34518600,34519600,34886600,34894600,34902400,34915600,34926200,34928200,34931400,34937400,35182000,35456600,35543600,35793600,35997800,36127800,36208600,36230200,36301000,36368800,36386200,36425200,36492000,36548600,36631600,36657600,36667800,36960200,36977600,37077600,37185600,37368200,37382000,37482000,37535800,37634000,37676800,37702800,37773600,38047600,38098200,38105400,38113600,38134000,38232000,38370800,38397400,38410800,38616000,39140200,39190400,39385200,39532000,39559000,40167800,40255600,40303400,40307600,40356800,40370800,40378000,40390000,40425000,40772200,41474200,41670400,41747800,42132400,42444400,42885200,42917400,43009000,43087400,43914400,43925200,43934000,43973200,44482800,44496200,44507400,44516000,44580200,44595400,44615600,44616800,44623000,44629400,44654400,44664200,44703800,44743600,44758400,44780600,44787400,44828800,44844200,44880000,44920400,44967000,44973400,44979200,45002600,45052200,45056600,45134800,45167200,45206800,45227200,45255600,45313400,45527600,45540000,45548400,45574200,45925600,45947000,45990600,46005400,46383000,46397200,46684400,46697600,46744800,46795400,46807000,46884000,47135000,47601400,47719000,47732200,47738800,48190800,48201600,48360600,48365600,48406600,48412000,48478200,48511400,49201800,49252200,49331000,49374600,49450800,49597400,49654800,50291000,50337600,50348600,50357800,50575200,50597400,50659800,50671400,50736800,50759800,50811600,50850600,50908200,50971200,50973400,50982600,51101600,51115200,51127000,51436600,51503400,51521400,51541800,51550800,51634600,51691200,51773200,51792400,51795000,51827000,51890800,51894000,51929600,51947800,51992800,52025600,52028000,52090400,53015000,53065800,53152600,53162200,53174000,53195400,53213800,53230400,53241400,53250400,53253800,53270000,53274600,53287200,53300600,53314800,53320600,53321200,53324800,53339200,53341800,53349000,53382000,53397600,53409000,53414000,53433000,53439800,53450200,53471600,53479200,53485000,53507200,53516600,53539000,53547000,53553000,53578600,53584000,53590800,53605200,53634400,53644400,53703200,53809600,53814000,53827600,53830600,53849800,53879600,53886200,53890400,53901000,53911600,53946800,54028200,54035200,54407800,54420400,54444600,54447800,54467800,54479400,54480400,54528800,54549800,54553800,54562000,54573000,54586400,54589800,54596000,54633600,55137200,55190200,55340800,55427400,55476000,55591000,56094400,56609400,56641600,56650600,56790000,56808400,57433200,58638600,58645200,59082600,59125400,59214600,59286600,59568200,59600800,59758400,60389600,60396400,61054200,61064400,61604400,61610800,61628400,61758000,61864000,61909800,62000400,62116200,62143200,62559000,62853000,62879200,63066200,63116200,63315000,63318400,64557600,64785400,64829000,64857400,64876400,64907600,65052200,65066400,65146600,65155200,65359600,65371200,65411000,65446800,65476200,65530400,65554000,65591800,65593200,65594000,65627400,65861800,65882400,65898800,65924800,65947000,65991800,66002000,66348800,66351200,66357400,66364600,66385400,66412400,66525600,66534600,66544200,66549600,66578200,66585000,66603000,66653200,66662600,66667800,66698800,66712600,66756000,66770400,66860400,66885200,66899600,66940000,66947600,66967400,67000400,67083000,67130000,67151600,67159200,67177200,67254000,67988600,68002800,68076800,68102400,68114400,68133200,68150800,68161800,68213000,68236200,68249000,68262200,68269800,68280600,68285600,68303400,68343000,68424800,68535200,68676400,68751200,68793800,68913000,68930800,69017800,69310200,69346600,69374400,69632000,69654400,69675400,69700200,69728800,69743400,69809600,69931000,69952000,69983800,70001800,70040600,70048200,70070000,70130600,70146200,70177200,70216000,70242000,70275800,70281400,70317200,70431800,70442000,70450200,70459800,70468600,70523000,70528200,70537200,70544200,70566800,70627600,70675600,70737000,70743400,70880400,70891200,70896800,70910000,70923000,70941800,70948200,70952000,70957800,70962600,71000200,71011400,71024200,71035800,71040600,71068600,71098800,71130200,71137000,71142600,71148000,71157200,71168400,71191600,71192400,71220400,71237400,71431800,71493400,71497800,71508200,71525800,71546800,71921800,71930600,71969800,71974800,71994600,72019400,72027800,72285000,72315200,72359000,72366000,72385800,72406600,72430600,72682400,72708800,72721200,72740400,72778000,72852400,72996800,73037400,73361000,73368000,73432800,73470600,73472200,73517400,73532000,73567200,73901200,73923600,73992600,73994600,74045400,74077000,74081400,74108400,74172000,74502200,74547200,74553400,74599400,74624600,74850200,74863200,74922200,74923800,74929600,74933600,74963400,75022800,75027600,75084400,75155800,75183200,75190400,75192200,75226600,75536200,75541600,75713400,75774400,75896600,75908800,76794200,76820800,76876400,76937200,77393000,77809000,78064400,78556800,78612800,78630800,78821400,78825200,78831800,78970600,78980000,79109200,79117200,79227600,79245000,79611600,79645200,79682200,79718200,79720400,79724600,79772200,79776400,79844000,79854800,79859800,80149400,80170200,80205200,80282800,80785600,80790800,81688200,81730400,81801800,81809600,81829400,81845000,81849800,81852000,82355800,82364600,82384600,82402200,82427600,82448600,82525200,83297000,83367600,83653800,83677200,83778400,83805600,84748000,85035000,85075400,85214200,86111200,86574200,86654800,86914600,87059000,87246000,87658000,87765000,87844800,88462800,88509200,88632000,88776000,88982600,89049600,89093000,89122800,89125800,89133600,89156800,89191800,89345600,89423800,89465800,89497800,89712400,89720000,89977000,90012400,90026400,90212200,90250800,90255400,90259400,90271800,90306400,90350800,90371800,90388800,90862400,90875000,90994000,91047400,91051000,91054800,91063400,91083000,91088800,91136800,91211200,91275400,91320800,91412600,91423400,91488800,91513800,91621400,91684400,91775600,91801200,91828200,91939600,92025000,92041800,92062000,92806200,92914400,92962800,92995400,93500000,93566400,93725800,94158400,94350800,94357200,94415600,94419400,95016000,95022200,95308800,95313200,95578400,95636000,95640600,96047800,96097400,96103800,96117000,96121000,96170600,96192600,96222000,96231000,96237800,96247200,96705400,97040400,97431000,97540800,97843600,97849200,98347800,98541600,98583400,99054600,99239400,99308600,99347400,99388600,99456000,99479200,99858400,99865800,99934600,100274200,100376400,100427200,100448400,100555400,100624400,100755200,100808000,100903800,100907600,100922200,101052000,101059800,101063400,104448800,104462200,106561800,106709600,106785000,106896200,106934200,107008000,107022600,107458400,107534600,107551200,107559000,107576400,107595000,107609800,107725200,108346000,108382800,108383800,108384400,108537600,108570600,108611800,108637800,108643600,108654800,108717000,108741200,108755200,109142000,109155800,109159800,109182600,109186600,109206200,109234200,109309400,109312000,109388600,109417400,109499800,109554000,110115600,110956800,110984400,110998000,111347000,111363600,111399400,111476400,111820000,111829200,111853600,111857600,111887000,111975200,112730200,112782800,114960800,114997200,115017600,115018800,115078800,115098800,115120600,115156400,115166200,115213200,116646600,116663800,116742200,116786000,116793400,116861000,116929000,117161400,117173400,117174200,117313800,117320200,117325200,117837400,118604200,118683200,118691800,118700400,118707600,118745600,118805800,118834800,119647000,119692200,119698800,119715400,119802000,119808000,119808400,119896000,119922800,120028200,120110200,120166400,120508800,120535600,120565000,120574800,121420800,121436600,121439400,121490600,121749600,121753800,121756400,121815400,121847600,121958400,121971800,121983600,122021800,122027600,122038600,122043600,122115400,122132400,122155800,122167800,122178200,122354400,122370400,122376000,122396000,122447200,122457400,122510600,122550200,122565000,122570000,122678200,122691800,123059000,123162400,123365600,123373000,123384800,123410200,123416000,123420200,123752600,123787000,123794600,123809000,123812600,123817400,123834600,123838400,123861400,123931600,123944600,123968800,123974000,123993200,124006400,124033800,124050800,124059600,124077200,124085000,124098400,124105400,124118000,124132800,124151400,124156800,124166200,124199200,124212600,124220400,124233400,124234800,124240000,124260600,124288600,124307200,124316000,124343800,124353200,124415800,124425800,124452000,124462400,124483000,124488000,124506800,124520800,124525000,124536000,124541800,124558800,124567800,124611400,124624400,124858200,125115600,125144200,125164600,125197400,125334800,125412600,125449200,125453600,125460800,125471800,125479000,125496000,125503400,125512800,125528400,125556200,125576000,125619200,126561000,126630000,126646200,126652800,126656200,126665400,126670400,126693400,126735600,126749200,126784600,126910600,126912400,127147800,127157600,127188000,127209000,127241800,127269200,127433600,127559000,127573400,127595400,127596800,127616400,127731000,127794800,127814200,127839600,127867200,128079200,128088000,128107600,128113200,128149200,128244400,128252800,128286600,128363200,128527200,128730400,129499400,129504600,129619400,129629200,129997600,130000200,130385800,130494400,130527400,130576600,130607600,130751800,130837200,130843200,130928800,131004200,131040200,131069200,131113200,131165200,131356400,131364800,131377200,131388800,131671600,131698000,131714600,131729400,131738200,131744200,131765000,131795200,131814400,131839200,131917600,131923000,131926000,131946200,131957400,131970400,131989200,131999600,132012200,132032200,132049000,132119400,132153400,132161600,132172800,132188800,132489600,132508000,132527800,132540600,132552800,132559800,132569400,132586000,132590800,132595600,133093800,133111800,133132400,133458200,133465600,133478400,133498600,133527000,133581400,133614200,134005600,134031800,134129800,134150400,134237800,134556400,134560800,134574200,134939200,135101600,135122600,135201600,135207800,135233000,135236000,135400600,135429400,135452400,135591200,135653600,135662600,135682200,135683600,135778200,136274800,136375800,136396000,136424000,136432800,136944200,136978400,136983000,137007800,137054800,137072200,137079000,137088400,137251000,137255600,137421800,137440600,137470600,137487200,137493800,137502800,137510800,137533200,137539000,137548200,137555800,137587800,137872400,137879800,138201200,138245000,138264200,138268600,138314800,138338200,138345800,138368000,138528200,138533000,139311800,139415800,139682800,139703200,139731400,139738200,140386800,140389400,140416600,141020200,141036800,141137400,141155200,141299600,141300800,143366600,143430200,143494400,143542000,143617600,144321800,144434400,144456800,144487200,144495800,144520600,144542000,144559800,144594200,144618600,145739400,145801400,146320200,146327600,146345600,146376800,146381600,146392200,146392600,146399000,146472600,146481800,146799200,146932800,147007800,147045600,147055800,147126000,147346200,147383200,147461000,147486200,147498000,147505400,147589800,147610800,147685200,148238600,148267400,148291600,148301600,148349200,148858600,149013800,149016600,149309400,149650000,151628400,151636000,151650000,152005600,152015400,152051000,152210400,152429000,152523000,153763400,154454200,154457400,156394800,156541400,156592200,156678200,157920800,157973600,158029800,158073400,158159800,158176200,158191600,158199400,158208200,158217000,158224800,158229400,158253600,158260400,158262800,158353400,158553600,158560400,158569800,159559000,159606400,159825400,159881000,159945800,160322600,160361600,160388400,160394800,160395600,160405600,160410800,162310400,162556600,162608400,163433200,163444800,165622800,165703400,166016000,166167200,166865600,166893200,166936600,167037000,167175400,167228800,167284400,167385400,167935800,168099000,168102200,168106600,168496200,168622600,168670400,168703200,169043200,169177400,170743200,173570600,175197000,175342200,175349400,175350400,175591600,175702200,175875600,175882200,175886600,175970400,177961400,177968400,179161800,179171600,179179000,179322200,179336200,179625800,179658400,180141000,180212000,180215000,180341200,180381600,180745400,180835200,180860800,180891600,180898600,180946200,181079600,182016800,182800200,185171600,185176600,188241200,188496600,188497200,188825200,188866400,188871000,189049600,189204000,189337000,189742800,189871600,190012000,190067200,190069000,190134200,190197200,190245600,190394800,191215600,191232600,191253800,191468400,191832200,192203800,192424400,192488600,192747000,193291400,193296200,194959600,194987000,195013600,195081200,195085400,195132000,195195400,195225400,195235600,195238000,195316200,195520000,195672000,195801800,195893800,195902400,196063000,196170000,196371800,196450400,196501400,196519200,196608200,196652200,196690800,196706200,196728000,196749600,196757400,196767400,196905600,196912400,196985400,197603800,197660000,197684800,197783600,197797600,197804200,197813800,197830800,197843400,197847400,197850600,197860400,197869400,197900600,197930000,197942400,197946800,197968000,198010800,198015400,198027600,198034800,198041600,198061000,198206400,198211600,198216200,198232600,198255000,198271600,198280000,198283200,198294200,198304800,198338800,198339400,198340200,199234400,199259200,199336800,199453600,199509800,199518000,199546600,199557800,199589200,199598600,199603600,199621800,199703800,199719400,199743600,199759200,199777800,199796600,199799200,199824800,199841400,200090400,200105600,200137800,200158800,200165000,200178400,200189800,200210600,200222600,200229200,200235000,200249000,200256400,200264000,200281200,200295800,200303400,200316400,200322000,200325600,200377400,200388200,200394400,200403600,200638800,200645200,201219600,201275600,201299200,201522600,201528200,201661400,201727000,201731400,201756800,201785400,201811400,201872400,201875600,201883000,201898600,201906600,201933800,201939400,201943000,201955400,201962800,201979600,202513000,202556000,202606400,202611200,202636400,202640200,202658200,202680800,202692000,202700600,202706600,202752600,202955400,202998800,203199000,204306200,204315400,204516200,204581200,204723400,204748600,204774200,204806000,204875600,204908000,204916400,204933000,204961400,204985000,204999400,205077000,205088600,205110000,205144000,205159400,205322400,205381200,205399200,205416400,205421600,205427200,205449600,205473000,205496400,205510800,205516200,205521000,205533200,205539200,205546800,205550000,205559800,205568400,205599600,205603000,205631800,205635000,205641200,205645800,205658200,205660800,205709400,205714600,205769200,205793800,205827200,205842400,205899600,205906200,205918000,205925800,205937600,205941200,205966400,206037400,206044400,206267800,206276000,206283200,206293800,206301400,206338400,206361400,206391200,206393600,206400200,206419600,206420400,206430400,206450600,206466800,206506600,206657600,206665600,206755000,206794400,206907000,206910200,206916800,206924800,207074400,207087800,207116000,207119800,207148600,207155600,207205600,207216200,207245200,207270800,207276200,207283800,207294800,207314000,207329600,207338000,207345000,207354000,207376800,207386400,207400200,207419200,207507600,207538800,207548000,207599800,207608800,207615600,207619200,207624000,207632200,207651000,207658000,207660400,207664000,207679400,207762800,207818200,207861800,207893800,208008200,208049200,208073800,208078400,208086000,208089800,208094400,208113400,208135200,208138400,208154200,208171400,208189600,208201200,208209200,208334399
chr14	0	141755400	9	0	.	30600	141755400	255,255,0	2022	0,6600,8200,9400,28000,13800,15000,13400,5200,5600,1200,16600,20200,6800,11000,52000,2000,7600,20400,19200,31200,10400,5200,3600,47600,26400,61800,14200,4600,800,7000,600,3000,8600,34800,39800,5400,2400,7200,50600,7200,3400,10800,14400,32400,4000,12800,4600,12800,32200,8000,200,8200,15200,3400,5400,26000,18400,27800,11800,7000,7200,11800,20200,17600,1800,4400,2000,2400,3600,6600,1200,10200,5600,7400,6200,1600,9800,11600,14400,19400,15600,6200,7200,10400,26800,2600,35000,200,6600,10400,2000,1400,9000,13400,4800,2400,11400,21800,8000,1000,10000,1400,2400,4400,11400,2000,1800,3000,5600,1800,8400,3600,20800,4200,1400,22000,7400,13800,1800,63200,15000,12800,27800,8400,63400,51600,18400,2200,400,3400,14000,20800,22600,18000,2000,31000,65600,14400,24600,18000,88600,7200,8600,5200,5600,6000,19000,4000,17400,800,12800,5400,9600,27000,4400,83800,2200,4200,3200,10200,32800,2200,11800,10000,3000,10000,16400,13800,1600,9800,10200,15600,10200,32400,31000,8800,8800,2800,2000,22000,43400,400,600,9000,3000,42600,4000,16200,15000,7800,4200,10800,10400,13000,1800,2400,5800,17800,7400,2000,9200,6400,5000,1800,15400,6000,600,17000,4800,6800,1600,7000,4600,4000,5800,10000,6800,23800,2200,24200,1800,26200,18600,3200,24800,7600,7600,7200,36200,21000,10600,4000,11200,5400,40400,800,33000,20000,1800,6000,17000,4200,3200,11200,19200,1000,7800,4400,6000,37200,5200,22400,34400,20000,8600,22800,2000,4000,1000,200,3800,33200,26400,31000,3000,800,21800,3400,3400,400,17600,83200,22000,16000,9800,6000,25400,3800,4400,1400,6800,3400,13200,3000,5800,27400,25000,16600,3400,15600,10600,6800,39600,7200,31400,12800,14800,3000,16000,4800,4400,2400,4000,3600,11400,16600,36000,16600,8600,21000,8400,3800,7600,25800,19400,10400,2600,6600,8800,4200,7800,7800,9600,11200,2200,21000,18000,21200,19000,18000,9800,21800,17400,18400,47600,45200,14000,51800,9600,53600,8800,800,20200,19800,23400,11400,12200,3400,2600,9200,7800,30000,2000,5000,19400,13000,16000,12000,20600,18200,5400,8400,1600,6000,15400,400,3000,14600,5200,4800,3200,4000,9400,17400,5000,5200,6800,6400,1200,800,5800,10400,11600,8600,1200,13800,10400,12200,20400,7000,33600,12600,16800,14000,2200,20000,1200,15600,5200,4600,3000,2000,5400,46800,600,22400,1800,4800,4200,1000,16000,6800,11800,49000,600,7000,1600,4400,2200,12800,1400,2000,13600,13800,17400,26600,2600,6200,9200,2200,3000,1200,17000,5600,1800,1800,8800,200,8000,6600,1000,17400,6000,2000,2400,3600,9200,2000,2200,2400,8400,2000,3800,6200,5600,15600,19400,36600,4800,22000,7400,10600,7800,11200,15200,7200,14800,13400,2000,6200,13800,4600,200,200,9200,5800,23200,8000,21000,10800,8000,46200,7000,40600,1000,1600,5800,3200,42800,15800,10800,18200,11400,8000,2200,2000,25400,5400,15000,1200,2800,23000,18000,5000,3000,10800,7000,6200,10400,7200,14800,11200,3000,14800,7800,26600,28400,3800,31600,35000,7200,26200,99400,24200,17600,7600,12000,33000,4400,2000,6800,17600,21600,200,15800,10000,33800,4000,7600,19600,5200,1400,2200,8400,8000,17600,3000,15600,9200,5200,21000,52400,800,69800,13800,10800,18400,10800,18600,1400,14400,9000,53800,19000,17800,21400,4000,59200,28800,17400,24600,8200,8800,400,200,73400,5000,2400,6000,1200,600,1800,5800,5600,16400,20000,11800,1000,800,36400,6000,7400,4000,10600,1600,17400,37600,3400,6000,16800,16800,11200,14400,4400,42600,19600,11400,11200,10200,5200,25000,6400,3600,2800,4600,6600,4600,32400,12400,13800,17400,40400,30600,12800,11200,26400,12400,13000,400,3200,25800,1600,45200,15000,5600,2400,1000,1000,4600,13200,2600,3000,8400,8200,400,18200,800,3000,2600,8400,4600,4800,32600,8600,29200,7400,19600,7000,2400,600,6000,19000,4000,1600,10000,9200,4800,91000,51600,37600,2400,9800,68000,4600,36000,4400,2800,5400,6000,2000,26200,400,10200,41000,13800,5400,1600,2400,8800,2800,20000,10800,9200,6200,21600,25000,12400,16400,2200,7400,1200,15600,23000,400,2400,3200,9200,2000,600,5000,10800,53800,200,37600,20000,12200,4600,45400,24200,13400,31000,15000,21800,200,3000,1600,600,10200,8200,2200,2200,13000,13400,4200,12400,46200,9200,26600,11200,29200,29400,8200,8800,22400,200,18400,17800,10000,8800,20600,6600,5000,6200,8200,3600,14000,19200,3800,400,4800,14000,1600,3400,9600,3000,28800,1000,5000,10800,7200,6800,8600,7400,1800,3400,4000,3800,10600,2800,8200,10000,1000,7200,2800,20000,5400,8600,4800,10000,1800,5000,9000,6200,8400,3800,9600,3800,8400,3600,8200,24800,73200,33000,9800,2200,26600,5200,22400,1600,16000,2000,2800,8000,3800,12200,8200,46800,2400,6400,7600,3000,13400,9000,1400,4200,9000,8800,19200,18600,6400,3400,6800,10200,16200,3200,2000,1400,7600,1400,9200,5200,600,5200,2800,3800,19400,5800,4800,7400,1400,13400,1600,14400,6000,9600,2800,2200,21800,5000,2400,1200,1000,10000,1200,8800,800,200,12200,4600,3200,2800,9800,3800,3400,3200,46800,4600,16000,10800,7000,31600,7200,1800,45400,1600,200,21600,3000,5600,1600,11400,10000,34600,2400,6800,600,8400,20800,5800,4400,4600,8400,17600,11600,19600,12600,10200,74400,17400,41800,3400,8400,19200,1800,31400,6800,5400,66600,7400,1800,15200,19400,10200,2800,3600,1000,600,1200,6600,10000,1800,24000,14800,16600,3400,6200,32800,13800,12000,12400,4800,21800,12400,17600,2200,20200,4000,3200,28600,16200,16200,7800,10600,20200,8400,45800,4800,13800,8000,13800,32200,9200,13800,14600,26800,38000,70400,10200,1200,16000,200,37200,13800,2000,18200,600,31400,7600,19000,5000,6600,16400,2200,2200,47000,77800,2200,17800,400,5200,13200,52000,43800,4000,31400,17600,73400,200,18200,600,400,36600,58000,20000,38800,1200,7800,400,10600,6800,9800,1400,17000,7400,54400,10400,11400,24600,2800,18200,1800,10800,10200,31600,38200,72200,28600,5200,14400,41400,400,3200,2000,58400,88600,6200,12400,3800,14200,36400,2400,4200,45200,5200,11400,2600,27000,2600,14200,6000,5600,6200,30200,25800,10400,70400,7600,400,35400,36200,18000,21800,16800,14400,6400,37000,12000,3200,3200,2800,3000,400,14200,10800,6200,24200,21600,1200,15600,13600,20800,5200,4600,19200,8800,600,3600,19800,21000,5600,2200,12600,3600,3200,4800,21200,1400,3800,5400,11000,25200,2600,11200,9400,5400,14800,21800,8400,3600,16400,16200,2000,12600,1200,1600,3400,2600,17200,10200,4800,6800,400,4800,1000,19600,31000,2800,76800,23600,34000,7200,42400,4200,7200,2400,3400,9200,1800,600,400,30600,4000,9600,1800,8400,4800,14000,11200,800,1200,3400,3400,5600,7200,10200,1400,2800,15200,4600,4600,20800,8000,17800,9800,10800,4200,3200,1200,5000,4200,15600,5800,2400,13800,9800,13200,1600,21600,3400,45800,20800,26800,8000,20000,14400,22400,9000,33200,10000,74800,7400,33200,57600,51000,200,42400,8800,200,18000,71400,13600,17600,53200,26200,400,8000,18600,56200,35600,20400,35600,25400,45200,7000,18000,3400,1600,2600,5200,2600,10800,3400,2200,28400,10000,16800,16200,18600,5200,18600,24400,4800,3400,22600,6200,31200,25800,9400,7400,5600,15000,7000,2600,32800,10400,32200,11000,5400,7600,20200,54400,18200,5600,24200,1200,12800,2800,16200,2600,1400,8600,14200,19800,23200,3400,19400,600,17400,11000,6400,47400,38600,16800,26600,3400,200,400,800,52000,600,5200,25200,6800,47200,8400,6400,5400,66200,13200,12600,6000,8000,5400,17200,11800,26400,5800,12200,2400,5200,3400,600,800,2400,5600,16600,4200,4400,12600,4000,27000,3400,109800,3000,13600,10000,49800,17400,7600,4800,17400,4400,128200,11000,200,10600,8000,9000,8000,4200,11800,22200,23000,2600,2800,5000,3600,23000,23400,1800,4800,6000,42400,14600,70000,19600,89600,19800,9600,6800,2200,6200,8000,1400,3000,1400,1800,7600,10200,50800,6400,17800,11600,10600,17800,18000,43200,1800,63600,3000,7000,5000,15400,85600,7000,5800,5400,11800,2200,25400,20400,13000,13200,14400,8000,25400,7400,6000,5200,18200,10000,18400,22600,200,8000,8000,13400,13400,22200,9800,800,9200,2600,800,5600,2800,3200,12800,17400,4200,3400,7400,13600,15800,22400,7600,16200,1600,15200,4200,14800,17800,10600,14400,12200,3200,22200,1400,12400,11200,2400,35800,12000,3000,9800,14000,11000,7400,18600,2600,3800,200,28400,12600,8000,4800,3400,7800,5600,7600,7800,6800,7800,8600,25600,4800,24800,2600,1200,1000,15800,3200,1800,4200,5600,3800,2800,8400,3600,4800,2200,8200,5800,2800,18000,7800,10400,17400,34400,37600,2000,31800,3400,9200,2800,600,1400,1800,33200,4600,31800,21400,28800,10400,4400,5800,5400,17000,8400,11400,51200,5600,10400,9400,1600,17200,8000,6600,600,30000,16000,53400,32000,2000,54600,7600,8400,9000,29000,17200,3400,93400,11400,18800,1800,7000,2000,3200,7000,3800,2400,6400,1800,2800,19600,11800,1000,20200,9800,19000,8600,33800,26000,3400,1800,5600,9600,1400,5600,7200,48400,21600,17200,5200,16200,800,4400,7800,5600,16600,4600,10000,1400,33000,34400,4200,36000,200,11800,29400,4200,19200,4200,27000,2200,7400,12200,5400,2000,2800,11200,8600,2200,2400,3200,2800,2400,10000,15800,4600,7800,2400,400,7600,4400,6400,16600,2000,1800,1400,11400,4400,1000,2600,5000,11000,7800,5600,3400,5800,5600,2400,10800,11400,6000,8200,2400,7600,7600,7400,3200,2800,18000,5200,400,10000,17200,3600,800,21400,1200,35600,400,3200,1200,20000,11200,10800,30200,11200,12200,6000,7400,15000,1400,3600,10000,40400,18800,3600,14000,6800,5200,21000,38800,19400,3800,200,2800,2400,1000,2200,20400,3200,19200,1800,1400,8800,5000,7400,1800,30400,400,34200,23200,12400,5400,2800,3000,2400,3600,12400,4000,21800,20000,2200,9000,1400,8200,10200,3600,2600,19200,7200,27800,6000,4200,17600,25000,9000,8800,4400,7800,11200,54400,13200,200,200,7000,24600,24400,200,27400,20800,12600,25200,23200,12000,10800,200,15200,7200,2200,10000,16800,20400,41400,18400,15000,8800,2200,8400,3200,3800,54800,9600,2400,8000,11000,38600,31000,2800,35600,3600,3800,5600,12800,17400,11200,23600,20400,24000,5800,8800,4200,2600,27600,19400,51200,10000,36200,17800,15400,19000,48200,40000,82000,1600,1800,2400,36600,14000,5600,13000,3000,43600,3800,21200,14400,6200,5000,42600,9000,10400,11200,23800,19200,5000,5200,4800,18600,11800,4200,11400,11200,32800,23400,17200,11800,9600,48400,5200,20000,14600,1400,12400,29400,50200,3400,7000,9200,46400,45200,13800,119600,13800,14000,14600,10800,1400,2000,2600,6800,14000,22600,12000,4400,17400,12000,12400,9200,8400,130400,8000,3000,7000,37800,31400,29200,5200,1600,11200,2800,400,2400,2000,32400,1000,4000,4000,3400,600,23400,2000,12400,24200,20800,35800,21000,13400,34200,27800,45400,3600,23600,23400,19800,800,2000,2600,37200,11200,49800,6200,7600,77400,2600,7200,200,13600,7600,7800,19200,1800,12200,10400,2000,11000,18200,4400,4800,10600,2200,22200,23000,31000,41800,8000,6400,4600,2200,8600,3800,21000,35000,13000,19200,3400,4000,10800,15800,9000,10400,13000,4200,1800,4800,22800,23200,49400,1600,16800,1000,42200,21400,1800,2400,10400,3800,4000,13400,4400,8600,2200,14000,4600,12800,32200,1800,8000,2400,5200,2200,7600,33600,53000,800,1000,200,13200,42400,27400,3800,2000,13200,4800,11600,20800,6000,4600,23200,2600,7600,10600,14000,5600,6200,23400,1800,6800,4000,2000,400,8400,3800,1600,9800,39600,31400,8600,5000,2600,17400,4800,7600,9000,3800,15800,7800,18600,4400,2800,5000,2600,16400,2600,13000,3600,800,24000,3400,27400,20600,9200,1200,6000,4000,4000,23400,35000,1600,9800,11200,19200,3600,1000,5800,21600,6000,18000,1	0,30600,53800,65200,88800,149400,206800,329600,349000,360800,367000,368800,388400,444600,549200,606400,982000,1031600,1114000,1172000,1226400,1258400,1358800,1374000,1382600,1478200,1560800,1635200,1984600,2057000,2120000,2127400,2129400,2188800,2202400,2259400,2320400,2645600,2650600,2733600,3042800,3064000,3070200,3138400,3199400,3233600,3282600,3298600,3422400,3671400,4096800,4105800,4199400,4229200,4246000,4410000,4433400,4489000,4542000,4602800,4631400,4824800,4914200,4928600,5007200,5833600,5841000,6154000,6284800,6294600,6298800,6307400,6314000,6328600,6340400,6352800,6599200,6603000,6614800,6931200,6951600,7056000,7085800,7095400,7115000,7127600,7164400,7169200,7204400,7295400,7303600,7340600,7343200,7373600,7406400,7421200,7547200,7552400,7611200,7643200,7652400,7654800,7713200,7727200,7732200,7748600,7773400,7778600,7836200,7846400,7858200,7861600,7870600,7879400,7901800,7907200,7910000,7936400,7947000,7965800,7971600,8035600,8051800,8091400,8121000,8130000,8194600,8259000,8278200,8282000,8283600,8475200,8525600,8560200,8587400,8606200,8614200,8647800,8746400,8764600,8796600,8857200,8951400,8970600,8980600,8986200,9001200,9009800,9031400,9064000,9086200,9108800,9123800,9576800,9589000,9616400,9625400,9724400,9731600,9737800,9742000,9776600,10027000,10029600,10182000,10303800,10307800,10393800,10412000,10434000,10440200,10451000,10553000,10570000,10582200,10615800,10662600,10675600,10709800,10720800,10734800,10817200,10860800,10861400,10865800,10918200,10922200,10968200,10980200,10999600,11180800,11199800,11205800,11300200,11311200,11567400,11590000,11595600,11608200,11627800,11637000,11640000,11650400,11660600,11666200,11673400,11696000,11705800,11718400,11748200,11755200,11767000,11777600,11791200,11803800,11813000,11995400,12006400,12017400,12044000,12047600,12073600,12076200,12107000,12277400,12374200,12419600,13138600,13147200,13156000,13214600,13730800,13747000,13781400,13795800,13820000,13863600,13865000,13914000,13953400,13956800,14042200,14119000,14175600,14183000,14217600,14382200,14389400,14397400,14404200,14412200,14452000,14552400,14580400,14623600,14670600,14701200,14736600,14739600,14745000,14746600,14747600,14757200,14791200,14820600,14854000,14918200,14923000,15082200,15091000,15094600,15095800,15519800,15719000,15852800,15942200,15973200,15979400,16011000,16017000,16025400,16061000,16077000,16081400,16104600,16109000,16115600,16144400,16172200,16190400,16209200,16227200,16239000,16259200,16300600,16329800,16362400,16381200,16400800,16411400,16430200,16438400,16479600,16487200,16492800,16524200,16563400,16602000,16895800,16949800,16959600,16984800,16993800,17771400,17872400,18030200,18078200,18138400,18147200,18381200,18853400,18885200,19814800,19827400,19997000,20011800,20348800,20399600,20512400,20582800,20603600,20926200,20938400,20979600,21010800,21034800,21127400,21175800,21192000,21245000,21256200,21310200,21371800,21428600,21474400,21577400,21621600,21657600,21750400,21755800,22283400,22294400,22307600,22854400,22861800,22868000,22978400,23026400,23043000,23060000,23090200,23111000,23126800,23137000,23151000,23165200,23185600,23186200,23193000,23208600,23217800,23225200,23231000,23239800,23448400,23498200,23606800,23614600,23638400,23646200,23652800,23660400,23671800,23684600,23700200,23712000,23713600,23737200,23750000,23771200,23792400,23801600,23854000,23868600,23930600,23947200,23953800,23988000,23990600,24007600,24015000,24026600,24038400,24044600,24054600,24102400,24109000,24135400,24140600,24149800,24157000,24160800,24273600,24285000,24383800,24433400,24437800,24917800,24927000,26104400,26109200,26607800,26611800,26766200,26780400,26838200,27003400,28044400,28065000,28076200,28276400,28833400,28866600,28878600,28897200,28907800,28913400,28917000,28926400,28927400,28938800,28951400,28955600,28980600,28993000,28996000,29003800,29895800,29948000,29953000,30104600,30108600,30520800,30525800,30530800,30537800,30553600,30730000,30754800,30828000,30836600,30984600,30992600,31230200,31240000,31402600,31420400,31483000,31790200,31805400,32036000,32103200,32117600,32132400,32132800,32133400,32149200,32174000,32200200,32210200,32232200,32245600,32257200,32319400,32328800,32374200,32376200,32378200,32391200,32399800,32451600,32469400,32483400,32504000,32518400,32526800,32531200,32534000,32896000,32902200,32918000,32927000,32935400,32964000,32983600,32990400,32998600,33230200,33268800,33277000,33315400,33327800,33472800,34670400,34679200,34700800,34716800,34751400,34780600,34913800,34948600,34986200,34995400,35023400,35124800,35156200,35184400,35195800,35251400,35294800,35303600,35306400,35358800,35387000,35409400,35410000,35426200,35576000,35617000,36405400,36415400,36478400,36486400,36489200,36513000,36560200,36593200,36617800,36621400,36639200,36649800,36719000,36742200,36795800,36797600,36886000,36900600,36915800,36937000,36948400,37057200,37067800,37086400,37108000,37214600,37293200,37329800,37360400,37380000,37440400,37490200,37510000,37538800,37556000,37580400,37599000,37607000,37682000,37701200,37703800,37712600,37714200,37719000,37745200,37891800,37899200,37920200,37960200,37972600,37974200,37993200,38038400,38046000,38072400,38203600,38217400,38221200,38246800,38295200,38301400,38312200,38331200,38349200,38367000,38386000,38391800,38466600,38543800,38563000,38583800,38595200,38605200,38633800,38641000,38648200,38809200,38848200,38855400,38861400,39115200,39146200,39162200,39702800,39744000,39778200,39806400,39933800,39973600,39988600,40003600,40006600,40010600,40063400,40066400,40311200,40331000,40349800,40367800,40392400,40528400,40533800,40548600,40568200,40581000,40592800,40823800,40835800,40855600,40858400,40868600,40873400,40899200,40904600,41193400,41234600,41245800,41275200,41287200,41310200,41318600,41322800,41512600,41526800,41584400,41589600,41610800,41723000,41734400,41819200,41910400,42267600,42320600,42324000,42337000,42578200,42606600,42644600,42719000,42723400,42789200,42998000,43197000,43223400,43224600,43260400,43476800,43511600,43523000,43525400,43537400,43547000,43556600,43577200,43591600,43800200,43951400,43975400,44008400,44186800,44212600,44223800,44231800,44237200,44254800,44278000,44280000,44285600,44290000,44302600,44304800,44311200,44318400,44331800,44392800,44393400,44435600,44456400,44494000,44499800,44549800,44578400,44633400,44670200,44714200,44740800,44746600,44760000,44762400,44774800,44798600,44808000,44818600,44828800,44860800,44875200,44909000,44924800,44983000,44993000,45022600,45036400,45068600,45110800,45145200,45155600,46072400,46073000,46324200,46345800,46454400,46530000,46551200,46561800,46571200,46735400,46749800,47028800,47047800,47072600,47077200,47078000,47085600,47099800,47103200,47113400,47124600,47129800,47402200,47410800,47421200,47433800,47444200,47467400,47545200,47553200,47561800,47570800,47588400,47605400,47622600,47631000,47643200,47659000,47663600,47675200,47685000,47709800,47720400,47729600,47738400,47823600,47826000,47833000,47906000,48054600,48112400,48116400,48342400,48529800,48539600,48629600,48642000,48672400,48747000,48787400,48800400,48877400,48921000,48927200,48981400,48986000,49025400,49028200,49039000,49048200,49054200,49068600,49080200,49129800,49181200,49466200,49489600,49493200,49532400,49542200,49543800,49622400,49841200,49945800,49966600,50009600,50016600,50252200,50316800,50330800,50375400,50385800,50519000,50628200,50639200,50642200,50759600,50956400,50961400,50967800,50978600,50984200,51005800,51013400,51024200,51183800,51187800,51202000,51269200,51300800,51527000,51538200,51542800,51582600,51606400,51611800,51615400,51620600,51668000,51678600,51681800,51728000,51729000,51733200,51751800,51757200,51764800,51777400,51788600,51798200,51811800,51830800,51936600,51970600,52333000,52354600,52366000,52484200,54400200,54412600,54459000,54654800,54655400,54738200,54742200,54892600,54894800,54907200,54929000,54964200,54968200,55012800,55017000,55027600,55050800,55187600,55197200,55202800,55212800,55377200,55413000,55433400,55639400,55656000,55731000,56760400,56874600,56882600,56920800,56982200,56985600,57093800,57109400,57163200,57230200,57243600,57246800,57296000,57319800,57337200,57341000,57354800,57356600,57359000,57373400,57383400,57394600,57397600,57486600,57507800,57709200,57753400,57904200,57976800,57991000,58006200,58021200,58027400,58051200,58098000,58178800,58225200,58249000,58275000,58359800,58389600,58428000,58446200,58458200,58497000,58543800,58553800,58600000,59265400,59287400,59310200,59324800,59357600,59596400,59625600,59704200,59733000,59771600,59846800,59858000,59860400,59886800,59888600,60295400,60407600,60417600,60443800,60590000,60688600,60697200,60721600,60728200,61030600,61130000,61134200,61138600,61191000,61303000,61309600,61332400,61436400,61442000,61463000,61520000,61565800,61571000,62138800,62167600,62245200,62245800,62306600,62307600,62349600,62395400,62454000,62475800,62518600,62527000,62538000,62539800,62962800,63117400,63128200,63131600,63301600,63310800,63385800,63399200,63736400,64016000,64053800,64191200,64202400,64312800,64423400,64455600,64495400,64571000,64651000,64665000,64679600,65776000,65777600,65784800,65788400,65896400,66054000,66202000,66218000,66326200,66342600,66381000,66384200,66390000,66435800,66445400,66459800,66463600,66492400,66496400,66583600,67239400,67252800,67262600,67333800,67362200,67418000,67489800,67497600,67500200,70154600,70212000,70934000,70957000,71027400,71343000,71928600,71969200,71985400,72104400,72111000,72114800,72118000,72118600,72135200,72147000,72157000,72276200,72300800,72305800,72323800,72339600,72369400,72473600,72481200,72513000,72565000,72567200,72582600,72614200,72637200,72646000,72665800,72681600,72690200,72698200,72709200,72753800,72759200,72771600,72791600,72807600,72833200,72858400,72881800,72895000,72917000,72933800,72970800,72980800,72985800,73181800,73202800,73207000,73357600,73375800,73661000,73666200,73670400,73692600,73708200,73807600,73819800,73833400,73846800,73849400,73872200,73915000,73920800,73998000,74023000,74060800,74068800,74111600,74214800,74276600,74283400,74302000,74318400,74320800,74321600,74327400,74359200,74367800,74379600,74383400,74393600,74399800,74420000,74436800,74452800,74455200,74460400,74465600,74480400,74495200,74505800,74516800,74550600,74567600,74576600,74583200,74607200,74622400,74693600,74709600,74721600,74807600,74814200,74819000,75190200,75805600,76075200,76082400,76459400,77661200,77839200,77880000,77900400,77939400,77944000,77999600,78021800,78067600,78079000,78100200,78116800,78145800,78182400,78217600,78250200,78339000,78372600,78411400,78469400,78544600,78545200,78588400,78607800,78608600,78628800,78703400,78726400,78758600,78821000,78848200,78898400,78926200,79003400,79103400,79139600,79160600,79213000,79256200,79317600,79325600,80114600,80122800,80124800,80131400,80140400,80151600,80180400,80192600,80199200,80397400,81069800,81091800,81137200,81159600,81168600,81190200,81218400,81225200,81248200,81334000,81343200,81375600,81655200,81667200,81827800,81902200,81920000,81959800,81964800,82000400,82045800,82385200,82410000,82467600,82478000,82510600,82580200,82603600,82663200,82689000,82690600,82791400,82832400,83311800,83320000,85376200,85416200,85434400,85474200,86451800,87206600,87228600,87231200,87254200,87318800,87392800,87447200,87608800,87627200,87664800,88116800,88117200,88117800,88119800,88273800,88280400,88287400,88338400,88346000,88480600,88496200,88529000,88535600,88630800,88742400,88759000,88768200,88779400,88789800,88814400,88826600,88861600,88871400,88887200,88890400,88897800,88905200,88906800,88917600,88923800,88941000,88959400,88964600,88970800,89339400,89346000,89373200,89388200,89504400,89508800,89523800,89549400,89601400,89742800,89790400,89796600,89815000,89824200,89964600,89977000,89977600,90076400,90085200,90103200,90120000,90644000,90881400,90909200,90937800,90941000,90946200,90953000,90959400,91045200,91070800,91073200,91079600,91218400,91502800,91519400,91670200,91791000,91967000,91998600,92009600,92038000,92448200,92458800,94773600,94779200,96716000,96718400,97031600,97117600,97430400,97483200,97490600,98793800,98806600,98823200,98842000,98863600,98919800,98924400,98989600,98994200,99003800,99009200,99025800,99113200,99462200,99500000,99506000,99522800,99526400,99553000,99701400,99886200,100078000,100132000,100434800,100630400,100678600,100697400,100702800,100736400,100969000,101004600,101034200,101042000,101050400,101059600,101073200,101091600,101129000,101140000,101143000,101166200,101170800,101181600,101228600,101234000,101239400,101295400,101349200,101357800,101371000,101608000,101626400,101644400,101668000,101677600,101704000,101707800,101723400,101728600,101763400,101782000,101794000,101812800,101825200,101835400,102258200,102527200,102550600,102563400,102722400,102765600,102781800,102792000,102802600,102817800,102963800,102975400,103036600,103042600,103047600,103050600,103081600,103312800,103323400,103337400,103345200,103360400,103370000,103378400,103388000,103505200,103664400,103693800,103839200,103845400,103952800,103957400,103959000,104108600,104188200,104198000,104200600,104205800,104218200,104223400,104277400,104286800,104333000,104339600,104364600,104539800,104988600,104992200,105016400,105033600,105051800,105070000,105187200,105225400,105230400,105266600,105272200,105283600,105289800,105292200,105294800,105296800,105330200,105336000,105394200,105968400,105999200,106797800,106828000,106877200,106943400,106960800,107124200,107405400,107460600,107469600,107480200,107492600,107496800,107565800,107576200,107589800,107640200,107683800,107739200,107848200,107893800,107897400,107953000,108035200,108047600,108069800,108138800,108161200,108490400,108584600,108602600,108624200,108650800,108745000,108806000,108974400,109118400,109127600,109138400,109163400,109190400,109194400,109262200,109276400,109322400,109354000,109364600,109394200,109409600,109448000,109480200,109649600,109652400,109673200,109766600,109773000,109781800,109858800,109920200,109958600,110457200,110472400,110642200,110658200,110663400,110677600,110736000,110753800,110761200,111018200,111182400,111223400,111260000,111264600,111398200,111405000,111418400,111495600,111502200,111521800,111534000,111588200,111686400,111694600,111710600,111785800,111788600,111842600,111856400,111869200,111871800,111892600,111938200,111945000,111951600,111970800,111991600,112102000,112123000,112140800,112144800,112160000,112229200,112239200,112257200,112262200,112313000,112321000,112347000,112352400,112360000,112363800,112371000,112383200,112590400,112603000,112748400,112758000,112770200,112774000,112855200,113173800,113181000,113190400,113197800,113207400,113219000,113227000,113242000,113387200,113412200,113429800,113455200,113810800,113879600,113897200,113898600,113921800,113924200,113960000,113960600,113970000,113973000,113994200,114007400,114022600,114198600,114211200,114232600,114240200,114389800,114412000,114416200,114425400,114440600,114485800,114507200,114792600,115048600,115070200,115077400,115105000,115144800,115168600,115172600,115174200,115183400,115196400,115199200,115218400,115288800,115294800,115584600,115589400,117517000,117530200,117535800,117576000,117618800,117649600,117660000,117694400,117773800,117868400,118004200,118010800,118629800,120184400,120248200,120285800,120586400,120608800,120631200,120634400,120963000,121027200,121037200,121047800,121053800,121071600,121098200,121107800,121139400,121148400,121200400,121222800,121458600,122497000,122506800,122521200,122711800,122725800,123253000,123296800,123297400,123300200,123309200,123585200,123611400,123612000,123641600,123705600,123734000,123763400,123796600,123809400,123820400,123821000,123839200,123848000,123862400,123877200,123902400,124056200,124109000,124258800,124389000,124406800,124450800,124574400,124582800,124648600,124716400,124729000,124738800,124750400,124763600,124844200,124876400,124905800,124947200,124951400,124955600,124962400,124976600,125014400,125085400,125111200,125133600,125389200,125396000,125410000,126222200,126265400,126322600,126344600,126441600,126460600,126503000,126629400,126712000,126761800,126819400,126938200,127025400,127030800,127175200,127181400,127218400,127238600,127245200,127261600,127312600,127359800,127365200,127517000,127587200,127599000,127606000,127695000,127715600,127726800,127739800,127802200,127833200,127841000,127847200,127855400,127875600,127901800,127922800,127942400,127954800,127991400,128141200,128174200,128207800,128248600,128297800,128304800,128325600,128403600,128407800,128440600,128472000,128524200,128529400,128560600,128573400,128620800,128762800,128803000,128924800,129424600,129743000,130263600,130281000,130616400,130684200,130695400,130727800,130742400,130789800,130805600,130811200,130829800,130842600,130859400,130870600,130916400,131113600,131295200,131302000,131311800,131350400,131382400,131611000,131616800,131619400,131631600,131634600,131635200,131641600,131649000,131683400,131686400,131705000,131709600,131717200,131719800,131750800,131754600,131775800,132163800,132195400,132244800,132266800,132286400,132331800,132361000,132424200,132429200,132456000,132658000,132702000,133373200,133376400,133415600,133544600,133559400,133609400,133616000,133624000,133702600,133710400,133720000,133737000,133770600,133788200,133831200,133862200,133864600,134193200,134204600,134209000,134221800,134243200,134248200,134538800,134552800,134557600,134780200,134813600,134877400,134934600,134963000,134980000,135028200,135032800,135198200,135202200,135226600,135792800,135816800,135840200,135852400,135860600,135875400,135892400,135902200,135914200,135932000,135938000,135947400,135956800,135984200,136011200,136061600,136071000,136091800,136093400,136952400,136977400,136981000,136990800,137026600,137032600,137037200,137051400,137088000,137097200,137105400,137120200,137163800,137185600,137224600,137229600,137238800,137245000,137251200,137254600,137313200,137348600,137404000,137447000,137460000,137464600,137514200,137577600,137607400,137635200,137639200,137655800,137664200,137678600,137700400,137710400,137882800,137908800,137914800,137936400,137950600,137966800,138001000,138009400,138072000,138074600,138082200,138090000,138095400,138102400,138111600,138186400,138377200,138416600,138457600,138947600,139067200,139111600,140310000,140330400,140372800,140383400,140401800,140405800,140432400,140442800,140489200,140498800,140541000,140587000,140699400,140893400,140903600,140918200,140926000,140933200,140961000,141004800,141033000,141054400,141065400,141087200,141094000,141120000,141127400,141151800,141205600,141258000,141273000,141284800,141317600,141326000,141349400,141388800,141708400,141737400,141755399
[truncated: 3,778,093 more chars]
