# Supplementary material for: Chromatin profiling and state predictions reveal insights into epigenetic regulation during early porcine development
Source: Epigenetics Chromatin. 2024 May 21;17:16. doi: 10.1186/s13072-024-00542-w (PMC11106951; doi:10.1186/s13072-024-00542-w)
Supplement: Supplementary file 5 — Supplementary Material 5 [file 13072_2024_542_MOESM5_ESM.bed]

track name="PTr2_10" description="PTr2_10 (Emission ordered)" visibility=1 itemRgb="On"
chr10	0	212000	7	0	.	0	212000	204,0,51
chr10	212000	216200	9	0	.	212000	216200	255,255,0
chr10	216200	241400	7	0	.	216200	241400	204,0,51
chr10	241400	267400	9	0	.	241400	267400	255,255,0
chr10	267400	318400	7	0	.	267400	318400	204,0,51
chr10	318400	325200	9	0	.	318400	325200	255,255,0
chr10	325200	370600	7	0	.	325200	370600	204,0,51
chr10	370600	395600	9	0	.	370600	395600	255,255,0
chr10	395600	396600	10	0	.	395600	396600	204,153,255
chr10	396600	406000	9	0	.	396600	406000	255,255,0
chr10	406000	423400	7	0	.	406000	423400	204,0,51
chr10	423400	488400	9	0	.	423400	488400	255,255,0
chr10	488400	494400	7	0	.	488400	494400	204,0,51
chr10	494400	501800	9	0	.	494400	501800	255,255,0
chr10	501800	530600	7	0	.	501800	530600	204,0,51
chr10	530600	557600	9	0	.	530600	557600	255,255,0
chr10	557600	566200	7	0	.	557600	566200	204,0,51
chr10	566200	566400	6	0	.	566200	566400	0,102,0
chr10	566400	566600	5	0	.	566400	566600	102,153,51
chr10	566600	566800	3	0	.	566600	566800	51,255,153
chr10	566800	593800	4	0	.	566800	593800	102,51,153
chr10	593800	594800	3	0	.	593800	594800	51,255,153
chr10	594800	612800	4	0	.	594800	612800	102,51,153
chr10	612800	616400	3	0	.	612800	616400	51,255,153
chr10	616400	616600	5	0	.	616400	616600	102,153,51
chr10	616600	617000	3	0	.	616600	617000	51,255,153
chr10	617000	617200	5	0	.	617000	617200	102,153,51
chr10	617200	617400	3	0	.	617200	617400	51,255,153
chr10	617400	628800	4	0	.	617400	628800	102,51,153
chr10	628800	638000	9	0	.	628800	638000	255,255,0
chr10	638000	649000	4	0	.	638000	649000	102,51,153
chr10	649000	649600	6	0	.	649000	649600	0,102,0
chr10	649600	655000	4	0	.	649600	655000	102,51,153
chr10	655000	655400	3	0	.	655000	655400	51,255,153
chr10	655400	665600	4	0	.	655400	665600	102,51,153
chr10	665600	666400	1	0	.	665600	666400	0,0,255
chr10	666400	668400	2	0	.	666400	668400	0,153,204
chr10	668400	668800	1	0	.	668400	668800	0,0,255
chr10	668800	678400	4	0	.	668800	678400	102,51,153
chr10	678400	678600	1	0	.	678400	678600	0,0,255
chr10	678600	680600	2	0	.	678600	680600	0,153,204
chr10	680600	681000	1	0	.	680600	681000	0,0,255
chr10	681000	718800	4	0	.	681000	718800	102,51,153
chr10	718800	719600	3	0	.	718800	719600	51,255,153
chr10	719600	721400	4	0	.	719600	721400	102,51,153
chr10	721400	721800	3	0	.	721400	721800	51,255,153
chr10	721800	723000	4	0	.	721800	723000	102,51,153
chr10	723000	724000	1	0	.	723000	724000	0,0,255
chr10	724000	727200	2	0	.	724000	727200	0,153,204
chr10	727200	727400	3	0	.	727200	727400	51,255,153
chr10	727400	730200	4	0	.	727400	730200	102,51,153
chr10	730200	732000	6	0	.	730200	732000	0,102,0
chr10	732000	744400	4	0	.	732000	744400	102,51,153
chr10	744400	744800	6	0	.	744400	744800	0,102,0
chr10	744800	771600	4	0	.	744800	771600	102,51,153
chr10	771600	772200	3	0	.	771600	772200	51,255,153
chr10	772200	787000	4	0	.	772200	787000	102,51,153
chr10	787000	787800	3	0	.	787000	787800	51,255,153
chr10	787800	796600	4	0	.	787800	796600	102,51,153
chr10	796600	797000	6	0	.	796600	797000	0,102,0
chr10	797000	804400	4	0	.	797000	804400	102,51,153
chr10	804400	804600	6	0	.	804400	804600	0,102,0
chr10	804600	804800	5	0	.	804600	804800	102,153,51
chr10	804800	805000	3	0	.	804800	805000	51,255,153
chr10	805000	808800	4	0	.	805000	808800	102,51,153
chr10	808800	817200	7	0	.	808800	817200	204,0,51
chr10	817200	818200	6	0	.	817200	818200	0,102,0
chr10	818200	826800	4	0	.	818200	826800	102,51,153
chr10	826800	827200	6	0	.	826800	827200	0,102,0
chr10	827200	861800	7	0	.	827200	861800	204,0,51
chr10	861800	863400	4	0	.	861800	863400	102,51,153
chr10	863400	863800	3	0	.	863400	863800	51,255,153
chr10	863800	877600	4	0	.	863800	877600	102,51,153
chr10	877600	901600	7	0	.	877600	901600	204,0,51
chr10	901600	901800	6	0	.	901600	901800	0,102,0
chr10	901800	907200	4	0	.	901800	907200	102,51,153
chr10	907200	908000	3	0	.	907200	908000	51,255,153
chr10	908000	909400	4	0	.	908000	909400	102,51,153
chr10	909400	911000	6	0	.	909400	911000	0,102,0
chr10	911000	937200	4	0	.	911000	937200	102,51,153
chr10	937200	937600	3	0	.	937200	937600	51,255,153
chr10	937600	938800	4	0	.	937600	938800	102,51,153
chr10	938800	939000	3	0	.	938800	939000	51,255,153
chr10	939000	941400	2	0	.	939000	941400	0,153,204
chr10	941400	941600	5	0	.	941400	941600	102,153,51
chr10	941600	942200	3	0	.	941600	942200	51,255,153
chr10	942200	942800	5	0	.	942200	942800	102,153,51
chr10	942800	943000	3	0	.	942800	943000	51,255,153
chr10	943000	944200	4	0	.	943000	944200	102,51,153
chr10	944200	945400	6	0	.	944200	945400	0,102,0
chr10	945400	1000800	7	0	.	945400	1000800	204,0,51
chr10	1000800	1007800	4	0	.	1000800	1007800	102,51,153
chr10	1007800	1008600	3	0	.	1007800	1008600	51,255,153
chr10	1008600	1009200	5	0	.	1008600	1009200	102,153,51
chr10	1009200	1009600	3	0	.	1009200	1009600	51,255,153
chr10	1009600	1009800	4	0	.	1009600	1009800	102,51,153
chr10	1009800	1010000	3	0	.	1009800	1010000	51,255,153
chr10	1010000	1010200	4	0	.	1010000	1010200	102,51,153
chr10	1010200	1030000	7	0	.	1010200	1030000	204,0,51
chr10	1030000	1030400	6	0	.	1030000	1030400	0,102,0
chr10	1030400	1033600	4	0	.	1030400	1033600	102,51,153
chr10	1033600	1035000	3	0	.	1033600	1035000	51,255,153
chr10	1035000	1044200	4	0	.	1035000	1044200	102,51,153
chr10	1044200	1044400	7	0	.	1044200	1044400	204,0,51
chr10	1044400	1044800	6	0	.	1044400	1044800	0,102,0
chr10	1044800	1078200	7	0	.	1044800	1078200	204,0,51
chr10	1078200	1078800	6	0	.	1078200	1078800	0,102,0
chr10	1078800	1096800	7	0	.	1078800	1096800	204,0,51
chr10	1096800	1097000	4	0	.	1096800	1097000	102,51,153
chr10	1097000	1097400	3	0	.	1097000	1097400	51,255,153
chr10	1097400	1106800	4	0	.	1097400	1106800	102,51,153
chr10	1106800	1107600	3	0	.	1106800	1107600	51,255,153
chr10	1107600	1108600	4	0	.	1107600	1108600	102,51,153
chr10	1108600	1129400	7	0	.	1108600	1129400	204,0,51
chr10	1129400	1129800	1	0	.	1129400	1129800	0,0,255
chr10	1129800	1131400	4	0	.	1129800	1131400	102,51,153
chr10	1131400	1131800	3	0	.	1131400	1131800	51,255,153
chr10	1131800	1134000	4	0	.	1131800	1134000	102,51,153
chr10	1134000	1134200	3	0	.	1134000	1134200	51,255,153
chr10	1134200	1134600	5	0	.	1134200	1134600	102,153,51
chr10	1134600	1134800	3	0	.	1134600	1134800	51,255,153
chr10	1134800	1140400	4	0	.	1134800	1140400	102,51,153
chr10	1140400	1141400	3	0	.	1140400	1141400	51,255,153
chr10	1141400	1146200	4	0	.	1141400	1146200	102,51,153
chr10	1146200	1147600	3	0	.	1146200	1147600	51,255,153
chr10	1147600	1148200	5	0	.	1147600	1148200	102,153,51
chr10	1148200	1148800	3	0	.	1148200	1148800	51,255,153
chr10	1148800	1188200	7	0	.	1148800	1188200	204,0,51
chr10	1188200	1188400	4	0	.	1188200	1188400	102,51,153
chr10	1188400	1189400	3	0	.	1188400	1189400	51,255,153
chr10	1189400	1196200	4	0	.	1189400	1196200	102,51,153
chr10	1196200	1198000	1	0	.	1196200	1198000	0,0,255
chr10	1198000	1206400	7	0	.	1198000	1206400	204,0,51
chr10	1206400	1207000	6	0	.	1206400	1207000	0,102,0
chr10	1207000	1210400	4	0	.	1207000	1210400	102,51,153
chr10	1210400	1211400	1	0	.	1210400	1211400	0,0,255
chr10	1211400	1216400	4	0	.	1211400	1216400	102,51,153
chr10	1216400	1217600	3	0	.	1216400	1217600	51,255,153
chr10	1217600	1230600	4	0	.	1217600	1230600	102,51,153
chr10	1230600	1231000	3	0	.	1230600	1231000	51,255,153
chr10	1231000	1231200	5	0	.	1231000	1231200	102,153,51
chr10	1231200	1241000	4	0	.	1231200	1241000	102,51,153
chr10	1241000	1251400	9	0	.	1241000	1251400	255,255,0
chr10	1251400	1256600	4	0	.	1251400	1256600	102,51,153
chr10	1256600	1295400	7	0	.	1256600	1295400	204,0,51
chr10	1295400	1304800	9	0	.	1295400	1304800	255,255,0
chr10	1304800	1305600	10	0	.	1304800	1305600	204,153,255
chr10	1305600	1308800	9	0	.	1305600	1308800	255,255,0
chr10	1308800	1319200	7	0	.	1308800	1319200	204,0,51
chr10	1319200	1319800	4	0	.	1319200	1319800	102,51,153
chr10	1319800	1320600	6	0	.	1319800	1320600	0,102,0
chr10	1320600	1328000	7	0	.	1320600	1328000	204,0,51
chr10	1328000	1328800	6	0	.	1328000	1328800	0,102,0
chr10	1328800	1329400	4	0	.	1328800	1329400	102,51,153
chr10	1329400	1330000	6	0	.	1329400	1330000	0,102,0
chr10	1330000	1349800	7	0	.	1330000	1349800	204,0,51
chr10	1349800	1364800	9	0	.	1349800	1364800	255,255,0
chr10	1364800	1397800	7	0	.	1364800	1397800	204,0,51
chr10	1397800	1477200	9	0	.	1397800	1477200	255,255,0
chr10	1477200	1487000	4	0	.	1477200	1487000	102,51,153
chr10	1487000	1522400	7	0	.	1487000	1522400	204,0,51
chr10	1522400	1530400	9	0	.	1522400	1530400	255,255,0
chr10	1530400	1532400	10	0	.	1530400	1532400	204,153,255
chr10	1532400	1560400	9	0	.	1532400	1560400	255,255,0
chr10	1560400	1590000	7	0	.	1560400	1590000	204,0,51
chr10	1590000	1596000	9	0	.	1590000	1596000	255,255,0
chr10	1596000	1661400	7	0	.	1596000	1661400	204,0,51
chr10	1661400	1692600	9	0	.	1661400	1692600	255,255,0
chr10	1692600	1748400	7	0	.	1692600	1748400	204,0,51
chr10	1748400	1767600	9	0	.	1748400	1767600	255,255,0
chr10	1767600	1785600	7	0	.	1767600	1785600	204,0,51
chr10	1785600	1810600	9	0	.	1785600	1810600	255,255,0
chr10	1810600	1820200	4	0	.	1810600	1820200	102,51,153
chr10	1820200	1820400	6	0	.	1820200	1820400	0,102,0
chr10	1820400	1844400	7	0	.	1820400	1844400	204,0,51
chr10	1844400	1844600	6	0	.	1844400	1844600	0,102,0
chr10	1844600	1914400	7	0	.	1844600	1914400	204,0,51
chr10	1914400	1937000	4	0	.	1914400	1937000	102,51,153
chr10	1937000	1937400	6	0	.	1937000	1937400	0,102,0
chr10	1937400	1954600	7	0	.	1937400	1954600	204,0,51
chr10	1954600	1955000	6	0	.	1954600	1955000	0,102,0
chr10	1955000	1965000	7	0	.	1955000	1965000	204,0,51
chr10	1965000	1965200	6	0	.	1965000	1965200	0,102,0
chr10	1965200	1965600	5	0	.	1965200	1965600	102,153,51
chr10	1965600	1966000	3	0	.	1965600	1966000	51,255,153
chr10	1966000	1975200	4	0	.	1966000	1975200	102,51,153
chr10	1975200	1976400	3	0	.	1975200	1976400	51,255,153
chr10	1976400	1982400	4	0	.	1976400	1982400	102,51,153
chr10	1982400	1984400	3	0	.	1982400	1984400	51,255,153
chr10	1984400	1984600	5	0	.	1984400	1984600	102,153,51
chr10	1984600	1985000	3	0	.	1984600	1985000	51,255,153
chr10	1985000	1989400	4	0	.	1985000	1989400	102,51,153
chr10	1989400	2028600	7	0	.	1989400	2028600	204,0,51
chr10	2028600	2029200	6	0	.	2028600	2029200	0,102,0
chr10	2029200	2044800	7	0	.	2029200	2044800	204,0,51
chr10	2044800	2045400	6	0	.	2044800	2045400	0,102,0
chr10	2045400	2194800	7	0	.	2045400	2194800	204,0,51
chr10	2194800	2195200	6	0	.	2194800	2195200	0,102,0
chr10	2195200	2197000	7	0	.	2195200	2197000	204,0,51
chr10	2197000	2197400	6	0	.	2197000	2197400	0,102,0
chr10	2197400	2439600	7	0	.	2197400	2439600	204,0,51
chr10	2439600	2440400	3	0	.	2439600	2440400	51,255,153
chr10	2440400	2953400	7	0	.	2440400	2953400	204,0,51
chr10	2953400	2967800	9	0	.	2953400	2967800	255,255,0
chr10	2967800	3312800	7	0	.	2967800	3312800	204,0,51
chr10	3312800	3361600	9	0	.	3312800	3361600	255,255,0
chr10	3361600	3568000	7	0	.	3361600	3568000	204,0,51
chr10	3568000	3569000	1	0	.	3568000	3569000	0,0,255
chr10	3569000	3570200	4	0	.	3569000	3570200	102,51,153
chr10	3570200	3570600	6	0	.	3570200	3570600	0,102,0
chr10	3570600	3626000	7	0	.	3570600	3626000	204,0,51
chr10	3626000	3637400	9	0	.	3626000	3637400	255,255,0
chr10	3637400	3658400	7	0	.	3637400	3658400	204,0,51
chr10	3658400	3659000	1	0	.	3658400	3659000	0,0,255
chr10	3659000	3664000	4	0	.	3659000	3664000	102,51,153
chr10	3664000	3664600	1	0	.	3664000	3664600	0,0,255
chr10	3664600	3672000	4	0	.	3664600	3672000	102,51,153
chr10	3672000	3672200	6	0	.	3672000	3672200	0,102,0
chr10	3672200	3672400	4	0	.	3672200	3672400	102,51,153
chr10	3672400	3672600	6	0	.	3672400	3672600	0,102,0
chr10	3672600	3675000	4	0	.	3672600	3675000	102,51,153
chr10	3675000	3676600	1	0	.	3675000	3676600	0,0,255
chr10	3676600	3677400	4	0	.	3676600	3677400	102,51,153
chr10	3677400	3680400	1	0	.	3677400	3680400	0,0,255
chr10	3680400	3680800	4	0	.	3680400	3680800	102,51,153
chr10	3680800	3681200	6	0	.	3680800	3681200	0,102,0
chr10	3681200	3689600	7	0	.	3681200	3689600	204,0,51
chr10	3689600	3691800	4	0	.	3689600	3691800	102,51,153
chr10	3691800	3692400	1	0	.	3691800	3692400	0,0,255
chr10	3692400	3695600	4	0	.	3692400	3695600	102,51,153
chr10	3695600	3696200	1	0	.	3695600	3696200	0,0,255
chr10	3696200	3699000	4	0	.	3696200	3699000	102,51,153
chr10	3699000	3701800	6	0	.	3699000	3701800	0,102,0
chr10	3701800	3730200	7	0	.	3701800	3730200	204,0,51
chr10	3730200	3731200	6	0	.	3730200	3731200	0,102,0
chr10	3731200	3882800	7	0	.	3731200	3882800	204,0,51
chr10	3882800	3883200	1	0	.	3882800	3883200	0,0,255
chr10	3883200	3976000	7	0	.	3883200	3976000	204,0,51
chr10	3976000	3979800	9	0	.	3976000	3979800	255,255,0
chr10	3979800	4154000	7	0	.	3979800	4154000	204,0,51
chr10	4154000	4167200	9	0	.	4154000	4167200	255,255,0
chr10	4167200	4798200	7	0	.	4167200	4798200	204,0,51
chr10	4798200	4800200	9	0	.	4798200	4800200	255,255,0
chr10	4800200	4801600	7	0	.	4800200	4801600	204,0,51
chr10	4801600	4818200	9	0	.	4801600	4818200	255,255,0
chr10	4818200	4818800	10	0	.	4818200	4818800	204,153,255
chr10	4818800	4820800	9	0	.	4818800	4820800	255,255,0
chr10	4820800	4936600	7	0	.	4820800	4936600	204,0,51
chr10	4936600	4937200	6	0	.	4936600	4937200	0,102,0
chr10	4937200	5325000	7	0	.	4937200	5325000	204,0,51
chr10	5325000	5328600	9	0	.	5325000	5328600	255,255,0
chr10	5328600	5367800	7	0	.	5328600	5367800	204,0,51
chr10	5367800	5374400	9	0	.	5367800	5374400	255,255,0
chr10	5374400	5450000	7	0	.	5374400	5450000	204,0,51
chr10	5450000	5460800	9	0	.	5450000	5460800	255,255,0
chr10	5460800	5461600	10	0	.	5460800	5461600	204,153,255
chr10	5461600	5512000	9	0	.	5461600	5512000	255,255,0
chr10	5512000	5531200	7	0	.	5512000	5531200	204,0,51
chr10	5531200	5544600	9	0	.	5531200	5544600	255,255,0
chr10	5544600	5582000	7	0	.	5544600	5582000	204,0,51
chr10	5582000	5664200	9	0	.	5582000	5664200	255,255,0
chr10	5664200	5664600	10	0	.	5664200	5664600	204,153,255
chr10	5664600	5665400	9	0	.	5664600	5665400	255,255,0
chr10	5665400	5665600	10	0	.	5665400	5665600	204,153,255
chr10	5665600	5694400	9	0	.	5665600	5694400	255,255,0
chr10	5694400	5696200	10	0	.	5694400	5696200	204,153,255
chr10	5696200	5699600	9	0	.	5696200	5699600	255,255,0
chr10	5699600	5715800	7	0	.	5699600	5715800	204,0,51
chr10	5715800	5717000	3	0	.	5715800	5717000	51,255,153
chr10	5717000	5722200	4	0	.	5717000	5722200	102,51,153
chr10	5722200	5722400	3	0	.	5722200	5722400	51,255,153
chr10	5722400	5743200	9	0	.	5722400	5743200	255,255,0
chr10	5743200	5753400	7	0	.	5743200	5753400	204,0,51
chr10	5753400	5753600	3	0	.	5753400	5753600	51,255,153
chr10	5753600	5755400	2	0	.	5753600	5755400	0,153,204
chr10	5755400	5755800	1	0	.	5755400	5755800	0,0,255
chr10	5755800	5762400	4	0	.	5755800	5762400	102,51,153
chr10	5762400	5763400	3	0	.	5762400	5763400	51,255,153
chr10	5763400	5771400	4	0	.	5763400	5771400	102,51,153
chr10	5771400	5771800	3	0	.	5771400	5771800	51,255,153
chr10	5771800	5775400	4	0	.	5771800	5775400	102,51,153
chr10	5775400	5775800	3	0	.	5775400	5775800	51,255,153
chr10	5775800	5786400	4	0	.	5775800	5786400	102,51,153
chr10	5786400	5788000	3	0	.	5786400	5788000	51,255,153
chr10	5788000	5796400	4	0	.	5788000	5796400	102,51,153
chr10	5796400	5797400	3	0	.	5796400	5797400	51,255,153
chr10	5797400	5806000	4	0	.	5797400	5806000	102,51,153
chr10	5806000	5851200	7	0	.	5806000	5851200	204,0,51
chr10	5851200	5964600	9	0	.	5851200	5964600	255,255,0
chr10	5964600	6077200	7	0	.	5964600	6077200	204,0,51
chr10	6077200	6180000	9	0	.	6077200	6180000	255,255,0
chr10	6180000	6191600	7	0	.	6180000	6191600	204,0,51
chr10	6191600	6232400	9	0	.	6191600	6232400	255,255,0
chr10	6232400	6233000	6	0	.	6232400	6233000	0,102,0
chr10	6233000	6240600	9	0	.	6233000	6240600	255,255,0
chr10	6240600	6267400	7	0	.	6240600	6267400	204,0,51
chr10	6267400	6267800	6	0	.	6267400	6267800	0,102,0
chr10	6267800	6270600	7	0	.	6267800	6270600	204,0,51
chr10	6270600	6271000	6	0	.	6270600	6271000	0,102,0
chr10	6271000	6271400	5	0	.	6271000	6271400	102,153,51
chr10	6271400	6272800	6	0	.	6271400	6272800	0,102,0
chr10	6272800	6273200	4	0	.	6272800	6273200	102,51,153
chr10	6273200	6274600	6	0	.	6273200	6274600	0,102,0
chr10	6274600	6288000	7	0	.	6274600	6288000	204,0,51
chr10	6288000	6295000	9	0	.	6288000	6295000	255,255,0
chr10	6295000	6296800	10	0	.	6295000	6296800	204,153,255
chr10	6296800	6316800	9	0	.	6296800	6316800	255,255,0
chr10	6316800	6333600	7	0	.	6316800	6333600	204,0,51
chr10	6333600	6334000	6	0	.	6333600	6334000	0,102,0
chr10	6334000	6337200	7	0	.	6334000	6337200	204,0,51
chr10	6337200	6337600	6	0	.	6337200	6337600	0,102,0
chr10	6337600	6345400	7	0	.	6337600	6345400	204,0,51
chr10	6345400	6345800	6	0	.	6345400	6345800	0,102,0
chr10	6345800	6347000	7	0	.	6345800	6347000	204,0,51
chr10	6347000	6347800	6	0	.	6347000	6347800	0,102,0
chr10	6347800	6398600	7	0	.	6347800	6398600	204,0,51
chr10	6398600	6399800	1	0	.	6398600	6399800	0,0,255
chr10	6399800	6413600	9	0	.	6399800	6413600	255,255,0
chr10	6413600	6433000	7	0	.	6413600	6433000	204,0,51
chr10	6433000	6433800	6	0	.	6433000	6433800	0,102,0
chr10	6433800	6452000	7	0	.	6433800	6452000	204,0,51
chr10	6452000	6470000	9	0	.	6452000	6470000	255,255,0
chr10	6470000	6470800	10	0	.	6470000	6470800	204,153,255
chr10	6470800	6473200	9	0	.	6470800	6473200	255,255,0
chr10	6473200	6520000	7	0	.	6473200	6520000	204,0,51
chr10	6520000	6520800	6	0	.	6520000	6520800	0,102,0
chr10	6520800	6602800	7	0	.	6520800	6602800	204,0,51
chr10	6602800	6622000	9	0	.	6602800	6622000	255,255,0
chr10	6622000	6623000	10	0	.	6622000	6623000	204,153,255
chr10	6623000	6653000	9	0	.	6623000	6653000	255,255,0
chr10	6653000	6660000	7	0	.	6653000	6660000	204,0,51
chr10	6660000	6675000	9	0	.	6660000	6675000	255,255,0
chr10	6675000	6676400	10	0	.	6675000	6676400	204,153,255
chr10	6676400	6940000	9	0	.	6676400	6940000	255,255,0
chr10	6940000	6942200	10	0	.	6940000	6942200	204,153,255
chr10	6942200	6989000	9	0	.	6942200	6989000	255,255,0
chr10	6989000	6996400	7	0	.	6989000	6996400	204,0,51
chr10	6996400	6996800	6	0	.	6996400	6996800	0,102,0
chr10	6996800	7019000	7	0	.	6996800	7019000	204,0,51
chr10	7019000	7052400	9	0	.	7019000	7052400	255,255,0
chr10	7052400	7063000	7	0	.	7052400	7063000	204,0,51
chr10	7063000	7121600	9	0	.	7063000	7121600	255,255,0
chr10	7121600	7122800	10	0	.	7121600	7122800	204,153,255
chr10	7122800	7144000	9	0	.	7122800	7144000	255,255,0
chr10	7144000	7145400	4	0	.	7144000	7145400	102,51,153
chr10	7145400	7146400	3	0	.	7145400	7146400	51,255,153
chr10	7146400	7153800	4	0	.	7146400	7153800	102,51,153
chr10	7153800	7154600	3	0	.	7153800	7154600	51,255,153
chr10	7154600	7155800	4	0	.	7154600	7155800	102,51,153
chr10	7155800	7157000	3	0	.	7155800	7157000	51,255,153
chr10	7157000	7196200	9	0	.	7157000	7196200	255,255,0
chr10	7196200	7225800	7	0	.	7196200	7225800	204,0,51
chr10	7225800	7229200	4	0	.	7225800	7229200	102,51,153
chr10	7229200	7230600	3	0	.	7229200	7230600	51,255,153
chr10	7230600	7233200	4	0	.	7230600	7233200	102,51,153
chr10	7233200	7264600	9	0	.	7233200	7264600	255,255,0
chr10	7264600	7265800	3	0	.	7264600	7265800	51,255,153
chr10	7265800	7267600	4	0	.	7265800	7267600	102,51,153
chr10	7267600	7314800	9	0	.	7267600	7314800	255,255,0
chr10	7314800	7318000	4	0	.	7314800	7318000	102,51,153
chr10	7318000	7318400	3	0	.	7318000	7318400	51,255,153
chr10	7318400	7334000	7	0	.	7318400	7334000	204,0,51
chr10	7334000	7365800	9	0	.	7334000	7365800	255,255,0
chr10	7365800	7367000	10	0	.	7365800	7367000	204,153,255
chr10	7367000	7369000	9	0	.	7367000	7369000	255,255,0
chr10	7369000	7375800	10	0	.	7369000	7375800	204,153,255
chr10	7375800	7476200	9	0	.	7375800	7476200	255,255,0
chr10	7476200	7477200	10	0	.	7476200	7477200	204,153,255
chr10	7477200	7491800	9	0	.	7477200	7491800	255,255,0
chr10	7491800	7492600	3	0	.	7491800	7492600	51,255,153
chr10	7492600	7553800	9	0	.	7492600	7553800	255,255,0
chr10	7553800	7558600	10	0	.	7553800	7558600	204,153,255
chr10	7558600	7561800	9	0	.	7558600	7561800	255,255,0
chr10	7561800	7564600	10	0	.	7561800	7564600	204,153,255
chr10	7564600	7578400	9	0	.	7564600	7578400	255,255,0
chr10	7578400	7578800	1	0	.	7578400	7578800	0,0,255
chr10	7578800	7579200	2	0	.	7578800	7579200	0,153,204
chr10	7579200	7579600	1	0	.	7579200	7579600	0,0,255
chr10	7579600	7588800	9	0	.	7579600	7588800	255,255,0
chr10	7588800	7589400	10	0	.	7588800	7589400	204,153,255
chr10	7589400	7591400	9	0	.	7589400	7591400	255,255,0
chr10	7591400	7592000	10	0	.	7591400	7592000	204,153,255
chr10	7592000	7593800	9	0	.	7592000	7593800	255,255,0
chr10	7593800	7606600	10	0	.	7593800	7606600	204,153,255
chr10	7606600	7619600	9	0	.	7606600	7619600	255,255,0
chr10	7619600	7628000	7	0	.	7619600	7628000	204,0,51
chr10	7628000	7638400	4	0	.	7628000	7638400	102,51,153
chr10	7638400	7638800	3	0	.	7638400	7638800	51,255,153
chr10	7638800	7670600	7	0	.	7638800	7670600	204,0,51
chr10	7670600	7671200	6	0	.	7670600	7671200	0,102,0
chr10	7671200	7677800	4	0	.	7671200	7677800	102,51,153
chr10	7677800	7678200	3	0	.	7677800	7678200	51,255,153
chr10	7678200	7682000	4	0	.	7678200	7682000	102,51,153
chr10	7682000	7682400	6	0	.	7682000	7682400	0,102,0
chr10	7682400	7700800	7	0	.	7682400	7700800	204,0,51
chr10	7700800	7704600	9	0	.	7700800	7704600	255,255,0
chr10	7704600	7709000	4	0	.	7704600	7709000	102,51,153
chr10	7709000	7709800	6	0	.	7709000	7709800	0,102,0
chr10	7709800	7715400	7	0	.	7709800	7715400	204,0,51
chr10	7715400	7780600	4	0	.	7715400	7780600	102,51,153
chr10	7780600	7781000	3	0	.	7780600	7781000	51,255,153
chr10	7781000	7796000	4	0	.	7781000	7796000	102,51,153
chr10	7796000	7798400	2	0	.	7796000	7798400	0,153,204
chr10	7798400	7829200	9	0	.	7798400	7829200	255,255,0
chr10	7829200	7831800	10	0	.	7829200	7831800	204,153,255
chr10	7831800	7852800	9	0	.	7831800	7852800	255,255,0
chr10	7852800	7855000	10	0	.	7852800	7855000	204,153,255
chr10	7855000	7884200	9	0	.	7855000	7884200	255,255,0
chr10	7884200	7885800	10	0	.	7884200	7885800	204,153,255
chr10	7885800	7888000	9	0	.	7885800	7888000	255,255,0
chr10	7888000	7889000	10	0	.	7888000	7889000	204,153,255
chr10	7889000	7929200	9	0	.	7889000	7929200	255,255,0
chr10	7929200	7933400	10	0	.	7929200	7933400	204,153,255
chr10	7933400	7971200	9	0	.	7933400	7971200	255,255,0
chr10	7971200	7975000	10	0	.	7971200	7975000	204,153,255
chr10	7975000	7988600	9	0	.	7975000	7988600	255,255,0
chr10	7988600	7990000	10	0	.	7988600	7990000	204,153,255
chr10	7990000	7991000	9	0	.	7990000	7991000	255,255,0
chr10	7991000	7991800	3	0	.	7991000	7991800	51,255,153
chr10	7991800	7996400	9	0	.	7991800	7996400	255,255,0
chr10	7996400	7998600	10	0	.	7996400	7998600	204,153,255
chr10	7998600	8000400	9	0	.	7998600	8000400	255,255,0
chr10	8000400	8004000	10	0	.	8000400	8004000	204,153,255
chr10	8004000	8013800	9	0	.	8004000	8013800	255,255,0
chr10	8013800	8024400	10	0	.	8013800	8024400	204,153,255
chr10	8024400	8028600	9	0	.	8024400	8028600	255,255,0
chr10	8028600	8030200	10	0	.	8028600	8030200	204,153,255
chr10	8030200	8032400	9	0	.	8030200	8032400	255,255,0
chr10	8032400	8040800	10	0	.	8032400	8040800	204,153,255
chr10	8040800	8042000	9	0	.	8040800	8042000	255,255,0
chr10	8042000	8043800	10	0	.	8042000	8043800	204,153,255
chr10	8043800	8045800	9	0	.	8043800	8045800	255,255,0
chr10	8045800	8049200	10	0	.	8045800	8049200	204,153,255
chr10	8049200	8054200	9	0	.	8049200	8054200	255,255,0
chr10	8054200	8057800	10	0	.	8054200	8057800	204,153,255
chr10	8057800	8080600	9	0	.	8057800	8080600	255,255,0
chr10	8080600	8089200	10	0	.	8080600	8089200	204,153,255
chr10	8089200	8091400	9	0	.	8089200	8091400	255,255,0
chr10	8091400	8094600	10	0	.	8091400	8094600	204,153,255
chr10	8094600	8133800	9	0	.	8094600	8133800	255,255,0
chr10	8133800	8138800	10	0	.	8133800	8138800	204,153,255
chr10	8138800	8141000	9	0	.	8138800	8141000	255,255,0
chr10	8141000	8143200	10	0	.	8141000	8143200	204,153,255
chr10	8143200	8158000	9	0	.	8143200	8158000	255,255,0
chr10	8158000	8163600	10	0	.	8158000	8163600	204,153,255
chr10	8163600	8165600	9	0	.	8163600	8165600	255,255,0
chr10	8165600	8174200	10	0	.	8165600	8174200	204,153,255
chr10	8174200	8184600	9	0	.	8174200	8184600	255,255,0
chr10	8184600	8200000	10	0	.	8184600	8200000	204,153,255
chr10	8200000	8206400	9	0	.	8200000	8206400	255,255,0
chr10	8206400	8217600	10	0	.	8206400	8217600	204,153,255
chr10	8217600	8237400	9	0	.	8217600	8237400	255,255,0
chr10	8237400	8248000	7	0	.	8237400	8248000	204,0,51
chr10	8248000	8249000	6	0	.	8248000	8249000	0,102,0
chr10	8249000	8253000	4	0	.	8249000	8253000	102,51,153
chr10	8253000	8253800	1	0	.	8253000	8253800	0,0,255
chr10	8253800	8255200	2	0	.	8253800	8255200	0,153,204
chr10	8255200	8255800	1	0	.	8255200	8255800	0,0,255
chr10	8255800	8256200	6	0	.	8255800	8256200	0,102,0
chr10	8256200	8256600	5	0	.	8256200	8256600	102,153,51
chr10	8256600	8257800	3	0	.	8256600	8257800	51,255,153
chr10	8257800	8259000	2	0	.	8257800	8259000	0,153,204
chr10	8259000	8259400	1	0	.	8259000	8259400	0,0,255
chr10	8259400	8260000	3	0	.	8259400	8260000	51,255,153
chr10	8260000	8261000	4	0	.	8260000	8261000	102,51,153
chr10	8261000	8261400	6	0	.	8261000	8261400	0,102,0
chr10	8261400	8262600	4	0	.	8261400	8262600	102,51,153
chr10	8262600	8262800	5	0	.	8262600	8262800	102,153,51
chr10	8262800	8263200	3	0	.	8262800	8263200	51,255,153
chr10	8263200	8267400	4	0	.	8263200	8267400	102,51,153
chr10	8267400	8268400	3	0	.	8267400	8268400	51,255,153
chr10	8268400	8274200	4	0	.	8268400	8274200	102,51,153
chr10	8274200	8274600	6	0	.	8274200	8274600	0,102,0
chr10	8274600	8279600	4	0	.	8274600	8279600	102,51,153
chr10	8279600	8280000	6	0	.	8279600	8280000	0,102,0
chr10	8280000	8284200	4	0	.	8280000	8284200	102,51,153
chr10	8284200	8284600	3	0	.	8284200	8284600	51,255,153
chr10	8284600	8289000	4	0	.	8284600	8289000	102,51,153
chr10	8289000	8289400	3	0	.	8289000	8289400	51,255,153
chr10	8289400	8289800	5	0	.	8289400	8289800	102,153,51
chr10	8289800	8290000	3	0	.	8289800	8290000	51,255,153
chr10	8290000	8304600	4	0	.	8290000	8304600	102,51,153
chr10	8304600	8304800	1	0	.	8304600	8304800	0,0,255
chr10	8304800	8309600	2	0	.	8304800	8309600	0,153,204
chr10	8309600	8310000	1	0	.	8309600	8310000	0,0,255
chr10	8310000	8312200	2	0	.	8310000	8312200	0,153,204
chr10	8312200	8312600	3	0	.	8312200	8312600	51,255,153
chr10	8312600	8316000	4	0	.	8312600	8316000	102,51,153
chr10	8316000	8316800	3	0	.	8316000	8316800	51,255,153
chr10	8316800	8330400	4	0	.	8316800	8330400	102,51,153
chr10	8330400	8331600	3	0	.	8330400	8331600	51,255,153
chr10	8331600	8337400	4	0	.	8331600	8337400	102,51,153
chr10	8337400	8338600	6	0	.	8337400	8338600	0,102,0
chr10	8338600	8340400	1	0	.	8338600	8340400	0,0,255
chr10	8340400	8342000	4	0	.	8340400	8342000	102,51,153
chr10	8342000	8343400	3	0	.	8342000	8343400	51,255,153
chr10	8343400	8345800	4	0	.	8343400	8345800	102,51,153
chr10	8345800	8346000	6	0	.	8345800	8346000	0,102,0
chr10	8346000	8346400	1	0	.	8346000	8346400	0,0,255
chr10	8346400	8350000	4	0	.	8346400	8350000	102,51,153
chr10	8350000	8352400	6	0	.	8350000	8352400	0,102,0
chr10	8352400	8364400	4	0	.	8352400	8364400	102,51,153
chr10	8364400	8365000	3	0	.	8364400	8365000	51,255,153
chr10	8365000	8365800	5	0	.	8365000	8365800	102,153,51
chr10	8365800	8370600	4	0	.	8365800	8370600	102,51,153
chr10	8370600	8370800	6	0	.	8370600	8370800	0,102,0
chr10	8370800	8394600	7	0	.	8370800	8394600	204,0,51
chr10	8394600	8394800	6	0	.	8394600	8394800	0,102,0
chr10	8394800	8406200	4	0	.	8394800	8406200	102,51,153
chr10	8406200	8406600	3	0	.	8406200	8406600	51,255,153
chr10	8406600	8407000	5	0	.	8406600	8407000	102,153,51
chr10	8407000	8408200	3	0	.	8407000	8408200	51,255,153
chr10	8408200	8409800	4	0	.	8408200	8409800	102,51,153
chr10	8409800	8410000	3	0	.	8409800	8410000	51,255,153
chr10	8410000	8410600	5	0	.	8410000	8410600	102,153,51
chr10	8410600	8411000	3	0	.	8410600	8411000	51,255,153
chr10	8411000	8414000	4	0	.	8411000	8414000	102,51,153
chr10	8414000	8423800	7	0	.	8414000	8423800	204,0,51
chr10	8423800	8425600	6	0	.	8423800	8425600	0,102,0
chr10	8425600	8426400	4	0	.	8425600	8426400	102,51,153
chr10	8426400	8426800	6	0	.	8426400	8426800	0,102,0
chr10	8426800	8427200	5	0	.	8426800	8427200	102,153,51
chr10	8427200	8427800	3	0	.	8427200	8427800	51,255,153
chr10	8427800	8429600	5	0	.	8427800	8429600	102,153,51
chr10	8429600	8430400	6	0	.	8429600	8430400	0,102,0
chr10	8430400	8436600	4	0	.	8430400	8436600	102,51,153
chr10	8436600	8436800	6	0	.	8436600	8436800	0,102,0
chr10	8436800	8438000	5	0	.	8436800	8438000	102,153,51
chr10	8438000	8441000	3	0	.	8438000	8441000	51,255,153
chr10	8441000	8449800	4	0	.	8441000	8449800	102,51,153
chr10	8449800	8450000	6	0	.	8449800	8450000	0,102,0
chr10	8450000	8453400	4	0	.	8450000	8453400	102,51,153
chr10	8453400	8454200	6	0	.	8453400	8454200	0,102,0
chr10	8454200	8491000	7	0	.	8454200	8491000	204,0,51
chr10	8491000	8493000	6	0	.	8491000	8493000	0,102,0
chr10	8493000	8500000	4	0	.	8493000	8500000	102,51,153
chr10	8500000	8500400	6	0	.	8500000	8500400	0,102,0
chr10	8500400	8502600	4	0	.	8500400	8502600	102,51,153
chr10	8502600	8502800	1	0	.	8502600	8502800	0,0,255
chr10	8502800	8504200	2	0	.	8502800	8504200	0,153,204
chr10	8504200	8504400	1	0	.	8504200	8504400	0,0,255
chr10	8504400	8510000	4	0	.	8504400	8510000	102,51,153
chr10	8510000	8511000	6	0	.	8510000	8511000	0,102,0
chr10	8511000	8513000	4	0	.	8511000	8513000	102,51,153
chr10	8513000	8519800	7	0	.	8513000	8519800	204,0,51
chr10	8519800	8520800	1	0	.	8519800	8520800	0,0,255
chr10	8520800	8530000	7	0	.	8520800	8530000	204,0,51
chr10	8530000	8530600	6	0	.	8530000	8530600	0,102,0
chr10	8530600	8544800	7	0	.	8530600	8544800	204,0,51
chr10	8544800	8546400	6	0	.	8544800	8546400	0,102,0
chr10	8546400	8547800	4	0	.	8546400	8547800	102,51,153
chr10	8547800	8548800	6	0	.	8547800	8548800	0,102,0
chr10	8548800	8555800	4	0	.	8548800	8555800	102,51,153
chr10	8555800	8556200	3	0	.	8555800	8556200	51,255,153
chr10	8556200	8556800	5	0	.	8556200	8556800	102,153,51
chr10	8556800	8557000	6	0	.	8556800	8557000	0,102,0
chr10	8557000	8558000	4	0	.	8557000	8558000	102,51,153
chr10	8558000	8558200	6	0	.	8558000	8558200	0,102,0
chr10	8558200	8558600	1	0	.	8558200	8558600	0,0,255
chr10	8558600	8559000	6	0	.	8558600	8559000	0,102,0
chr10	8559000	8561400	4	0	.	8559000	8561400	102,51,153
chr10	8561400	8561600	3	0	.	8561400	8561600	51,255,153
chr10	8561600	8562200	5	0	.	8561600	8562200	102,153,51
chr10	8562200	8562600	3	0	.	8562200	8562600	51,255,153
chr10	8562600	8572400	4	0	.	8562600	8572400	102,51,153
chr10	8572400	8572600	1	0	.	8572400	8572600	0,0,255
chr10	8572600	8573000	2	0	.	8572600	8573000	0,153,204
chr10	8573000	8594000	4	0	.	8573000	8594000	102,51,153
chr10	8594000	8594400	3	0	.	8594000	8594400	51,255,153
chr10	8594400	8601800	4	0	.	8594400	8601800	102,51,153
chr10	8601800	8602200	6	0	.	8601800	8602200	0,102,0
chr10	8602200	8614200	4	0	.	8602200	8614200	102,51,153
chr10	8614200	8686800	7	0	.	8614200	8686800	204,0,51
chr10	8686800	8687200	6	0	.	8686800	8687200	0,102,0
chr10	8687200	8690600	4	0	.	8687200	8690600	102,51,153
chr10	8690600	8691000	3	0	.	8690600	8691000	51,255,153
chr10	8691000	8697800	4	0	.	8691000	8697800	102,51,153
chr10	8697800	8698000	6	0	.	8697800	8698000	0,102,0
chr10	8698000	8698200	7	0	.	8698000	8698200	204,0,51
chr10	8698200	8698400	6	0	.	8698200	8698400	0,102,0
chr10	8698400	8766400	7	0	.	8698400	8766400	204,0,51
chr10	8766400	8774000	4	0	.	8766400	8774000	102,51,153
chr10	8774000	8775800	3	0	.	8774000	8775800	51,255,153
chr10	8775800	8776000	4	0	.	8775800	8776000	102,51,153
chr10	8776000	8776200	3	0	.	8776000	8776200	51,255,153
chr10	8776200	8779600	4	0	.	8776200	8779600	102,51,153
chr10	8779600	8801800	7	0	.	8779600	8801800	204,0,51
chr10	8801800	8802200	6	0	.	8801800	8802200	0,102,0
chr10	8802200	8805200	4	0	.	8802200	8805200	102,51,153
chr10	8805200	8806000	3	0	.	8805200	8806000	51,255,153
chr10	8806000	8810400	4	0	.	8806000	8810400	102,51,153
chr10	8810400	8811600	3	0	.	8810400	8811600	51,255,153
chr10	8811600	8817800	4	0	.	8811600	8817800	102,51,153
chr10	8817800	8818200	3	0	.	8817800	8818200	51,255,153
chr10	8818200	8823000	4	0	.	8818200	8823000	102,51,153
chr10	8823000	8823600	6	0	.	8823000	8823600	0,102,0
chr10	8823600	8829000	7	0	.	8823600	8829000	204,0,51
chr10	8829000	8829400	6	0	.	8829000	8829400	0,102,0
chr10	8829400	8840000	4	0	.	8829400	8840000	102,51,153
chr10	8840000	8840600	6	0	.	8840000	8840600	0,102,0
chr10	8840600	8889000	7	0	.	8840600	8889000	204,0,51
chr10	8889000	8895400	4	0	.	8889000	8895400	102,51,153
chr10	8895400	8897600	3	0	.	8895400	8897600	51,255,153
chr10	8897600	8898000	4	0	.	8897600	8898000	102,51,153
chr10	8898000	8901000	3	0	.	8898000	8901000	51,255,153
chr10	8901000	8908400	4	0	.	8901000	8908400	102,51,153
chr10	8908400	8909200	6	0	.	8908400	8909200	0,102,0
chr10	8909200	8910600	4	0	.	8909200	8910600	102,51,153
chr10	8910600	8911000	6	0	.	8910600	8911000	0,102,0
chr10	8911000	8943000	7	0	.	8911000	8943000	204,0,51
chr10	8943000	8946000	4	0	.	8943000	8946000	102,51,153
chr10	8946000	8947400	2	0	.	8946000	8947400	0,153,204
chr10	8947400	8947800	1	0	.	8947400	8947800	0,0,255
chr10	8947800	8953400	4	0	.	8947800	8953400	102,51,153
chr10	8953400	8953800	6	0	.	8953400	8953800	0,102,0
chr10	8953800	8979200	7	0	.	8953800	8979200	204,0,51
chr10	8979200	8979600	4	0	.	8979200	8979600	102,51,153
chr10	8979600	8979800	3	0	.	8979600	8979800	51,255,153
chr10	8979800	8981400	5	0	.	8979800	8981400	102,153,51
chr10	8981400	8982600	3	0	.	8981400	8982600	51,255,153
chr10	8982600	8986000	4	0	.	8982600	8986000	102,51,153
chr10	8986000	9013200	7	0	.	8986000	9013200	204,0,51
chr10	9013200	9013800	6	0	.	9013200	9013800	0,102,0
chr10	9013800	9027800	7	0	.	9013800	9027800	204,0,51
chr10	9027800	9028400	6	0	.	9027800	9028400	0,102,0
chr10	9028400	9039000	7	0	.	9028400	9039000	204,0,51
chr10	9039000	9040000	4	0	.	9039000	9040000	102,51,153
chr10	9040000	9041000	3	0	.	9040000	9041000	51,255,153
chr10	9041000	9047200	4	0	.	9041000	9047200	102,51,153
chr10	9047200	9047600	6	0	.	9047200	9047600	0,102,0
chr10	9047600	9051000	7	0	.	9047600	9051000	204,0,51
chr10	9051000	9052200	6	0	.	9051000	9052200	0,102,0
chr10	9052200	9058000	4	0	.	9052200	9058000	102,51,153
chr10	9058000	9058400	5	0	.	9058000	9058400	102,153,51
chr10	9058400	9058600	3	0	.	9058400	9058600	51,255,153
chr10	9058600	9061200	4	0	.	9058600	9061200	102,51,153
chr10	9061200	9062200	6	0	.	9061200	9062200	0,102,0
chr10	9062200	9098800	7	0	.	9062200	9098800	204,0,51
chr10	9098800	9101400	6	0	.	9098800	9101400	0,102,0
chr10	9101400	9124400	7	0	.	9101400	9124400	204,0,51
chr10	9124400	9125000	6	0	.	9124400	9125000	0,102,0
chr10	9125000	9147400	7	0	.	9125000	9147400	204,0,51
chr10	9147400	9148800	6	0	.	9147400	9148800	0,102,0
chr10	9148800	9152800	4	0	.	9148800	9152800	102,51,153
chr10	9152800	9153200	6	0	.	9152800	9153200	0,102,0
chr10	9153200	9166600	4	0	.	9153200	9166600	102,51,153
chr10	9166600	9168000	6	0	.	9166600	9168000	0,102,0
chr10	9168000	9175200	4	0	.	9168000	9175200	102,51,153
chr10	9175200	9175600	6	0	.	9175200	9175600	0,102,0
chr10	9175600	9175800	4	0	.	9175600	9175800	102,51,153
chr10	9175800	9178800	7	0	.	9175800	9178800	204,0,51
chr10	9178800	9179200	6	0	.	9178800	9179200	0,102,0
chr10	9179200	9209600	7	0	.	9179200	9209600	204,0,51
chr10	9209600	9210000	6	0	.	9209600	9210000	0,102,0
chr10	9210000	9216800	4	0	.	9210000	9216800	102,51,153
chr10	9216800	9237600	7	0	.	9216800	9237600	204,0,51
chr10	9237600	9238800	6	0	.	9237600	9238800	0,102,0
chr10	9238800	9244000	7	0	.	9238800	9244000	204,0,51
chr10	9244000	9245200	6	0	.	9244000	9245200	0,102,0
chr10	9245200	9297400	7	0	.	9245200	9297400	204,0,51
chr10	9297400	9304400	9	0	.	9297400	9304400	255,255,0
chr10	9304400	9305400	10	0	.	9304400	9305400	204,153,255
chr10	9305400	9338200	9	0	.	9305400	9338200	255,255,0
chr10	9338200	9343400	7	0	.	9338200	9343400	204,0,51
chr10	9343400	9343800	6	0	.	9343400	9343800	0,102,0
chr10	9343800	9353400	7	0	.	9343800	9353400	204,0,51
chr10	9353400	9365400	9	0	.	9353400	9365400	255,255,0
chr10	9365400	9366800	10	0	.	9365400	9366800	204,153,255
chr10	9366800	9370200	9	0	.	9366800	9370200	255,255,0
chr10	9370200	9382400	10	0	.	9370200	9382400	204,153,255
chr10	9382400	9384200	9	0	.	9382400	9384200	255,255,0
chr10	9384200	9385600	10	0	.	9384200	9385600	204,153,255
chr10	9385600	9386200	9	0	.	9385600	9386200	255,255,0
chr10	9386200	9386400	10	0	.	9386200	9386400	204,153,255
chr10	9386400	9388400	9	0	.	9386400	9388400	255,255,0
chr10	9388400	9401600	10	0	.	9388400	9401600	204,153,255
chr10	9401600	9404200	9	0	.	9401600	9404200	255,255,0
chr10	9404200	9405600	10	0	.	9404200	9405600	204,153,255
chr10	9405600	9413400	9	0	.	9405600	9413400	255,255,0
chr10	9413400	9418400	10	0	.	9413400	9418400	204,153,255
chr10	9418400	9421600	9	0	.	9418400	9421600	255,255,0
chr10	9421600	9424200	10	0	.	9421600	9424200	204,153,255
chr10	9424200	9433800	9	0	.	9424200	9433800	255,255,0
chr10	9433800	9446200	10	0	.	9433800	9446200	204,153,255
chr10	9446200	9455200	9	0	.	9446200	9455200	255,255,0
chr10	9455200	9464000	10	0	.	9455200	9464000	204,153,255
chr10	9464000	9465600	9	0	.	9464000	9465600	255,255,0
chr10	9465600	9465800	10	0	.	9465600	9465800	204,153,255
chr10	9465800	9475800	9	0	.	9465800	9475800	255,255,0
chr10	9475800	9479200	10	0	.	9475800	9479200	204,153,255
chr10	9479200	9485400	9	0	.	9479200	9485400	255,255,0
chr10	9485400	9491200	10	0	.	9485400	9491200	204,153,255
chr10	9491200	9493400	9	0	.	9491200	9493400	255,255,0
chr10	9493400	9498600	10	0	.	9493400	9498600	204,153,255
chr10	9498600	9500600	9	0	.	9498600	9500600	255,255,0
chr10	9500600	9516000	10	0	.	9500600	9516000	204,153,255
chr10	9516000	9519000	9	0	.	9516000	9519000	255,255,0
chr10	9519000	9523600	10	0	.	9519000	9523600	204,153,255
chr10	9523600	9524800	9	0	.	9523600	9524800	255,255,0
chr10	9524800	9533400	10	0	.	9524800	9533400	204,153,255
chr10	9533400	9534600	9	0	.	9533400	9534600	255,255,0
chr10	9534600	9535400	6	0	.	9534600	9535400	0,102,0
chr10	9535400	9536400	9	0	.	9535400	9536400	255,255,0
chr10	9536400	9540600	10	0	.	9536400	9540600	204,153,255
chr10	9540600	9543000	9	0	.	9540600	9543000	255,255,0
chr10	9543000	9550200	10	0	.	9543000	9550200	204,153,255
chr10	9550200	9578000	9	0	.	9550200	9578000	255,255,0
chr10	9578000	9578400	3	0	.	9578000	9578400	51,255,153
chr10	9578400	9584000	4	0	.	9578400	9584000	102,51,153
chr10	9584000	9584400	3	0	.	9584000	9584400	51,255,153
chr10	9584400	9590000	4	0	.	9584400	9590000	102,51,153
chr10	9590000	9590600	3	0	.	9590000	9590600	51,255,153
chr10	9590600	9591200	4	0	.	9590600	9591200	102,51,153
chr10	9591200	9592000	6	0	.	9591200	9592000	0,102,0
chr10	9592000	9594000	4	0	.	9592000	9594000	102,51,153
chr10	9594000	9594400	6	0	.	9594000	9594400	0,102,0
chr10	9594400	9599200	4	0	.	9594400	9599200	102,51,153
chr10	9599200	9601200	3	0	.	9599200	9601200	51,255,153
chr10	9601200	9620000	4	0	.	9601200	9620000	102,51,153
chr10	9620000	9620600	6	0	.	9620000	9620600	0,102,0
chr10	9620600	9627600	4	0	.	9620600	9627600	102,51,153
chr10	9627600	9628000	3	0	.	9627600	9628000	51,255,153
chr10	9628000	9628600	6	0	.	9628000	9628600	0,102,0
chr10	9628600	9639200	4	0	.	9628600	9639200	102,51,153
chr10	9639200	9640000	3	0	.	9639200	9640000	51,255,153
chr10	9640000	9642800	4	0	.	9640000	9642800	102,51,153
chr10	9642800	9643400	3	0	.	9642800	9643400	51,255,153
chr10	9643400	9643600	5	0	.	9643400	9643600	102,153,51
chr10	9643600	9645200	4	0	.	9643600	9645200	102,51,153
chr10	9645200	9645800	3	0	.	9645200	9645800	51,255,153
chr10	9645800	9646800	4	0	.	9645800	9646800	102,51,153
chr10	9646800	9649400	2	0	.	9646800	9649400	0,153,204
chr10	9649400	9649800	1	0	.	9649400	9649800	0,0,255
chr10	9649800	9662800	7	0	.	9649800	9662800	204,0,51
chr10	9662800	9667200	4	0	.	9662800	9667200	102,51,153
chr10	9667200	9668600	3	0	.	9667200	9668600	51,255,153
chr10	9668600	9670000	4	0	.	9668600	9670000	102,51,153
chr10	9670000	9670400	6	0	.	9670000	9670400	0,102,0
chr10	9670400	9680600	4	0	.	9670400	9680600	102,51,153
chr10	9680600	9680800	6	0	.	9680600	9680800	0,102,0
chr10	9680800	9683200	1	0	.	9680800	9683200	0,0,255
chr10	9683200	9684600	2	0	.	9683200	9684600	0,153,204
chr10	9684600	9685200	1	0	.	9684600	9685200	0,0,255
chr10	9685200	9686800	2	0	.	9685200	9686800	0,153,204
chr10	9686800	9687200	1	0	.	9686800	9687200	0,0,255
chr10	9687200	9710600	4	0	.	9687200	9710600	102,51,153
chr10	9710600	9711400	6	0	.	9710600	9711400	0,102,0
chr10	9711400	9715000	4	0	.	9711400	9715000	102,51,153
chr10	9715000	9715400	3	0	.	9715000	9715400	51,255,153
chr10	9715400	9730600	4	0	.	9715400	9730600	102,51,153
chr10	9730600	9731000	6	0	.	9730600	9731000	0,102,0
chr10	9731000	9765600	4	0	.	9731000	9765600	102,51,153
chr10	9765600	9766000	3	0	.	9765600	9766000	51,255,153
chr10	9766000	9793800	4	0	.	9766000	9793800	102,51,153
chr10	9793800	9794600	3	0	.	9793800	9794600	51,255,153
chr10	9794600	9795200	5	0	.	9794600	9795200	102,153,51
chr10	9795200	9795800	3	0	.	9795200	9795800	51,255,153
chr10	9795800	9801800	4	0	.	9795800	9801800	102,51,153
chr10	9801800	9802200	6	0	.	9801800	9802200	0,102,0
chr10	9802200	9802600	1	0	.	9802200	9802600	0,0,255
chr10	9802600	9807800	4	0	.	9802600	9807800	102,51,153
chr10	9807800	9808600	6	0	.	9807800	9808600	0,102,0
chr10	9808600	9810200	4	0	.	9808600	9810200	102,51,153
chr10	9810200	9811600	5	0	.	9810200	9811600	102,153,51
chr10	9811600	9812600	3	0	.	9811600	9812600	51,255,153
chr10	9812600	9812800	4	0	.	9812600	9812800	102,51,153
chr10	9812800	9813000	3	0	.	9812800	9813000	51,255,153
chr10	9813000	9816200	4	0	.	9813000	9816200	102,51,153
chr10	9816200	9816600	6	0	.	9816200	9816600	0,102,0
chr10	9816600	9816800	4	0	.	9816600	9816800	102,51,153
chr10	9816800	9817400	3	0	.	9816800	9817400	51,255,153
chr10	9817400	9822600	4	0	.	9817400	9822600	102,51,153
chr10	9822600	9823600	1	0	.	9822600	9823600	0,0,255
chr10	9823600	9826600	4	0	.	9823600	9826600	102,51,153
chr10	9826600	9826800	3	0	.	9826600	9826800	51,255,153
chr10	9826800	9829000	2	0	.	9826800	9829000	0,153,204
chr10	9829000	9829200	1	0	.	9829000	9829200	0,0,255
chr10	9829200	9829800	4	0	.	9829200	9829800	102,51,153
chr10	9829800	9839800	7	0	.	9829800	9839800	204,0,51
chr10	9839800	9840200	6	0	.	9839800	9840200	0,102,0
chr10	9840200	9844800	7	0	.	9840200	9844800	204,0,51
chr10	9844800	9854000	9	0	.	9844800	9854000	255,255,0
chr10	9854000	9854400	1	0	.	9854000	9854400	0,0,255
chr10	9854400	9862400	7	0	.	9854400	9862400	204,0,51
chr10	9862400	9862800	6	0	.	9862400	9862800	0,102,0
chr10	9862800	9870000	4	0	.	9862800	9870000	102,51,153
chr10	9870000	9870400	1	0	.	9870000	9870400	0,0,255
chr10	9870400	9885200	7	0	.	9870400	9885200	204,0,51
chr10	9885200	9897600	9	0	.	9885200	9897600	255,255,0
chr10	9897600	9899000	3	0	.	9897600	9899000	51,255,153
chr10	9899000	9905600	4	0	.	9899000	9905600	102,51,153
chr10	9905600	9906200	6	0	.	9905600	9906200	0,102,0
chr10	9906200	9908200	4	0	.	9906200	9908200	102,51,153
chr10	9908200	9908400	9	0	.	9908200	9908400	255,255,0
chr10	9908400	9908600	6	0	.	9908400	9908600	0,102,0
chr10	9908600	9952000	7	0	.	9908600	9952000	204,0,51
chr10	9952000	9954600	4	0	.	9952000	9954600	102,51,153
chr10	9954600	9962200	7	0	.	9954600	9962200	204,0,51
chr10	9962200	9963800	6	0	.	9962200	9963800	0,102,0
chr10	9963800	9964000	5	0	.	9963800	9964000	102,153,51
chr10	9964000	9964200	3	0	.	9964000	9964200	51,255,153
chr10	9964200	9964600	4	0	.	9964200	9964600	102,51,153
chr10	9964600	9978600	7	0	.	9964600	9978600	204,0,51
chr10	9978600	9979000	1	0	.	9978600	9979000	0,0,255
chr10	9979000	9981600	2	0	.	9979000	9981600	0,153,204
chr10	9981600	9982800	1	0	.	9981600	9982800	0,0,255
chr10	9982800	9983000	6	0	.	9982800	9983000	0,102,0
chr10	9983000	9983800	4	0	.	9983000	9983800	102,51,153
chr10	9983800	9984600	6	0	.	9983800	9984600	0,102,0
chr10	9984600	9997600	7	0	.	9984600	9997600	204,0,51
chr10	9997600	9999000	1	0	.	9997600	9999000	0,0,255
chr10	9999000	10000200	6	0	.	9999000	10000200	0,102,0
chr10	10000200	10003400	4	0	.	10000200	10003400	102,51,153
chr10	10003400	10005600	3	0	.	10003400	10005600	51,255,153
chr10	10005600	10008800	4	0	.	10005600	10008800	102,51,153
chr10	10008800	10009400	5	0	.	10008800	10009400	102,153,51
chr10	10009400	10009600	3	0	.	10009400	10009600	51,255,153
chr10	10009600	10015200	4	0	.	10009600	10015200	102,51,153
chr10	10015200	10029200	7	0	.	10015200	10029200	204,0,51
chr10	10029200	10030400	6	0	.	10029200	10030400	0,102,0
chr10	10030400	10044200	4	0	.	10030400	10044200	102,51,153
chr10	10044200	10044600	3	0	.	10044200	10044600	51,255,153
chr10	10044600	10048600	4	0	.	10044600	10048600	102,51,153
chr10	10048600	10063800	7	0	.	10048600	10063800	204,0,51
chr10	10063800	10064200	6	0	.	10063800	10064200	0,102,0
chr10	10064200	10077400	7	0	.	10064200	10077400	204,0,51
chr10	10077400	10078200	4	0	.	10077400	10078200	102,51,153
chr10	10078200	10078400	6	0	.	10078200	10078400	0,102,0
chr10	10078400	10109800	4	0	.	10078400	10109800	102,51,153
chr10	10109800	10110400	6	0	.	10109800	10110400	0,102,0
chr10	10110400	10115400	4	0	.	10110400	10115400	102,51,153
chr10	10115400	10115600	3	0	.	10115400	10115600	51,255,153
chr10	10115600	10115800	2	0	.	10115600	10115800	0,153,204
chr10	10115800	10116800	1	0	.	10115800	10116800	0,0,255
chr10	10116800	10130600	4	0	.	10116800	10130600	102,51,153
chr10	10130600	10131200	6	0	.	10130600	10131200	0,102,0
chr10	10131200	10131800	4	0	.	10131200	10131800	102,51,153
chr10	10131800	10132000	6	0	.	10131800	10132000	0,102,0
chr10	10132000	10132200	4	0	.	10132000	10132200	102,51,153
chr10	10132200	10133400	6	0	.	10132200	10133400	0,102,0
chr10	10133400	10142800	4	0	.	10133400	10142800	102,51,153
chr10	10142800	10143000	3	0	.	10142800	10143000	51,255,153
chr10	10143000	10143400	2	0	.	10143000	10143400	0,153,204
chr10	10143400	10143800	3	0	.	10143400	10143800	51,255,153
chr10	10143800	10155400	4	0	.	10143800	10155400	102,51,153
chr10	10155400	10156200	1	0	.	10155400	10156200	0,0,255
chr10	10156200	10156600	2	0	.	10156200	10156600	0,153,204
chr10	10156600	10158400	1	0	.	10156600	10158400	0,0,255
chr10	10158400	10178800	7	0	.	10158400	10178800	204,0,51
chr10	10178800	10180200	6	0	.	10178800	10180200	0,102,0
chr10	10180200	10190400	4	0	.	10180200	10190400	102,51,153
chr10	10190400	10190800	1	0	.	10190400	10190800	0,0,255
chr10	10190800	10192000	2	0	.	10190800	10192000	0,153,204
chr10	10192000	10192200	1	0	.	10192000	10192200	0,0,255
chr10	10192200	10194000	4	0	.	10192200	10194000	102,51,153
chr10	10194000	10198400	9	0	.	10194000	10198400	255,255,0
chr10	10198400	10216600	4	0	.	10198400	10216600	102,51,153
chr10	10216600	10224600	9	0	.	10216600	10224600	255,255,0
chr10	10224600	10225200	3	0	.	10224600	10225200	51,255,153
chr10	10225200	10235000	10	0	.	10225200	10235000	204,153,255
chr10	10235000	10242800	9	0	.	10235000	10242800	255,255,0
chr10	10242800	10263600	10	0	.	10242800	10263600	204,153,255
chr10	10263600	10263800	1	0	.	10263600	10263800	0,0,255
chr10	10263800	10264200	2	0	.	10263800	10264200	0,153,204
chr10	10264200	10265600	3	0	.	10264200	10265600	51,255,153
chr10	10265600	10294600	10	0	.	10265600	10294600	204,153,255
chr10	10294600	10297000	9	0	.	10294600	10297000	255,255,0
chr10	10297000	10307400	10	0	.	10297000	10307400	204,153,255
chr10	10307400	10311400	9	0	.	10307400	10311400	255,255,0
chr10	10311400	10316000	10	0	.	10311400	10316000	204,153,255
chr10	10316000	10338600	9	0	.	10316000	10338600	255,255,0
chr10	10338600	10340600	10	0	.	10338600	10340600	204,153,255
chr10	10340600	10369600	9	0	.	10340600	10369600	255,255,0
chr10	10369600	10372600	10	0	.	10369600	10372600	204,153,255
chr10	10372600	10374400	9	0	.	10372600	10374400	255,255,0
chr10	10374400	10375200	10	0	.	10374400	10375200	204,153,255
chr10	10375200	10375400	9	0	.	10375200	10375400	255,255,0
chr10	10375400	10377600	10	0	.	10375400	10377600	204,153,255
chr10	10377600	10387400	9	0	.	10377600	10387400	255,255,0
chr10	10387400	10387800	10	0	.	10387400	10387800	204,153,255
chr10	10387800	10388400	9	0	.	10387800	10388400	255,255,0
chr10	10388400	10406600	10	0	.	10388400	10406600	204,153,255
chr10	10406600	10409000	9	0	.	10406600	10409000	255,255,0
chr10	10409000	10415400	10	0	.	10409000	10415400	204,153,255
chr10	10415400	10429200	9	0	.	10415400	10429200	255,255,0
chr10	10429200	10443000	10	0	.	10429200	10443000	204,153,255
chr10	10443000	10446000	9	0	.	10443000	10446000	255,255,0
chr10	10446000	10454600	10	0	.	10446000	10454600	204,153,255
chr10	10454600	10456000	3	0	.	10454600	10456000	51,255,153
chr10	10456000	10456800	4	0	.	10456000	10456800	102,51,153
chr10	10456800	10459200	9	0	.	10456800	10459200	255,255,0
chr10	10459200	10459400	3	0	.	10459200	10459400	51,255,153
chr10	10459400	10462400	10	0	.	10459400	10462400	204,153,255
chr10	10462400	10466200	9	0	.	10462400	10466200	255,255,0
chr10	10466200	10468000	10	0	.	10466200	10468000	204,153,255
chr10	10468000	10469000	3	0	.	10468000	10469000	51,255,153
chr10	10469000	10469200	10	0	.	10469000	10469200	204,153,255
chr10	10469200	10485800	9	0	.	10469200	10485800	255,255,0
chr10	10485800	10486200	10	0	.	10485800	10486200	204,153,255
chr10	10486200	10488600	9	0	.	10486200	10488600	255,255,0
chr10	10488600	10491200	10	0	.	10488600	10491200	204,153,255
chr10	10491200	10494200	9	0	.	10491200	10494200	255,255,0
chr10	10494200	10512600	10	0	.	10494200	10512600	204,153,255
chr10	10512600	10524800	9	0	.	10512600	10524800	255,255,0
chr10	10524800	10526400	10	0	.	10524800	10526400	204,153,255
chr10	10526400	10529400	9	0	.	10526400	10529400	255,255,0
chr10	10529400	10530800	10	0	.	10529400	10530800	204,153,255
chr10	10530800	10536400	9	0	.	10530800	10536400	255,255,0
chr10	10536400	10540000	10	0	.	10536400	10540000	204,153,255
chr10	10540000	10540800	9	0	.	10540000	10540800	255,255,0
chr10	10540800	10541200	10	0	.	10540800	10541200	204,153,255
chr10	10541200	10546000	9	0	.	10541200	10546000	255,255,0
chr10	10546000	10548200	10	0	.	10546000	10548200	204,153,255
chr10	10548200	10553000	9	0	.	10548200	10553000	255,255,0
chr10	10553000	10553200	10	0	.	10553000	10553200	204,153,255
chr10	10553200	10562400	9	0	.	10553200	10562400	255,255,0
chr10	10562400	10563600	10	0	.	10562400	10563600	204,153,255
chr10	10563600	10569600	9	0	.	10563600	10569600	255,255,0
chr10	10569600	10570200	3	0	.	10569600	10570200	51,255,153
chr10	10570200	10574200	4	0	.	10570200	10574200	102,51,153
chr10	10574200	10576800	3	0	.	10574200	10576800	51,255,153
chr10	10576800	10577200	5	0	.	10576800	10577200	102,153,51
chr10	10577200	10577800	3	0	.	10577200	10577800	51,255,153
chr10	10577800	10579200	4	0	.	10577800	10579200	102,51,153
chr10	10579200	10580800	9	0	.	10579200	10580800	255,255,0
chr10	10580800	10582000	3	0	.	10580800	10582000	51,255,153
chr10	10582000	10585600	4	0	.	10582000	10585600	102,51,153
chr10	10585600	10590200	9	0	.	10585600	10590200	255,255,0
chr10	10590200	10590800	4	0	.	10590200	10590800	102,51,153
chr10	10590800	10591200	3	0	.	10590800	10591200	51,255,153
chr10	10591200	10613400	4	0	.	10591200	10613400	102,51,153
chr10	10613400	10613800	2	0	.	10613400	10613800	0,153,204
chr10	10613800	10614200	1	0	.	10613800	10614200	0,0,255
chr10	10614200	10614800	6	0	.	10614200	10614800	0,102,0
chr10	10614800	10617400	4	0	.	10614800	10617400	102,51,153
chr10	10617400	10617800	3	0	.	10617400	10617800	51,255,153
chr10	10617800	10627200	4	0	.	10617800	10627200	102,51,153
chr10	10627200	10627600	6	0	.	10627200	10627600	0,102,0
chr10	10627600	10638000	7	0	.	10627600	10638000	204,0,51
chr10	10638000	10641400	4	0	.	10638000	10641400	102,51,153
chr10	10641400	10642400	3	0	.	10641400	10642400	51,255,153
chr10	10642400	10643400	4	0	.	10642400	10643400	102,51,153
chr10	10643400	10644200	3	0	.	10643400	10644200	51,255,153
chr10	10644200	10666800	7	0	.	10644200	10666800	204,0,51
chr10	10666800	10674400	9	0	.	10666800	10674400	255,255,0
chr10	10674400	10682000	7	0	.	10674400	10682000	204,0,51
chr10	10682000	10682800	4	0	.	10682000	10682800	102,51,153
chr10	10682800	10683000	7	0	.	10682800	10683000	204,0,51
chr10	10683000	10688400	4	0	.	10683000	10688400	102,51,153
chr10	10688400	10689200	6	0	.	10688400	10689200	0,102,0
chr10	10689200	10693400	4	0	.	10689200	10693400	102,51,153
chr10	10693400	10701800	7	0	.	10693400	10701800	204,0,51
chr10	10701800	10718600	9	0	.	10701800	10718600	255,255,0
chr10	10718600	10719200	10	0	.	10718600	10719200	204,153,255
chr10	10719200	10720200	9	0	.	10719200	10720200	255,255,0
chr10	10720200	10722200	10	0	.	10720200	10722200	204,153,255
chr10	10722200	10731000	9	0	.	10722200	10731000	255,255,0
chr10	10731000	10734400	10	0	.	10731000	10734400	204,153,255
chr10	10734400	10735400	9	0	.	10734400	10735400	255,255,0
chr10	10735400	10744200	10	0	.	10735400	10744200	204,153,255
chr10	10744200	10748600	9	0	.	10744200	10748600	255,255,0
chr10	10748600	10750400	10	0	.	10748600	10750400	204,153,255
chr10	10750400	10771200	9	0	.	10750400	10771200	255,255,0
chr10	10771200	10776000	10	0	.	10771200	10776000	204,153,255
chr10	10776000	10778600	9	0	.	10776000	10778600	255,255,0
chr10	10778600	10780000	10	0	.	10778600	10780000	204,153,255
chr10	10780000	10781000	9	0	.	10780000	10781000	255,255,0
chr10	10781000	10787000	10	0	.	10781000	10787000	204,153,255
chr10	10787000	10802000	9	0	.	10787000	10802000	255,255,0
chr10	10802000	10807000	4	0	.	10802000	10807000	102,51,153
chr10	10807000	10807800	1	0	.	10807000	10807800	0,0,255
chr10	10807800	10843400	9	0	.	10807800	10843400	255,255,0
chr10	10843400	10865000	7	0	.	10843400	10865000	204,0,51
chr10	10865000	10866400	1	0	.	10865000	10866400	0,0,255
chr10	10866400	10869200	4	0	.	10866400	10869200	102,51,153
chr10	10869200	10869600	6	0	.	10869200	10869600	0,102,0
chr10	10869600	10883400	4	0	.	10869600	10883400	102,51,153
chr10	10883400	10884200	3	0	.	10883400	10884200	51,255,153
chr10	10884200	10890600	4	0	.	10884200	10890600	102,51,153
chr10	10890600	10891200	6	0	.	10890600	10891200	0,102,0
chr10	10891200	10892000	4	0	.	10891200	10892000	102,51,153
chr10	10892000	10892400	6	0	.	10892000	10892400	0,102,0
chr10	10892400	10897000	4	0	.	10892400	10897000	102,51,153
chr10	10897000	10897200	6	0	.	10897000	10897200	0,102,0
chr10	10897200	10900200	1	0	.	10897200	10900200	0,0,255
chr10	10900200	10902600	4	0	.	10900200	10902600	102,51,153
chr10	10902600	10902800	6	0	.	10902600	10902800	0,102,0
chr10	10902800	10903200	1	0	.	10902800	10903200	0,0,255
chr10	10903200	10905000	2	0	.	10903200	10905000	0,153,204
chr10	10905000	10905400	1	0	.	10905000	10905400	0,0,255
chr10	10905400	10906800	2	0	.	10905400	10906800	0,153,204
chr10	10906800	10907000	1	0	.	10906800	10907000	0,0,255
chr10	10907000	10923000	7	0	.	10907000	10923000	204,0,51
chr10	10923000	10924400	6	0	.	10923000	10924400	0,102,0
chr10	10924400	10929600	4	0	.	10924400	10929600	102,51,153
chr10	10929600	10930200	6	0	.	10929600	10930200	0,102,0
chr10	10930200	10954600	7	0	.	10930200	10954600	204,0,51
chr10	10954600	10955600	6	0	.	10954600	10955600	0,102,0
chr10	10955600	10959000	4	0	.	10955600	10959000	102,51,153
chr10	10959000	10959400	6	0	.	10959000	10959400	0,102,0
chr10	10959400	10976600	7	0	.	10959400	10976600	204,0,51
chr10	10976600	10977600	6	0	.	10976600	10977600	0,102,0
chr10	10977600	10984400	4	0	.	10977600	10984400	102,51,153
chr10	10984400	10985200	6	0	.	10984400	10985200	0,102,0
chr10	10985200	10995200	9	0	.	10985200	10995200	255,255,0
chr10	10995200	11002800	7	0	.	10995200	11002800	204,0,51
chr10	11002800	11003800	6	0	.	11002800	11003800	0,102,0
chr10	11003800	11008800	4	0	.	11003800	11008800	102,51,153
chr10	11008800	11009200	3	0	.	11008800	11009200	51,255,153
chr10	11009200	11014400	4	0	.	11009200	11014400	102,51,153
chr10	11014400	11014800	6	0	.	11014400	11014800	0,102,0
chr10	11014800	11023200	7	0	.	11014800	11023200	204,0,51
chr10	11023200	11025400	4	0	.	11023200	11025400	102,51,153
chr10	11025400	11026200	5	0	.	11025400	11026200	102,153,51
chr10	11026200	11026600	3	0	.	11026200	11026600	51,255,153
chr10	11026600	11052400	7	0	.	11026600	11052400	204,0,51
chr10	11052400	11053600	6	0	.	11052400	11053600	0,102,0
chr10	11053600	11054400	1	0	.	11053600	11054400	0,0,255
chr10	11054400	11093000	9	0	.	11054400	11093000	255,255,0
chr10	11093000	11100000	10	0	.	11093000	11100000	204,153,255
chr10	11100000	11101800	9	0	.	11100000	11101800	255,255,0
chr10	11101800	11102400	10	0	.	11101800	11102400	204,153,255
chr10	11102400	11106200	9	0	.	11102400	11106200	255,255,0
chr10	11106200	11116800	10	0	.	11106200	11116800	204,153,255
chr10	11116800	11119400	9	0	.	11116800	11119400	255,255,0
chr10	11119400	11150800	10	0	.	11119400	11150800	204,153,255
chr10	11150800	11155200	9	0	.	11150800	11155200	255,255,0
chr10	11155200	11156800	10	0	.	11155200	11156800	204,153,255
chr10	11156800	11160000	9	0	.	11156800	11160000	255,255,0
chr10	11160000	11168600	10	0	.	11160000	11168600	204,153,255
chr10	11168600	11170400	9	0	.	11168600	11170400	255,255,0
chr10	11170400	11174800	10	0	.	11170400	11174800	204,153,255
chr10	11174800	11194200	9	0	.	11174800	11194200	255,255,0
chr10	11194200	11195600	10	0	.	11194200	11195600	204,153,255
chr10	11195600	11199200	9	0	.	11195600	11199200	255,255,0
chr10	11199200	11201400	10	0	.	11199200	11201400	204,153,255
chr10	11201400	11205200	9	0	.	11201400	11205200	255,255,0
chr10	11205200	11211600	10	0	.	11205200	11211600	204,153,255
chr10	11211600	11212000	9	0	.	11211600	11212000	255,255,0
chr10	11212000	11212200	10	0	.	11212000	11212200	204,153,255
chr10	11212200	11224600	9	0	.	11212200	11224600	255,255,0
chr10	11224600	11225800	10	0	.	11224600	11225800	204,153,255
chr10	11225800	11229400	9	0	.	11225800	11229400	255,255,0
chr10	11229400	11233200	10	0	.	11229400	11233200	204,153,255
chr10	11233200	11241000	9	0	.	11233200	11241000	255,255,0
chr10	11241000	11244600	10	0	.	11241000	11244600	204,153,255
chr10	11244600	11247600	9	0	.	11244600	11247600	255,255,0
chr10	11247600	11251400	10	0	.	11247600	11251400	204,153,255
chr10	11251400	11253400	9	0	.	11251400	11253400	255,255,0
chr10	11253400	11255000	10	0	.	11253400	11255000	204,153,255
chr10	11255000	11257000	9	0	.	11255000	11257000	255,255,0
chr10	11257000	11260600	10	0	.	11257000	11260600	204,153,255
chr10	11260600	11266600	9	0	.	11260600	11266600	255,255,0
chr10	11266600	11270800	10	0	.	11266600	11270800	204,153,255
chr10	11270800	11274400	9	0	.	11270800	11274400	255,255,0
chr10	11274400	11276800	10	0	.	11274400	11276800	204,153,255
chr10	11276800	11281200	9	0	.	11276800	11281200	255,255,0
chr10	11281200	11287400	10	0	.	11281200	11287400	204,153,255
chr10	11287400	11303000	9	0	.	11287400	11303000	255,255,0
chr10	11303000	11303400	3	0	.	11303000	11303400	51,255,153
chr10	11303400	11303600	5	0	.	11303400	11303600	102,153,51
chr10	11303600	11304000	3	0	.	11303600	11304000	51,255,153
chr10	11304000	11304800	4	0	.	11304000	11304800	102,51,153
chr10	11304800	11305200	6	0	.	11304800	11305200	0,102,0
chr10	11305200	11308800	4	0	.	11305200	11308800	102,51,153
chr10	11308800	11309600	1	0	.	11308800	11309600	0,0,255
chr10	11309600	11310200	2	0	.	11309600	11310200	0,153,204
chr10	11310200	11310400	1	0	.	11310200	11310400	0,0,255
chr10	11310400	11310600	3	0	.	11310400	11310600	51,255,153
chr10	11310600	11310800	5	0	.	11310600	11310800	102,153,51
chr10	11310800	11311000	6	0	.	11310800	11311000	0,102,0
chr10	11311000	11311200	3	0	.	11311000	11311200	51,255,153
chr10	11311200	11312000	4	0	.	11311200	11312000	102,51,153
chr10	11312000	11314000	1	0	.	11312000	11314000	0,0,255
chr10	11314000	11314400	2	0	.	11314000	11314400	0,153,204
chr10	11314400	11337400	4	0	.	11314400	11337400	102,51,153
chr10	11337400	11337800	6	0	.	11337400	11337800	0,102,0
chr10	11337800	11345200	4	0	.	11337800	11345200	102,51,153
chr10	11345200	11346000	3	0	.	11345200	11346000	51,255,153
chr10	11346000	11361200	4	0	.	11346000	11361200	102,51,153
chr10	11361200	11361600	1	0	.	11361200	11361600	0,0,255
chr10	11361600	11363600	2	0	.	11361600	11363600	0,153,204
chr10	11363600	11363800	1	0	.	11363600	11363800	0,0,255
chr10	11363800	11365400	4	0	.	11363800	11365400	102,51,153
chr10	11365400	11366000	1	0	.	11365400	11366000	0,0,255
chr10	11366000	11367400	4	0	.	11366000	11367400	102,51,153
chr10	11367400	11368200	1	0	.	11367400	11368200	0,0,255
chr10	11368200	11377000	4	0	.	11368200	11377000	102,51,153
chr10	11377000	11377200	3	0	.	11377000	11377200	51,255,153
chr10	11377200	11379600	2	0	.	11377200	11379600	0,153,204
chr10	11379600	11406600	4	0	.	11379600	11406600	102,51,153
chr10	11406600	11406800	3	0	.	11406600	11406800	51,255,153
chr10	11406800	11407000	4	0	.	11406800	11407000	102,51,153
chr10	11407000	11407200	3	0	.	11407000	11407200	51,255,153
chr10	11407200	11409000	2	0	.	11407200	11409000	0,153,204
chr10	11409000	11409600	1	0	.	11409000	11409600	0,0,255
chr10	11409600	11433000	4	0	.	11409600	11433000	102,51,153
chr10	11433000	11433400	3	0	.	11433000	11433400	51,255,153
chr10	11433400	11451600	4	0	.	11433400	11451600	102,51,153
chr10	11451600	11452000	3	0	.	11451600	11452000	51,255,153
chr10	11452000	11453800	4	0	.	11452000	11453800	102,51,153
chr10	11453800	11456200	3	0	.	11453800	11456200	51,255,153
chr10	11456200	11459400	4	0	.	11456200	11459400	102,51,153
chr10	11459400	11459800	1	0	.	11459400	11459800	0,0,255
chr10	11459800	11461600	4	0	.	11459800	11461600	102,51,153
chr10	11461600	11462600	3	0	.	11461600	11462600	51,255,153
chr10	11462600	11464800	4	0	.	11462600	11464800	102,51,153
chr10	11464800	11465000	3	0	.	11464800	11465000	51,255,153
chr10	11465000	11468200	2	0	.	11465000	11468200	0,153,204
chr10	11468200	11468800	1	0	.	11468200	11468800	0,0,255
chr10	11468800	11483600	4	0	.	11468800	11483600	102,51,153
chr10	11483600	11484000	3	0	.	11483600	11484000	51,255,153
chr10	11484000	11486000	4	0	.	11484000	11486000	102,51,153
chr10	11486000	11486400	6	0	.	11486000	11486400	0,102,0
chr10	11486400	11489800	4	0	.	11486400	11489800	102,51,153
chr10	11489800	11490400	6	0	.	11489800	11490400	0,102,0
chr10	11490400	11491200	4	0	.	11490400	11491200	102,51,153
chr10	11491200	11492000	6	0	.	11491200	11492000	0,102,0
chr10	11492000	11522600	7	0	.	11492000	11522600	204,0,51
chr10	11522600	11523600	6	0	.	11522600	11523600	0,102,0
chr10	11523600	11525600	4	0	.	11523600	11525600	102,51,153
chr10	11525600	11526400	1	0	.	11525600	11526400	0,0,255
chr10	11526400	11527600	2	0	.	11526400	11527600	0,153,204
chr10	11527600	11528000	1	0	.	11527600	11528000	0,0,255
chr10	11528000	11548800	4	0	.	11528000	11548800	102,51,153
chr10	11548800	11549200	3	0	.	11548800	11549200	51,255,153
chr10	11549200	11553400	4	0	.	11549200	11553400	102,51,153
chr10	11553400	11553800	3	0	.	11553400	11553800	51,255,153
chr10	11553800	11570200	4	0	.	11553800	11570200	102,51,153
chr10	11570200	11570600	3	0	.	11570200	11570600	51,255,153
chr10	11570600	11573400	4	0	.	11570600	11573400	102,51,153
chr10	11573400	11574000	3	0	.	11573400	11574000	51,255,153
chr10	11574000	11592600	4	0	.	11574000	11592600	102,51,153
chr10	11592600	11593000	3	0	.	11592600	11593000	51,255,153
chr10	11593000	11593200	5	0	.	11593000	11593200	102,153,51
chr10	11593200	11593400	3	0	.	11593200	11593400	51,255,153
chr10	11593400	11597800	4	0	.	11593400	11597800	102,51,153
chr10	11597800	11598600	6	0	.	11597800	11598600	0,102,0
chr10	11598600	11599000	4	0	.	11598600	11599000	102,51,153
chr10	11599000	11600200	6	0	.	11599000	11600200	0,102,0
chr10	11600200	11603400	4	0	.	11600200	11603400	102,51,153
chr10	11603400	11604000	1	0	.	11603400	11604000	0,0,255
chr10	11604000	11606000	4	0	.	11604000	11606000	102,51,153
chr10	11606000	11606400	6	0	.	11606000	11606400	0,102,0
chr10	11606400	11610800	4	0	.	11606400	11610800	102,51,153
chr10	11610800	11611400	3	0	.	11610800	11611400	51,255,153
chr10	11611400	11626200	4	0	.	11611400	11626200	102,51,153
chr10	11626200	11627800	3	0	.	11626200	11627800	51,255,153
chr10	11627800	11635000	4	0	.	11627800	11635000	102,51,153
chr10	11635000	11635400	6	0	.	11635000	11635400	0,102,0
chr10	11635400	11636800	4	0	.	11635400	11636800	102,51,153
chr10	11636800	11637400	6	0	.	11636800	11637400	0,102,0
chr10	11637400	11639000	4	0	.	11637400	11639000	102,51,153
chr10	11639000	11641400	3	0	.	11639000	11641400	51,255,153
chr10	11641400	11641800	5	0	.	11641400	11641800	102,153,51
chr10	11641800	11642200	3	0	.	11641800	11642200	51,255,153
chr10	11642200	11652200	4	0	.	11642200	11652200	102,51,153
chr10	11652200	11653000	3	0	.	11652200	11653000	51,255,153
chr10	11653000	11660000	4	0	.	11653000	11660000	102,51,153
chr10	11660000	11661000	3	0	.	11660000	11661000	51,255,153
chr10	11661000	11665200	4	0	.	11661000	11665200	102,51,153
chr10	11665200	11667800	3	0	.	11665200	11667800	51,255,153
chr10	11667800	11668400	5	0	.	11667800	11668400	102,153,51
chr10	11668400	11669200	3	0	.	11668400	11669200	51,255,153
chr10	11669200	11671600	4	0	.	11669200	11671600	102,51,153
chr10	11671600	11672000	3	0	.	11671600	11672000	51,255,153
chr10	11672000	11674400	4	0	.	11672000	11674400	102,51,153
chr10	11674400	11675000	6	0	.	11674400	11675000	0,102,0
chr10	11675000	11676400	4	0	.	11675000	11676400	102,51,153
chr10	11676400	11676800	6	0	.	11676400	11676800	0,102,0
chr10	11676800	11679000	4	0	.	11676800	11679000	102,51,153
chr10	11679000	11679600	3	0	.	11679000	11679600	51,255,153
chr10	11679600	11681600	5	0	.	11679600	11681600	102,153,51
chr10	11681600	11682200	3	0	.	11681600	11682200	51,255,153
chr10	11682200	11686000	4	0	.	11682200	11686000	102,51,153
chr10	11686000	11687000	3	0	.	11686000	11687000	51,255,153
chr10	11687000	11724600	4	0	.	11687000	11724600	102,51,153
chr10	11724600	11731400	9	0	.	11724600	11731400	255,255,0
chr10	11731400	11734800	4	0	.	11731400	11734800	102,51,153
chr10	11734800	11736200	3	0	.	11734800	11736200	51,255,153
chr10	11736200	11741800	4	0	.	11736200	11741800	102,51,153
chr10	11741800	11742000	3	0	.	11741800	11742000	51,255,153
chr10	11742000	11743000	4	0	.	11742000	11743000	102,51,153
chr10	11743000	11786000	7	0	.	11743000	11786000	204,0,51
chr10	11786000	11786200	6	0	.	11786000	11786200	0,102,0
chr10	11786200	11787400	4	0	.	11786200	11787400	102,51,153
chr10	11787400	11787600	1	0	.	11787400	11787600	0,0,255
chr10	11787600	11832400	7	0	.	11787600	11832400	204,0,51
chr10	11832400	11834600	4	0	.	11832400	11834600	102,51,153
chr10	11834600	11836400	2	0	.	11834600	11836400	0,153,204
chr10	11836400	11842200	4	0	.	11836400	11842200	102,51,153
chr10	11842200	11842600	3	0	.	11842200	11842600	51,255,153
chr10	11842600	11852000	4	0	.	11842600	11852000	102,51,153
chr10	11852000	11866400	9	0	.	11852000	11866400	255,255,0
chr10	11866400	11867000	1	0	.	11866400	11867000	0,0,255
chr10	11867000	11887000	7	0	.	11867000	11887000	204,0,51
chr10	11887000	11906800	9	0	.	11887000	11906800	255,255,0
chr10	11906800	11935800	7	0	.	11906800	11935800	204,0,51
chr10	11935800	11939200	6	0	.	11935800	11939200	0,102,0
chr10	11939200	11949000	4	0	.	11939200	11949000	102,51,153
chr10	11949000	11987600	7	0	.	11949000	11987600	204,0,51
chr10	11987600	11988000	6	0	.	11987600	11988000	0,102,0
chr10	11988000	11997000	4	0	.	11988000	11997000	102,51,153
chr10	11997000	11997800	3	0	.	11997000	11997800	51,255,153
chr10	11997800	11998200	4	0	.	11997800	11998200	102,51,153
chr10	11998200	12010400	7	0	.	11998200	12010400	204,0,51
chr10	12010400	12010800	6	0	.	12010400	12010800	0,102,0
chr10	12010800	12040200	7	0	.	12010800	12040200	204,0,51
chr10	12040200	12040800	6	0	.	12040200	12040800	0,102,0
chr10	12040800	12275600	7	0	.	12040800	12275600	204,0,51
chr10	12275600	12276200	6	0	.	12275600	12276200	0,102,0
chr10	12276200	12320200	7	0	.	12276200	12320200	204,0,51
chr10	12320200	12320400	4	0	.	12320200	12320400	102,51,153
chr10	12320400	12320600	6	0	.	12320400	12320600	0,102,0
chr10	12320600	12320800	4	0	.	12320600	12320800	102,51,153
chr10	12320800	12322200	1	0	.	12320800	12322200	0,0,255
chr10	12322200	12322600	2	0	.	12322200	12322600	0,153,204
chr10	12322600	12323000	1	0	.	12322600	12323000	0,0,255
chr10	12323000	12323400	6	0	.	12323000	12323400	0,102,0
chr10	12323400	12372000	7	0	.	12323400	12372000	204,0,51
chr10	12372000	12372400	3	0	.	12372000	12372400	51,255,153
chr10	12372400	12386600	4	0	.	12372400	12386600	102,51,153
chr10	12386600	12387000	3	0	.	12386600	12387000	51,255,153
chr10	12387000	12387400	5	0	.	12387000	12387400	102,153,51
chr10	12387400	12388000	3	0	.	12387400	12388000	51,255,153
chr10	12388000	12419400	4	0	.	12388000	12419400	102,51,153
chr10	12419400	12419800	6	0	.	12419400	12419800	0,102,0
chr10	12419800	12430200	4	0	.	12419800	12430200	102,51,153
chr10	12430200	12430600	1	0	.	12430200	12430600	0,0,255
chr10	12430600	12432400	2	0	.	12430600	12432400	0,153,204
chr10	12432400	12432600	1	0	.	12432400	12432600	0,0,255
chr10	12432600	12432800	2	0	.	12432600	12432800	0,153,204
chr10	12432800	12433000	1	0	.	12432800	12433000	0,0,255
chr10	12433000	12436800	4	0	.	12433000	12436800	102,51,153
chr10	12436800	12437000	6	0	.	12436800	12437000	0,102,0
chr10	12437000	12490000	7	0	.	12437000	12490000	204,0,51
chr10	12490000	12490400	6	0	.	12490000	12490400	0,102,0
chr10	12490400	12497400	4	0	.	12490400	12497400	102,51,153
chr10	12497400	12497800	6	0	.	12497400	12497800	0,102,0
chr10	12497800	12527400	7	0	.	12497800	12527400	204,0,51
chr10	12527400	12528200	1	0	.	12527400	12528200	0,0,255
chr10	12528200	12529600	2	0	.	12528200	12529600	0,153,204
chr10	12529600	12537200	4	0	.	12529600	12537200	102,51,153
chr10	12537200	12538000	6	0	.	12537200	12538000	0,102,0
chr10	12538000	12542800	4	0	.	12538000	12542800	102,51,153
chr10	12542800	12543200	6	0	.	12542800	12543200	0,102,0
chr10	12543200	12545800	4	0	.	12543200	12545800	102,51,153
chr10	12545800	12546400	6	0	.	12545800	12546400	0,102,0
chr10	12546400	12549400	4	0	.	12546400	12549400	102,51,153
chr10	12549400	12549800	6	0	.	12549400	12549800	0,102,0
chr10	12549800	12552600	4	0	.	12549800	12552600	102,51,153
chr10	12552600	12553000	6	0	.	12552600	12553000	0,102,0
chr10	12553000	12555600	4	0	.	12553000	12555600	102,51,153
chr10	12555600	12555800	6	0	.	12555600	12555800	0,102,0
chr10	12555800	12557000	4	0	.	12555800	12557000	102,51,153
chr10	12557000	12557200	6	0	.	12557000	12557200	0,102,0
chr10	12557200	12557400	1	0	.	12557200	12557400	0,0,255
chr10	12557400	12559800	2	0	.	12557400	12559800	0,153,204
chr10	12559800	12561400	3	0	.	12559800	12561400	51,255,153
chr10	12561400	12564800	4	0	.	12561400	12564800	102,51,153
chr10	12564800	12565400	3	0	.	12564800	12565400	51,255,153
chr10	12565400	12569200	4	0	.	12565400	12569200	102,51,153
chr10	12569200	12569600	3	0	.	12569200	12569600	51,255,153
chr10	12569600	12571200	4	0	.	12569600	12571200	102,51,153
chr10	12571200	12572000	3	0	.	12571200	12572000	51,255,153
chr10	12572000	12587400	4	0	.	12572000	12587400	102,51,153
chr10	12587400	12587800	3	0	.	12587400	12587800	51,255,153
chr10	12587800	12594600	4	0	.	12587800	12594600	102,51,153
chr10	12594600	12595000	3	0	.	12594600	12595000	51,255,153
chr10	12595000	12598200	4	0	.	12595000	12598200	102,51,153
chr10	12598200	12598600	5	0	.	12598200	12598600	102,153,51
chr10	12598600	12599200	3	0	.	12598600	12599200	51,255,153
chr10	12599200	12604200	4	0	.	12599200	12604200	102,51,153
chr10	12604200	12604600	3	0	.	12604200	12604600	51,255,153
chr10	12604600	12615200	4	0	.	12604600	12615200	102,51,153
chr10	12615200	12616400	3	0	.	12615200	12616400	51,255,153
chr10	12616400	12619400	4	0	.	12616400	12619400	102,51,153
chr10	12619400	12619800	6	0	.	12619400	12619800	0,102,0
chr10	12619800	12636600	4	0	.	12619800	12636600	102,51,153
chr10	12636600	12637000	6	0	.	12636600	12637000	0,102,0
chr10	12637000	12668800	4	0	.	12637000	12668800	102,51,153
chr10	12668800	12669200	3	0	.	12668800	12669200	51,255,153
chr10	12669200	12669400	4	0	.	12669200	12669400	102,51,153
chr10	12669400	12669800	1	0	.	12669400	12669800	0,0,255
chr10	12669800	12671200	2	0	.	12669800	12671200	0,153,204
chr10	12671200	12672200	1	0	.	12671200	12672200	0,0,255
chr10	12672200	12688400	4	0	.	12672200	12688400	102,51,153
chr10	12688400	12688800	1	0	.	12688400	12688800	0,0,255
chr10	12688800	12689800	2	0	.	12688800	12689800	0,153,204
chr10	12689800	12690200	1	0	.	12689800	12690200	0,0,255
chr10	12690200	12709200	4	0	.	12690200	12709200	102,51,153
chr10	12709200	12710400	3	0	.	12709200	12710400	51,255,153
chr10	12710400	12732000	4	0	.	12710400	12732000	102,51,153
chr10	12732000	12732800	3	0	.	12732000	12732800	51,255,153
chr10	12732800	12750600	4	0	.	12732800	12750600	102,51,153
chr10	12750600	12751800	3	0	.	12750600	12751800	51,255,153
chr10	12751800	12752400	4	0	.	12751800	12752400	102,51,153
chr10	12752400	12752800	1	0	.	12752400	12752800	0,0,255
chr10	12752800	12753400	4	0	.	12752800	12753400	102,51,153
chr10	12753400	12753800	2	0	.	12753400	12753800	0,153,204
chr10	12753800	12754200	3	0	.	12753800	12754200	51,255,153
chr10	12754200	12757800	2	0	.	12754200	12757800	0,153,204
chr10	12757800	12758000	1	0	.	12757800	12758000	0,0,255
chr10	12758000	12758200	2	0	.	12758000	12758200	0,153,204
chr10	12758200	12761200	4	0	.	12758200	12761200	102,51,153
chr10	12761200	12761800	6	0	.	12761200	12761800	0,102,0
chr10	12761800	12762800	4	0	.	12761800	12762800	102,51,153
chr10	12762800	12763200	3	0	.	12762800	12763200	51,255,153
chr10	12763200	12765000	4	0	.	12763200	12765000	102,51,153
chr10	12765000	12778000	7	0	.	12765000	12778000	204,0,51
chr10	12778000	12778200	6	0	.	12778000	12778200	0,102,0
chr10	12778200	12778800	1	0	.	12778200	12778800	0,0,255
chr10	12778800	12791800	4	0	.	12778800	12791800	102,51,153
chr10	12791800	12792000	3	0	.	12791800	12792000	51,255,153
chr10	12792000	12792600	5	0	.	12792000	12792600	102,153,51
chr10	12792600	12793000	3	0	.	12792600	12793000	51,255,153
chr10	12793000	12797400	4	0	.	12793000	12797400	102,51,153
chr10	12797400	12799400	3	0	.	12797400	12799400	51,255,153
chr10	12799400	12799600	4	0	.	12799400	12799600	102,51,153
chr10	12799600	12799800	3	0	.	12799600	12799800	51,255,153
chr10	12799800	12801600	4	0	.	12799800	12801600	102,51,153
chr10	12801600	12802600	3	0	.	12801600	12802600	51,255,153
chr10	12802600	12820400	4	0	.	12802600	12820400	102,51,153
chr10	12820400	12820800	6	0	.	12820400	12820800	0,102,0
chr10	12820800	12822200	4	0	.	12820800	12822200	102,51,153
chr10	12822200	12822800	3	0	.	12822200	12822800	51,255,153
chr10	12822800	12851600	9	0	.	12822800	12851600	255,255,0
chr10	12851600	12859200	10	0	.	12851600	12859200	204,153,255
chr10	12859200	12866000	9	0	.	12859200	12866000	255,255,0
chr10	12866000	12867400	10	0	.	12866000	12867400	204,153,255
chr10	12867400	12875800	9	0	.	12867400	12875800	255,255,0
chr10	12875800	12878200	10	0	.	12875800	12878200	204,153,255
chr10	12878200	12904400	9	0	.	12878200	12904400	255,255,0
chr10	12904400	12905200	10	0	.	12904400	12905200	204,153,255
chr10	12905200	12941400	9	0	.	12905200	12941400	255,255,0
chr10	12941400	12944000	10	0	.	12941400	12944000	204,153,255
chr10	12944000	12965000	9	0	.	12944000	12965000	255,255,0
chr10	12965000	12966800	10	0	.	12965000	12966800	204,153,255
chr10	12966800	12985400	9	0	.	12966800	12985400	255,255,0
chr10	12985400	12986600	10	0	.	12985400	12986600	204,153,255
chr10	12986600	13035000	9	0	.	12986600	13035000	255,255,0
chr10	13035000	13039200	10	0	.	13035000	13039200	204,153,255
chr10	13039200	13040000	3	0	.	13039200	13040000	51,255,153
chr10	13040000	13040200	4	0	.	13040000	13040200	102,51,153
chr10	13040200	13040800	6	0	.	13040200	13040800	0,102,0
chr10	13040800	13060200	9	0	.	13040800	13060200	255,255,0
chr10	13060200	13060800	7	0	.	13060200	13060800	204,0,51
chr10	13060800	13085600	9	0	.	13060800	13085600	255,255,0
chr10	13085600	13148800	7	0	.	13085600	13148800	204,0,51
chr10	13148800	13197400	9	0	.	13148800	13197400	255,255,0
chr10	13197400	13198400	10	0	.	13197400	13198400	204,153,255
chr10	13198400	13219800	9	0	.	13198400	13219800	255,255,0
chr10	13219800	13220000	10	0	.	13219800	13220000	204,153,255
chr10	13220000	13220200	9	0	.	13220000	13220200	255,255,0
chr10	13220200	13221400	10	0	.	13220200	13221400	204,153,255
chr10	13221400	13223800	9	0	.	13221400	13223800	255,255,0
chr10	13223800	13224000	10	0	.	13223800	13224000	204,153,255
chr10	13224000	13381200	9	0	.	13224000	13381200	255,255,0
chr10	13381200	13384600	7	0	.	13381200	13384600	204,0,51
chr10	13384600	13385000	6	0	.	13384600	13385000	0,102,0
chr10	13385000	13402600	7	0	.	13385000	13402600	204,0,51
chr10	13402600	13403000	6	0	.	13402600	13403000	0,102,0
chr10	13403000	13415400	4	0	.	13403000	13415400	102,51,153
chr10	13415400	13415800	1	0	.	13415400	13415800	0,0,255
chr10	13415800	13416800	2	0	.	13415800	13416800	0,153,204
chr10	13416800	13417400	1	0	.	13416800	13417400	0,0,255
chr10	13417400	13442400	4	0	.	13417400	13442400	102,51,153
chr10	13442400	13443200	3	0	.	13442400	13443200	51,255,153
chr10	13443200	13461400	4	0	.	13443200	13461400	102,51,153
chr10	13461400	13461800	3	0	.	13461400	13461800	51,255,153
chr10	13461800	13464600	4	0	.	13461800	13464600	102,51,153
chr10	13464600	13465000	3	0	.	13464600	13465000	51,255,153
chr10	13465000	13470200	4	0	.	13465000	13470200	102,51,153
chr10	13470200	13470800	3	0	.	13470200	13470800	51,255,153
chr10	13470800	13477800	4	0	.	13470800	13477800	102,51,153
chr10	13477800	13479000	3	0	.	13477800	13479000	51,255,153
chr10	13479000	13495200	4	0	.	13479000	13495200	102,51,153
chr10	13495200	13496600	3	0	.	13495200	13496600	51,255,153
chr10	13496600	13502200	4	0	.	13496600	13502200	102,51,153
chr10	13502200	13503200	3	0	.	13502200	13503200	51,255,153
chr10	13503200	13517000	4	0	.	13503200	13517000	102,51,153
chr10	13517000	13518200	3	0	.	13517000	13518200	51,255,153
chr10	13518200	13525400	4	0	.	13518200	13525400	102,51,153
chr10	13525400	13525800	3	0	.	13525400	13525800	51,255,153
chr10	13525800	13537400	4	0	.	13525800	13537400	102,51,153
chr10	13537400	13538000	3	0	.	13537400	13538000	51,255,153
chr10	13538000	13542400	4	0	.	13538000	13542400	102,51,153
chr10	13542400	13542600	3	0	.	13542400	13542600	51,255,153
chr10	13542600	13542800	4	0	.	13542600	13542800	102,51,153
chr10	13542800	13543600	3	0	.	13542800	13543600	51,255,153
chr10	13543600	13545400	4	0	.	13543600	13545400	102,51,153
chr10	13545400	13545800	6	0	.	13545400	13545800	0,102,0
chr10	13545800	13548200	4	0	.	13545800	13548200	102,51,153
chr10	13548200	13548600	3	0	.	13548200	13548600	51,255,153
chr10	13548600	13552000	4	0	.	13548600	13552000	102,51,153
chr10	13552000	13552400	3	0	.	13552000	13552400	51,255,153
chr10	13552400	13560200	4	0	.	13552400	13560200	102,51,153
chr10	13560200	13560600	3	0	.	13560200	13560600	51,255,153
chr10	13560600	13560800	5	0	.	13560600	13560800	102,153,51
chr10	13560800	13561000	6	0	.	13560800	13561000	0,102,0
chr10	13561000	13562600	4	0	.	13561000	13562600	102,51,153
chr10	13562600	13563000	3	0	.	13562600	13563000	51,255,153
chr10	13563000	13564400	4	0	.	13563000	13564400	102,51,153
chr10	13564400	13564800	3	0	.	13564400	13564800	51,255,153
chr10	13564800	13566600	4	0	.	13564800	13566600	102,51,153
chr10	13566600	13570000	3	0	.	13566600	13570000	51,255,153
chr10	13570000	13580400	4	0	.	13570000	13580400	102,51,153
chr10	13580400	13580800	3	0	.	13580400	13580800	51,255,153
chr10	13580800	13585400	4	0	.	13580800	13585400	102,51,153
chr10	13585400	13585800	3	0	.	13585400	13585800	51,255,153
chr10	13585800	13590800	4	0	.	13585800	13590800	102,51,153
chr10	13590800	13591800	3	0	.	13590800	13591800	51,255,153
chr10	13591800	13592600	4	0	.	13591800	13592600	102,51,153
chr10	13592600	13593200	3	0	.	13592600	13593200	51,255,153
chr10	13593200	13594200	4	0	.	13593200	13594200	102,51,153
chr10	13594200	13594800	3	0	.	13594200	13594800	51,255,153
chr10	13594800	13595800	4	0	.	13594800	13595800	102,51,153
chr10	13595800	13597200	3	0	.	13595800	13597200	51,255,153
chr10	13597200	13603200	4	0	.	13597200	13603200	102,51,153
chr10	13603200	13603400	3	0	.	13603200	13603400	51,255,153
chr10	13603400	13603600	4	0	.	13603400	13603600	102,51,153
chr10	13603600	13605000	3	0	.	13603600	13605000	51,255,153
chr10	13605000	13611200	2	0	.	13605000	13611200	0,153,204
chr10	13611200	13612000	5	0	.	13611200	13612000	102,153,51
chr10	13612000	13613600	3	0	.	13612000	13613600	51,255,153
chr10	13613600	13614200	5	0	.	13613600	13614200	102,153,51
chr10	13614200	13614800	3	0	.	13614200	13614800	51,255,153
chr10	13614800	13628000	4	0	.	13614800	13628000	102,51,153
chr10	13628000	13628400	6	0	.	13628000	13628400	0,102,0
chr10	13628400	13642800	7	0	.	13628400	13642800	204,0,51
chr10	13642800	13643400	3	0	.	13642800	13643400	51,255,153
chr10	13643400	13644800	4	0	.	13643400	13644800	102,51,153
chr10	13644800	13645600	3	0	.	13644800	13645600	51,255,153
chr10	13645600	13647200	4	0	.	13645600	13647200	102,51,153
chr10	13647200	13650000	3	0	.	13647200	13650000	51,255,153
chr10	13650000	13650800	5	0	.	13650000	13650800	102,153,51
chr10	13650800	13651600	3	0	.	13650800	13651600	51,255,153
chr10	13651600	13652000	5	0	.	13651600	13652000	102,153,51
chr10	13652000	13653000	2	0	.	13652000	13653000	0,153,204
chr10	13653000	13653400	3	0	.	13653000	13653400	51,255,153
chr10	13653400	13655600	4	0	.	13653400	13655600	102,51,153
chr10	13655600	13656400	6	0	.	13655600	13656400	0,102,0
chr10	13656400	13658600	4	0	.	13656400	13658600	102,51,153
chr10	13658600	13659400	3	0	.	13658600	13659400	51,255,153
chr10	13659400	13659600	4	0	.	13659400	13659600	102,51,153
chr10	13659600	13659800	3	0	.	13659600	13659800	51,255,153
chr10	13659800	13661600	4	0	.	13659800	13661600	102,51,153
chr10	13661600	13662000	3	0	.	13661600	13662000	51,255,153
chr10	13662000	13669400	4	0	.	13662000	13669400	102,51,153
chr10	13669400	13670000	6	0	.	13669400	13670000	0,102,0
chr10	13670000	13670600	4	0	.	13670000	13670600	102,51,153
chr10	13670600	13671200	6	0	.	13670600	13671200	0,102,0
chr10	13671200	13671600	5	0	.	13671200	13671600	102,153,51
chr10	13671600	13672000	3	0	.	13671600	13672000	51,255,153
chr10	13672000	13681000	4	0	.	13672000	13681000	102,51,153
chr10	13681000	13681400	5	0	.	13681000	13681400	102,153,51
chr10	13681400	13682200	3	0	.	13681400	13682200	51,255,153
chr10	13682200	13688600	4	0	.	13682200	13688600	102,51,153
chr10	13688600	13689000	3	0	.	13688600	13689000	51,255,153
chr10	13689000	13695000	4	0	.	13689000	13695000	102,51,153
chr10	13695000	13695400	3	0	.	13695000	13695400	51,255,153
chr10	13695400	13699800	4	0	.	13695400	13699800	102,51,153
chr10	13699800	13700000	6	0	.	13699800	13700000	0,102,0
chr10	13700000	13700800	5	0	.	13700000	13700800	102,153,51
chr10	13700800	13701400	3	0	.	13700800	13701400	51,255,153
chr10	13701400	13706600	4	0	.	13701400	13706600	102,51,153
chr10	13706600	13708000	3	0	.	13706600	13708000	51,255,153
chr10	13708000	13711000	4	0	.	13708000	13711000	102,51,153
chr10	13711000	13713000	2	0	.	13711000	13713000	0,153,204
chr10	13713000	13714600	1	0	.	13713000	13714600	0,0,255
chr10	13714600	13721800	4	0	.	13714600	13721800	102,51,153
chr10	13721800	13722200	3	0	.	13721800	13722200	51,255,153
chr10	13722200	13733800	4	0	.	13722200	13733800	102,51,153
chr10	13733800	13735000	3	0	.	13733800	13735000	51,255,153
chr10	13735000	13736600	2	0	.	13735000	13736600	0,153,204
chr10	13736600	13738800	4	0	.	13736600	13738800	102,51,153
chr10	13738800	13739200	3	0	.	13738800	13739200	51,255,153
chr10	13739200	13750000	4	0	.	13739200	13750000	102,51,153
chr10	13750000	13751400	6	0	.	13750000	13751400	0,102,0
chr10	13751400	13751800	5	0	.	13751400	13751800	102,153,51
chr10	13751800	13754000	3	0	.	13751800	13754000	51,255,153
chr10	13754000	13754400	4	0	.	13754000	13754400	102,51,153
chr10	13754400	13756400	3	0	.	13754400	13756400	51,255,153
chr10	13756400	13772800	4	0	.	13756400	13772800	102,51,153
chr10	13772800	13773600	3	0	.	13772800	13773600	51,255,153
chr10	13773600	13802400	4	0	.	13773600	13802400	102,51,153
chr10	13802400	13806000	3	0	.	13802400	13806000	51,255,153
chr10	13806000	13809600	4	0	.	13806000	13809600	102,51,153
chr10	13809600	13810600	3	0	.	13809600	13810600	51,255,153
chr10	13810600	13811800	4	0	.	13810600	13811800	102,51,153
chr10	13811800	13814200	2	0	.	13811800	13814200	0,153,204
chr10	13814200	13814800	3	0	.	13814200	13814800	51,255,153
chr10	13814800	13836800	4	0	.	13814800	13836800	102,51,153
chr10	13836800	13838200	3	0	.	13836800	13838200	51,255,153
chr10	13838200	13838600	4	0	.	13838200	13838600	102,51,153
chr10	13838600	13839400	3	0	.	13838600	13839400	51,255,153
chr10	13839400	13845000	4	0	.	13839400	13845000	102,51,153
chr10	13845000	13845200	1	0	.	13845000	13845200	0,0,255
chr10	13845200	13846400	2	0	.	13845200	13846400	0,153,204
chr10	13846400	13846600	1	0	.	13846400	13846600	0,0,255
chr10	13846600	13846800	6	0	.	13846600	13846800	0,102,0
chr10	13846800	13874600	4	0	.	13846800	13874600	102,51,153
chr10	13874600	13875200	6	0	.	13874600	13875200	0,102,0
chr10	13875200	13896200	4	0	.	13875200	13896200	102,51,153
chr10	13896200	13897000	1	0	.	13896200	13897000	0,0,255
chr10	13897000	13898800	2	0	.	13897000	13898800	0,153,204
chr10	13898800	13917800	7	0	.	13898800	13917800	204,0,51
chr10	13917800	13918400	3	0	.	13917800	13918400	51,255,153
chr10	13918400	13920800	4	0	.	13918400	13920800	102,51,153
chr10	13920800	13921800	3	0	.	13920800	13921800	51,255,153
chr10	13921800	13922000	5	0	.	13921800	13922000	102,153,51
chr10	13922000	13922600	3	0	.	13922000	13922600	51,255,153
chr10	13922600	13926000	4	0	.	13922600	13926000	102,51,153
chr10	13926000	13926800	1	0	.	13926000	13926800	0,0,255
chr10	13926800	13928400	6	0	.	13926800	13928400	0,102,0
chr10	13928400	13938600	4	0	.	13928400	13938600	102,51,153
chr10	13938600	13941400	2	0	.	13938600	13941400	0,153,204
chr10	13941400	13942400	1	0	.	13941400	13942400	0,0,255
chr10	13942400	13952600	7	0	.	13942400	13952600	204,0,51
chr10	13952600	13955000	4	0	.	13952600	13955000	102,51,153
chr10	13955000	13955200	1	0	.	13955000	13955200	0,0,255
chr10	13955200	13956200	2	0	.	13955200	13956200	0,153,204
chr10	13956200	13956800	1	0	.	13956200	13956800	0,0,255
chr10	13956800	13964800	4	0	.	13956800	13964800	102,51,153
chr10	13964800	13965000	3	0	.	13964800	13965000	51,255,153
chr10	13965000	13965200	1	0	.	13965000	13965200	0,0,255
chr10	13965200	13965800	2	0	.	13965200	13965800	0,153,204
chr10	13965800	13966800	1	0	.	13965800	13966800	0,0,255
chr10	13966800	13971000	4	0	.	13966800	13971000	102,51,153
chr10	13971000	13971200	1	0	.	13971000	13971200	0,0,255
chr10	13971200	13972600	2	0	.	13971200	13972600	0,153,204
chr10	13972600	13973000	1	0	.	13972600	13973000	0,0,255
chr10	13973000	13975000	4	0	.	13973000	13975000	102,51,153
chr10	13975000	13975800	6	0	.	13975000	13975800	0,102,0
chr10	13975800	14001200	7	0	.	13975800	14001200	204,0,51
chr10	14001200	14015600	6	0	.	14001200	14015600	0,102,0
chr10	14015600	14020000	7	0	.	14015600	14020000	204,0,51
chr10	14020000	14052600	4	0	.	14020000	14052600	102,51,153
chr10	14052600	14053000	3	0	.	14052600	14053000	51,255,153
chr10	14053000	14055600	4	0	.	14053000	14055600	102,51,153
chr10	14055600	14056600	3	0	.	14055600	14056600	51,255,153
chr10	14056600	14066800	4	0	.	14056600	14066800	102,51,153
chr10	14066800	14067200	3	0	.	14066800	14067200	51,255,153
chr10	14067200	14068200	4	0	.	14067200	14068200	102,51,153
chr10	14068200	14070200	2	0	.	14068200	14070200	0,153,204
chr10	14070200	14070600	3	0	.	14070200	14070600	51,255,153
chr10	14070600	14075800	4	0	.	14070600	14075800	102,51,153
chr10	14075800	14093000	7	0	.	14075800	14093000	204,0,51
chr10	14093000	14093400	6	0	.	14093000	14093400	0,102,0
chr10	14093400	14102600	9	0	.	14093400	14102600	255,255,0
chr10	14102600	14103000	3	0	.	14102600	14103000	51,255,153
chr10	14103000	14105200	4	0	.	14103000	14105200	102,51,153
chr10	14105200	14120000	7	0	.	14105200	14120000	204,0,51
chr10	14120000	14182800	4	0	.	14120000	14182800	102,51,153
chr10	14182800	14183800	2	0	.	14182800	14183800	0,153,204
chr10	14183800	14184000	1	0	.	14183800	14184000	0,0,255
chr10	14184000	14184200	2	0	.	14184000	14184200	0,153,204
chr10	14184200	14184400	1	0	.	14184200	14184400	0,0,255
chr10	14184400	14185200	2	0	.	14184400	14185200	0,153,204
chr10	14185200	14185600	3	0	.	14185200	14185600	51,255,153
chr10	14185600	14226800	4	0	.	14185600	14226800	102,51,153
chr10	14226800	14227200	6	0	.	14226800	14227200	0,102,0
chr10	14227200	14237600	4	0	.	14227200	14237600	102,51,153
chr10	14237600	14238600	3	0	.	14237600	14238600	51,255,153
chr10	14238600	14239800	4	0	.	14238600	14239800	102,51,153
chr10	14239800	14240200	3	0	.	14239800	14240200	51,255,153
chr10	14240200	14241400	2	0	.	14240200	14241400	0,153,204
chr10	14241400	14241600	1	0	.	14241400	14241600	0,0,255
chr10	14241600	14257800	4	0	.	14241600	14257800	102,51,153
chr10	14257800	14266600	9	0	.	14257800	14266600	255,255,0
chr10	14266600	14280400	7	0	.	14266600	14280400	204,0,51
chr10	14280400	14301400	9	0	.	14280400	14301400	255,255,0
chr10	14301400	14302800	10	0	.	14301400	14302800	204,153,255
chr10	14302800	14337200	9	0	.	14302800	14337200	255,255,0
chr10	14337200	14338000	10	0	.	14337200	14338000	204,153,255
chr10	14338000	14345600	9	0	.	14338000	14345600	255,255,0
chr10	14345600	14348200	10	0	.	14345600	14348200	204,153,255
chr10	14348200	14349600	9	0	.	14348200	14349600	255,255,0
chr10	14349600	14354400	4	0	.	14349600	14354400	102,51,153
chr10	14354400	14354800	3	0	.	14354400	14354800	51,255,153
chr10	14354800	14357400	4	0	.	14354800	14357400	102,51,153
chr10	14357400	14358000	1	0	.	14357400	14358000	0,0,255
chr10	14358000	14372200	4	0	.	14358000	14372200	102,51,153
chr10	14372200	14373200	3	0	.	14372200	14373200	51,255,153
chr10	14373200	14380600	4	0	.	14373200	14380600	102,51,153
chr10	14380600	14381400	6	0	.	14380600	14381400	0,102,0
chr10	14381400	14383600	4	0	.	14381400	14383600	102,51,153
chr10	14383600	14384000	3	0	.	14383600	14384000	51,255,153
chr10	14384000	14390400	4	0	.	14384000	14390400	102,51,153
chr10	14390400	14391000	3	0	.	14390400	14391000	51,255,153
chr10	14391000	14391600	5	0	.	14391000	14391600	102,153,51
chr10	14391600	14393400	3	0	.	14391600	14393400	51,255,153
chr10	14393400	14417600	4	0	.	14393400	14417600	102,51,153
chr10	14417600	14418600	3	0	.	14417600	14418600	51,255,153
chr10	14418600	14431800	4	0	.	14418600	14431800	102,51,153
chr10	14431800	14433000	2	0	.	14431800	14433000	0,153,204
chr10	14433000	14441600	4	0	.	14433000	14441600	102,51,153
chr10	14441600	14442600	3	0	.	14441600	14442600	51,255,153
chr10	14442600	14446000	4	0	.	14442600	14446000	102,51,153
chr10	14446000	14446200	3	0	.	14446000	14446200	51,255,153
chr10	14446200	14448000	4	0	.	14446200	14448000	102,51,153
chr10	14448000	14466200	9	0	.	14448000	14466200	255,255,0
chr10	14466200	14468200	3	0	.	14466200	14468200	51,255,153
chr10	14468200	14469600	2	0	.	14468200	14469600	0,153,204
chr10	14469600	14469800	3	0	.	14469600	14469800	51,255,153
chr10	14469800	14470000	2	0	.	14469800	14470000	0,153,204
chr10	14470000	14471000	3	0	.	14470000	14471000	51,255,153
chr10	14471000	14507800	9	0	.	14471000	14507800	255,255,0
chr10	14507800	14510200	4	0	.	14507800	14510200	102,51,153
chr10	14510200	14510600	6	0	.	14510200	14510600	0,102,0
chr10	14510600	14512200	4	0	.	14510600	14512200	102,51,153
chr10	14512200	14512800	6	0	.	14512200	14512800	0,102,0
chr10	14512800	14517800	4	0	.	14512800	14517800	102,51,153
chr10	14517800	14518600	3	0	.	14517800	14518600	51,255,153
chr10	14518600	14522800	4	0	.	14518600	14522800	102,51,153
chr10	14522800	14523200	6	0	.	14522800	14523200	0,102,0
chr10	14523200	14532400	4	0	.	14523200	14532400	102,51,153
chr10	14532400	14533800	2	0	.	14532400	14533800	0,153,204
chr10	14533800	14534000	3	0	.	14533800	14534000	51,255,153
chr10	14534000	14538800	4	0	.	14534000	14538800	102,51,153
chr10	14538800	14539600	3	0	.	14538800	14539600	51,255,153
chr10	14539600	14571800	4	0	.	14539600	14571800	102,51,153
chr10	14571800	14573200	9	0	.	14571800	14573200	255,255,0
chr10	14573200	14575400	4	0	.	14573200	14575400	102,51,153
chr10	14575400	14591000	7	0	.	14575400	14591000	204,0,51
chr10	14591000	14591600	6	0	.	14591000	14591600	0,102,0
chr10	14591600	14596400	4	0	.	14591600	14596400	102,51,153
chr10	14596400	14597800	2	0	.	14596400	14597800	0,153,204
chr10	14597800	14617200	4	0	.	14597800	14617200	102,51,153
chr10	14617200	14641000	9	0	.	14617200	14641000	255,255,0
chr10	14641000	14662600	7	0	.	14641000	14662600	204,0,51
chr10	14662600	14688200	4	0	.	14662600	14688200	102,51,153
chr10	14688200	14693200	7	0	.	14688200	14693200	204,0,51
chr10	14693200	14739000	4	0	.	14693200	14739000	102,51,153
chr10	14739000	14739400	3	0	.	14739000	14739400	51,255,153
chr10	14739400	14742000	4	0	.	14739400	14742000	102,51,153
chr10	14742000	14742400	3	0	.	14742000	14742400	51,255,153
chr10	14742400	14754600	4	0	.	14742400	14754600	102,51,153
chr10	14754600	14766600	7	0	.	14754600	14766600	204,0,51
chr10	14766600	14780800	4	0	.	14766600	14780800	102,51,153
chr10	14780800	14781000	6	0	.	14780800	14781000	0,102,0
chr10	14781000	14781600	5	0	.	14781000	14781600	102,153,51
chr10	14781600	14782400	3	0	.	14781600	14782400	51,255,153
chr10	14782400	14811400	4	0	.	14782400	14811400	102,51,153
chr10	14811400	14812600	1	0	.	14811400	14812600	0,0,255
chr10	14812600	14836600	4	0	.	14812600	14836600	102,51,153
chr10	14836600	14857800	7	0	.	14836600	14857800	204,0,51
chr10	14857800	14858400	6	0	.	14857800	14858400	0,102,0
chr10	14858400	14860600	4	0	.	14858400	14860600	102,51,153
chr10	14860600	14878200	7	0	.	14860600	14878200	204,0,51
chr10	14878200	14887200	4	0	.	14878200	14887200	102,51,153
chr10	14887200	14890400	7	0	.	14887200	14890400	204,0,51
chr10	14890400	14905200	4	0	.	14890400	14905200	102,51,153
chr10	14905200	14905600	3	0	.	14905200	14905600	51,255,153
chr10	14905600	14921200	4	0	.	14905600	14921200	102,51,153
chr10	14921200	14921600	6	0	.	14921200	14921600	0,102,0
chr10	14921600	14928800	4	0	.	14921600	14928800	102,51,153
chr10	14928800	14929800	5	0	.	14928800	14929800	102,153,51
chr10	14929800	14930400	6	0	.	14929800	14930400	0,102,0
chr10	14930400	14933400	4	0	.	14930400	14933400	102,51,153
chr10	14933400	14933600	3	0	.	14933400	14933600	51,255,153
chr10	14933600	14934000	5	0	.	14933600	14934000	102,153,51
chr10	14934000	14934400	3	0	.	14934000	14934400	51,255,153
chr10	14934400	14936400	4	0	.	14934400	14936400	102,51,153
chr10	14936400	14937400	1	0	.	14936400	14937400	0,0,255
chr10	14937400	14941800	2	0	.	14937400	14941800	0,153,204
chr10	14941800	14942600	4	0	.	14941800	14942600	102,51,153
chr10	14942600	14954800	7	0	.	14942600	14954800	204,0,51
chr10	14954800	14955400	6	0	.	14954800	14955400	0,102,0
chr10	14955400	14956600	4	0	.	14955400	14956600	102,51,153
chr10	14956600	14958200	3	0	.	14956600	14958200	51,255,153
chr10	14958200	14959200	4	0	.	14958200	14959200	102,51,153
chr10	14959200	14960000	3	0	.	14959200	14960000	51,255,153
chr10	14960000	14965200	4	0	.	14960000	14965200	102,51,153
chr10	14965200	14966000	3	0	.	14965200	14966000	51,255,153
chr10	14966000	14972000	4	0	.	14966000	14972000	102,51,153
chr10	14972000	14973200	3	0	.	14972000	14973200	51,255,153
chr10	14973200	14995600	4	0	.	14973200	14995600	102,51,153
chr10	14995600	14996400	3	0	.	14995600	14996400	51,255,153
chr10	14996400	14997000	5	0	.	14996400	14997000	102,153,51
chr10	14997000	14998400	3	0	.	14997000	14998400	51,255,153
chr10	14998400	15000000	4	0	.	14998400	15000000	102,51,153
chr10	15000000	15001000	6	0	.	15000000	15001000	0,102,0
chr10	15001000	15012200	4	0	.	15001000	15012200	102,51,153
chr10	15012200	15012800	5	0	.	15012200	15012800	102,153,51
chr10	15012800	15013200	3	0	.	15012800	15013200	51,255,153
chr10	15013200	15013800	5	0	.	15013200	15013800	102,153,51
chr10	15013800	15014000	3	0	.	15013800	15014000	51,255,153
chr10	15014000	15024600	4	0	.	15014000	15024600	102,51,153
chr10	15024600	15025000	3	0	.	15024600	15025000	51,255,153
chr10	15025000	15028400	4	0	.	15025000	15028400	102,51,153
chr10	15028400	15029000	6	0	.	15028400	15029000	0,102,0
chr10	15029000	15041000	7	0	.	15029000	15041000	204,0,51
chr10	15041000	15041200	1	0	.	15041000	15041200	0,0,255
chr10	15041200	15044400	2	0	.	15041200	15044400	0,153,204
chr10	15044400	15054800	4	0	.	15044400	15054800	102,51,153
chr10	15054800	15055800	3	0	.	15054800	15055800	51,255,153
chr10	15055800	15090200	4	0	.	15055800	15090200	102,51,153
chr10	15090200	15090600	3	0	.	15090200	15090600	51,255,153
chr10	15090600	15098400	4	0	.	15090600	15098400	102,51,153
chr10	15098400	15098800	3	0	.	15098400	15098800	51,255,153
chr10	15098800	15106600	4	0	.	15098800	15106600	102,51,153
chr10	15106600	15107000	3	0	.	15106600	15107000	51,255,153
chr10	15107000	15145800	4	0	.	15107000	15145800	102,51,153
chr10	15145800	15146200	6	0	.	15145800	15146200	0,102,0
chr10	15146200	15153800	4	0	.	15146200	15153800	102,51,153
chr10	15153800	15154000	1	0	.	15153800	15154000	0,0,255
chr10	15154000	15154200	2	0	.	15154000	15154200	0,153,204
chr10	15154200	15154400	3	0	.	15154200	15154400	51,255,153
chr10	15154400	15160800	4	0	.	15154400	15160800	102,51,153
chr10	15160800	15205400	7	0	.	15160800	15205400	204,0,51
chr10	15205400	15206400	6	0	.	15205400	15206400	0,102,0
chr10	15206400	15219400	7	0	.	15206400	15219400	204,0,51
chr10	15219400	15220200	6	0	.	15219400	15220200	0,102,0
chr10	15220200	15244200	7	0	.	15220200	15244200	204,0,51
chr10	15244200	15244400	6	0	.	15244200	15244400	0,102,0
chr10	15244400	15262400	4	0	.	15244400	15262400	102,51,153
chr10	15262400	15263000	3	0	.	15262400	15263000	51,255,153
chr10	15263000	15263200	5	0	.	15263000	15263200	102,153,51
chr10	15263200	15265000	2	0	.	15263200	15265000	0,153,204
chr10	15265000	15285800	7	0	.	15265000	15285800	204,0,51
chr10	15285800	15286800	6	0	.	15285800	15286800	0,102,0
chr10	15286800	15294000	4	0	.	15286800	15294000	102,51,153
chr10	15294000	15297200	3	0	.	15294000	15297200	51,255,153
chr10	15297200	15308800	4	0	.	15297200	15308800	102,51,153
chr10	15308800	15309000	1	0	.	15308800	15309000	0,0,255
chr10	15309000	15316400	4	0	.	15309000	15316400	102,51,153
chr10	15316400	15316600	1	0	.	15316400	15316600	0,0,255
chr10	15316600	15317800	2	0	.	15316600	15317800	0,153,204
chr10	15317800	15318400	1	0	.	15317800	15318400	0,0,255
chr10	15318400	15323200	4	0	.	15318400	15323200	102,51,153
chr10	15323200	15323600	3	0	.	15323200	15323600	51,255,153
chr10	15323600	15324600	4	0	.	15323600	15324600	102,51,153
chr10	15324600	15324800	6	0	.	15324600	15324800	0,102,0
chr10	15324800	15354200	7	0	.	15324800	15354200	204,0,51
chr10	15354200	15364000	4	0	.	15354200	15364000	102,51,153
chr10	15364000	15365000	3	0	.	15364000	15365000	51,255,153
chr10	15365000	15372800	9	0	.	15365000	15372800	255,255,0
chr10	15372800	15373800	10	0	.	15372800	15373800	204,153,255
chr10	15373800	15426200	9	0	.	15373800	15426200	255,255,0
chr10	15426200	15427000	3	0	.	15426200	15427000	51,255,153
chr10	15427000	15429600	9	0	.	15427000	15429600	255,255,0
chr10	15429600	15431600	10	0	.	15429600	15431600	204,153,255
chr10	15431600	15456600	9	0	.	15431600	15456600	255,255,0
chr10	15456600	15460800	10	0	.	15456600	15460800	204,153,255
chr10	15460800	15487800	9	0	.	15460800	15487800	255,255,0
chr10	15487800	15488000	10	0	.	15487800	15488000	204,153,255
chr10	15488000	15493600	9	0	.	15488000	15493600	255,255,0
chr10	15493600	15494800	10	0	.	15493600	15494800	204,153,255
chr10	15494800	15601400	9	0	.	15494800	15601400	255,255,0
chr10	15601400	15602600	3	0	.	15601400	15602600	51,255,153
chr10	15602600	15606400	4	0	.	15602600	15606400	102,51,153
chr10	15606400	15648600	9	0	.	15606400	15648600	255,255,0
chr10	15648600	15649800	10	0	.	15648600	15649800	204,153,255
chr10	15649800	15720600	9	0	.	15649800	15720600	255,255,0
chr10	15720600	15726000	10	0	.	15720600	15726000	204,153,255
chr10	15726000	15775200	9	0	.	15726000	15775200	255,255,0
chr10	15775200	15814000	7	0	.	15775200	15814000	204,0,51
chr10	15814000	15818200	4	0	.	15814000	15818200	102,51,153
chr10	15818200	15820400	3	0	.	15818200	15820400	51,255,153
chr10	15820400	15839000	9	0	.	15820400	15839000	255,255,0
chr10	15839000	15840200	7	0	.	15839000	15840200	204,0,51
chr10	15840200	15841600	4	0	.	15840200	15841600	102,51,153
chr10	15841600	15845200	7	0	.	15841600	15845200	204,0,51
chr10	15845200	15845400	4	0	.	15845200	15845400	102,51,153
chr10	15845400	15845600	7	0	.	15845400	15845600	204,0,51
chr10	15845600	15871800	4	0	.	15845600	15871800	102,51,153
chr10	15871800	15872200	3	0	.	15871800	15872200	51,255,153
chr10	15872200	15877200	4	0	.	15872200	15877200	102,51,153
chr10	15877200	15878000	3	0	.	15877200	15878000	51,255,153
chr10	15878000	15895800	7	0	.	15878000	15895800	204,0,51
chr10	15895800	15948200	9	0	.	15895800	15948200	255,255,0
chr10	15948200	15948600	10	0	.	15948200	15948600	204,153,255
chr10	15948600	16063000	9	0	.	15948600	16063000	255,255,0
chr10	16063000	16083000	4	0	.	16063000	16083000	102,51,153
chr10	16083000	16083400	3	0	.	16083000	16083400	51,255,153
chr10	16083400	16097800	4	0	.	16083400	16097800	102,51,153
chr10	16097800	16098200	6	0	.	16097800	16098200	0,102,0
chr10	16098200	16104800	4	0	.	16098200	16104800	102,51,153
chr10	16104800	16107800	3	0	.	16104800	16107800	51,255,153
chr10	16107800	16110400	9	0	.	16107800	16110400	255,255,0
chr10	16110400	16111400	3	0	.	16110400	16111400	51,255,153
chr10	16111400	16128600	4	0	.	16111400	16128600	102,51,153
chr10	16128600	16129000	3	0	.	16128600	16129000	51,255,153
chr10	16129000	16139400	4	0	.	16129000	16139400	102,51,153
chr10	16139400	16141000	3	0	.	16139400	16141000	51,255,153
chr10	16141000	16149200	4	0	.	16141000	16149200	102,51,153
chr10	16149200	16151200	3	0	.	16149200	16151200	51,255,153
chr10	16151200	16151600	4	0	.	16151200	16151600	102,51,153
chr10	16151600	16152400	3	0	.	16151600	16152400	51,255,153
chr10	16152400	16170600	4	0	.	16152400	16170600	102,51,153
chr10	16170600	16170800	3	0	.	16170600	16170800	51,255,153
chr10	16170800	16172200	4	0	.	16170800	16172200	102,51,153
chr10	16172200	16172600	3	0	.	16172200	16172600	51,255,153
chr10	16172600	16181400	4	0	.	16172600	16181400	102,51,153
chr10	16181400	16183200	3	0	.	16181400	16183200	51,255,153
chr10	16183200	16188600	4	0	.	16183200	16188600	102,51,153
chr10	16188600	16189600	3	0	.	16188600	16189600	51,255,153
chr10	16189600	16192400	2	0	.	16189600	16192400	0,153,204
chr10	16192400	16192800	3	0	.	16192400	16192800	51,255,153
chr10	16192800	16217200	4	0	.	16192800	16217200	102,51,153
chr10	16217200	16249800	7	0	.	16217200	16249800	204,0,51
chr10	16249800	16250600	3	0	.	16249800	16250600	51,255,153
chr10	16250600	16253400	4	0	.	16250600	16253400	102,51,153
chr10	16253400	16254600	3	0	.	16253400	16254600	51,255,153
chr10	16254600	16258200	4	0	.	16254600	16258200	102,51,153
chr10	16258200	16260000	3	0	.	16258200	16260000	51,255,153
chr10	16260000	16300400	4	0	.	16260000	16300400	102,51,153
chr10	16300400	16335400	7	0	.	16300400	16335400	204,0,51
chr10	16335400	16346000	4	0	.	16335400	16346000	102,51,153
chr10	16346000	16346400	3	0	.	16346000	16346400	51,255,153
chr10	16346400	16372800	4	0	.	16346400	16372800	102,51,153
chr10	16372800	16373000	6	0	.	16372800	16373000	0,102,0
chr10	16373000	16373600	1	0	.	16373000	16373600	0,0,255
chr10	16373600	16395800	4	0	.	16373600	16395800	102,51,153
chr10	16395800	16397200	3	0	.	16395800	16397200	51,255,153
chr10	16397200	16441800	4	0	.	16397200	16441800	102,51,153
chr10	16441800	16442200	3	0	.	16441800	16442200	51,255,153
chr10	16442200	16451400	4	0	.	16442200	16451400	102,51,153
chr10	16451400	16485200	7	0	.	16451400	16485200	204,0,51
chr10	16485200	16495200	4	0	.	16485200	16495200	102,51,153
chr10	16495200	16557000	7	0	.	16495200	16557000	204,0,51
chr10	16557000	16561000	4	0	.	16557000	16561000	102,51,153
chr10	16561000	16561600	1	0	.	16561000	16561600	0,0,255
chr10	16561600	16566600	4	0	.	16561600	16566600	102,51,153
chr10	16566600	16653000	7	0	.	16566600	16653000	204,0,51
chr10	16653000	16663000	4	0	.	16653000	16663000	102,51,153
chr10	16663000	16663400	3	0	.	16663000	16663400	51,255,153
chr10	16663400	16675600	4	0	.	16663400	16675600	102,51,153
chr10	16675600	16692800	7	0	.	16675600	16692800	204,0,51
chr10	16692800	16693000	6	0	.	16692800	16693000	0,102,0
chr10	16693000	16696800	4	0	.	16693000	16696800	102,51,153
chr10	16696800	16698000	1	0	.	16696800	16698000	0,0,255
chr10	16698000	16729800	7	0	.	16698000	16729800	204,0,51
chr10	16729800	16730000	3	0	.	16729800	16730000	51,255,153
chr10	16730000	16730600	5	0	.	16730000	16730600	102,153,51
chr10	16730600	16731000	6	0	.	16730600	16731000	0,102,0
chr10	16731000	16731200	3	0	.	16731000	16731200	51,255,153
chr10	16731200	16732800	4	0	.	16731200	16732800	102,51,153
chr10	16732800	16733400	6	0	.	16732800	16733400	0,102,0
chr10	16733400	16738800	4	0	.	16733400	16738800	102,51,153
chr10	16738800	16739600	1	0	.	16738800	16739600	0,0,255
chr10	16739600	16741800	2	0	.	16739600	16741800	0,153,204
chr10	16741800	16742000	3	0	.	16741800	16742000	51,255,153
chr10	16742000	16758200	9	0	.	16742000	16758200	255,255,0
chr10	16758200	16784600	7	0	.	16758200	16784600	204,0,51
chr10	16784600	16805000	9	0	.	16784600	16805000	255,255,0
chr10	16805000	16815200	7	0	.	16805000	16815200	204,0,51
chr10	16815200	16816200	2	0	.	16815200	16816200	0,153,204
chr10	16816200	16816400	3	0	.	16816200	16816400	51,255,153
chr10	16816400	16818600	4	0	.	16816400	16818600	102,51,153
chr10	16818600	16875200	9	0	.	16818600	16875200	255,255,0
chr10	16875200	16881400	7	0	.	16875200	16881400	204,0,51
chr10	16881400	16885600	9	0	.	16881400	16885600	255,255,0
chr10	16885600	16899800	7	0	.	16885600	16899800	204,0,51
chr10	16899800	16900000	9	0	.	16899800	16900000	255,255,0
chr10	16900000	16900400	6	0	.	16900000	16900400	0,102,0
chr10	16900400	16908400	4	0	.	16900400	16908400	102,51,153
chr10	16908400	16908800	6	0	.	16908400	16908800	0,102,0
chr10	16908800	16911600	4	0	.	16908800	16911600	102,51,153
chr10	16911600	16911800	1	0	.	16911600	16911800	0,0,255
chr10	16911800	16912600	2	0	.	16911800	16912600	0,153,204
chr10	16912600	16913400	1	0	.	16912600	16913400	0,0,255
chr10	16913400	16915600	2	0	.	16913400	16915600	0,153,204
chr10	16915600	16916400	1	0	.	16915600	16916400	0,0,255
chr10	16916400	16926600	4	0	.	16916400	16926600	102,51,153
chr10	16926600	16929400	6	0	.	16926600	16929400	0,102,0
chr10	16929400	16930800	4	0	.	16929400	16930800	102,51,153
chr10	16930800	16931800	3	0	.	16930800	16931800	51,255,153
chr10	16931800	16932200	2	0	.	16931800	16932200	0,153,204
chr10	16932200	16932400	1	0	.	16932200	16932400	0,0,255
chr10	16932400	16955600	4	0	.	16932400	16955600	102,51,153
chr10	16955600	16956000	3	0	.	16955600	16956000	51,255,153
chr10	16956000	16956400	4	0	.	16956000	16956400	102,51,153
chr10	16956400	16973800	7	0	.	16956400	16973800	204,0,51
chr10	16973800	16977600	4	0	.	16973800	16977600	102,51,153
chr10	16977600	16992800	7	0	.	16977600	16992800	204,0,51
chr10	16992800	16993400	6	0	.	16992800	16993400	0,102,0
chr10	16993400	16994200	1	0	.	16993400	16994200	0,0,255
chr10	16994200	17024800	7	0	.	16994200	17024800	204,0,51
chr10	17024800	17025200	6	0	.	17024800	17025200	0,102,0
chr10	17025200	17030000	7	0	.	17025200	17030000	204,0,51
chr10	17030000	17030400	6	0	.	17030000	17030400	0,102,0
chr10	17030400	17045800	7	0	.	17030400	17045800	204,0,51
chr10	17045800	17046000	3	0	.	17045800	17046000	51,255,153
chr10	17046000	17046800	5	0	.	17046000	17046800	102,153,51
chr10	17046800	17047200	3	0	.	17046800	17047200	51,255,153
chr10	17047200	17100600	7	0	.	17047200	17100600	204,0,51
chr10	17100600	17101400	4	0	.	17100600	17101400	102,51,153
chr10	17101400	17101600	3	0	.	17101400	17101600	51,255,153
chr10	17101600	17102200	2	0	.	17101600	17102200	0,153,204
chr10	17102200	17102800	3	0	.	17102200	17102800	51,255,153
chr10	17102800	17104600	4	0	.	17102800	17104600	102,51,153
chr10	17104600	17144400	7	0	.	17104600	17144400	204,0,51
chr10	17144400	17154800	4	0	.	17144400	17154800	102,51,153
chr10	17154800	17155000	3	0	.	17154800	17155000	51,255,153
chr10	17155000	17155400	5	0	.	17155000	17155400	102,153,51
chr10	17155400	17156000	3	0	.	17155400	17156000	51,255,153
chr10	17156000	17156600	5	0	.	17156000	17156600	102,153,51
chr10	17156600	17156800	3	0	.	17156600	17156800	51,255,153
chr10	17156800	17157400	4	0	.	17156800	17157400	102,51,153
chr10	17157400	17157800	6	0	.	17157400	17157800	0,102,0
chr10	17157800	17178800	4	0	.	17157800	17178800	102,51,153
chr10	17178800	17179200	3	0	.	17178800	17179200	51,255,153
chr10	17179200	17180000	5	0	.	17179200	17180000	102,153,51
chr10	17180000	17180800	3	0	.	17180000	17180800	51,255,153
chr10	17180800	17194600	4	0	.	17180800	17194600	102,51,153
chr10	17194600	17195800	6	0	.	17194600	17195800	0,102,0
chr10	17195800	17217400	4	0	.	17195800	17217400	102,51,153
chr10	17217400	17217800	6	0	.	17217400	17217800	0,102,0
chr10	17217800	17220600	4	0	.	17217800	17220600	102,51,153
chr10	17220600	17221600	3	0	.	17220600	17221600	51,255,153
chr10	17221600	17227600	4	0	.	17221600	17227600	102,51,153
chr10	17227600	17228200	6	0	.	17227600	17228200	0,102,0
chr10	17228200	17256600	4	0	.	17228200	17256600	102,51,153
chr10	17256600	17258000	1	0	.	17256600	17258000	0,0,255
chr10	17258000	17260200	2	0	.	17258000	17260200	0,153,204
chr10	17260200	17260600	3	0	.	17260200	17260600	51,255,153
chr10	17260600	17268800	4	0	.	17260600	17268800	102,51,153
chr10	17268800	17318200	7	0	.	17268800	17318200	204,0,51
chr10	17318200	17318800	1	0	.	17318200	17318800	0,0,255
chr10	17318800	17319000	4	0	.	17318800	17319000	102,51,153
chr10	17319000	17319600	6	0	.	17319000	17319600	0,102,0
chr10	17319600	17322200	4	0	.	17319600	17322200	102,51,153
chr10	17322200	17323000	6	0	.	17322200	17323000	0,102,0
chr10	17323000	17364800	7	0	.	17323000	17364800	204,0,51
chr10	17364800	17365200	1	0	.	17364800	17365200	0,0,255
chr10	17365200	17368000	2	0	.	17365200	17368000	0,153,204
chr10	17368000	17372600	4	0	.	17368000	17372600	102,51,153
chr10	17372600	17373200	3	0	.	17372600	17373200	51,255,153
chr10	17373200	17373400	4	0	.	17373200	17373400	102,51,153
chr10	17373400	17373600	3	0	.	17373400	17373600	51,255,153
chr10	17373600	17374400	4	0	.	17373600	17374400	102,51,153
chr10	17374400	17376600	3	0	.	17374400	17376600	51,255,153
chr10	17376600	17380600	4	0	.	17376600	17380600	102,51,153
chr10	17380600	17382800	3	0	.	17380600	17382800	51,255,153
chr10	17382800	17391000	4	0	.	17382800	17391000	102,51,153
chr10	17391000	17391400	3	0	.	17391000	17391400	51,255,153
chr10	17391400	17392600	4	0	.	17391400	17392600	102,51,153
chr10	17392600	17393600	3	0	.	17392600	17393600	51,255,153
chr10	17393600	17394000	5	0	.	17393600	17394000	102,153,51
chr10	17394000	17394600	3	0	.	17394000	17394600	51,255,153
chr10	17394600	17404400	4	0	.	17394600	17404400	102,51,153
chr10	17404400	17404800	6	0	.	17404400	17404800	0,102,0
chr10	17404800	17415600	4	0	.	17404800	17415600	102,51,153
chr10	17415600	17440200	7	0	.	17415600	17440200	204,0,51
chr10	17440200	17441000	6	0	.	17440200	17441000	0,102,0
chr10	17441000	17443400	4	0	.	17441000	17443400	102,51,153
chr10	17443400	17443800	1	0	.	17443400	17443800	0,0,255
chr10	17443800	17444000	6	0	.	17443800	17444000	0,102,0
chr10	17444000	17453400	4	0	.	17444000	17453400	102,51,153
chr10	17453400	17454000	3	0	.	17453400	17454000	51,255,153
chr10	17454000	17469400	4	0	.	17454000	17469400	102,51,153
chr10	17469400	17469600	1	0	.	17469400	17469600	0,0,255
chr10	17469600	17473600	2	0	.	17469600	17473600	0,153,204
chr10	17473600	17475600	3	0	.	17473600	17475600	51,255,153
chr10	17475600	17475800	4	0	.	17475600	17475800	102,51,153
chr10	17475800	17478800	3	0	.	17475800	17478800	51,255,153
chr10	17478800	17479000	4	0	.	17478800	17479000	102,51,153
chr10	17479000	17479200	3	0	.	17479000	17479200	51,255,153
chr10	17479200	17481200	4	0	.	17479200	17481200	102,51,153
chr10	17481200	17481800	3	0	.	17481200	17481800	51,255,153
chr10	17481800	17482000	4	0	.	17481800	17482000	102,51,153
chr10	17482000	17482200	3	0	.	17482000	17482200	51,255,153
chr10	17482200	17483000	4	0	.	17482200	17483000	102,51,153
chr10	17483000	17483400	3	0	.	17483000	17483400	51,255,153
chr10	17483400	17493400	4	0	.	17483400	17493400	102,51,153
chr10	17493400	17494600	1	0	.	17493400	17494600	0,0,255
chr10	17494600	17497800	2	0	.	17494600	17497800	0,153,204
chr10	17497800	17498000	3	0	.	17497800	17498000	51,255,153
chr10	17498000	17521000	7	0	.	17498000	17521000	204,0,51
chr10	17521000	17521600	6	0	.	17521000	17521600	0,102,0
chr10	17521600	17557600	7	0	.	17521600	17557600	204,0,51
chr10	17557600	17558200	3	0	.	17557600	17558200	51,255,153
chr10	17558200	17560800	2	0	.	17558200	17560800	0,153,204
chr10	17560800	17565600	4	0	.	17560800	17565600	102,51,153
chr10	17565600	17566400	1	0	.	17565600	17566400	0,0,255
chr10	17566400	17593600	7	0	.	17566400	17593600	204,0,51
chr10	17593600	17594000	6	0	.	17593600	17594000	0,102,0
chr10	17594000	17645800	7	0	.	17594000	17645800	204,0,51
chr10	17645800	17646200	6	0	.	17645800	17646200	0,102,0
chr10	17646200	17647200	4	0	.	17646200	17647200	102,51,153
chr10	17647200	17647800	6	0	.	17647200	17647800	0,102,0
chr10	17647800	17661200	7	0	.	17647800	17661200	204,0,51
chr10	17661200	17661400	6	0	.	17661200	17661400	0,102,0
chr10	17661400	17662200	4	0	.	17661400	17662200	102,51,153
chr10	17662200	17685600	7	0	.	17662200	17685600	204,0,51
chr10	17685600	17709200	9	0	.	17685600	17709200	255,255,0
chr10	17709200	17709400	1	0	.	17709200	17709400	0,0,255
chr10	17709400	17711000	2	0	.	17709400	17711000	0,153,204
chr10	17711000	17712600	1	0	.	17711000	17712600	0,0,255
chr10	17712600	17727200	9	0	.	17712600	17727200	255,255,0
chr10	17727200	17727800	1	0	.	17727200	17727800	0,0,255
chr10	17727800	17728400	9	0	.	17727800	17728400	255,255,0
chr10	17728400	17731200	10	0	.	17728400	17731200	204,153,255
chr10	17731200	17742800	9	0	.	17731200	17742800	255,255,0
chr10	17742800	17743800	10	0	.	17742800	17743800	204,153,255
chr10	17743800	17772400	9	0	.	17743800	17772400	255,255,0
chr10	17772400	17775200	10	0	.	17772400	17775200	204,153,255
[truncated: 267,086 more rows]
