# Supplementary material for: Chromatin profiling and state predictions reveal insights into epigenetic regulation during early porcine development
Source: Epigenetics Chromatin. 2024 May 21;17:16. doi: 10.1186/s13072-024-00542-w (PMC11106951; doi:10.1186/s13072-024-00542-w)
Supplement: Supplementary file 6 — Supplementary Material 6 [file 13072_2024_542_MOESM6_ESM.bed]

chr	start	end	strand
chr10	566200	566400	.
chr10	566400	566600	.
chr10	566600	566800	.
chr10	566800	593800	.
chr10	593800	594800	.
chr10	594800	612800	.
chr10	612800	616400	.
chr10	616400	616600	.
chr10	616600	617000	.
chr10	617000	617200	.
chr10	617200	617400	.
chr10	617400	628800	.
chr10	638000	649000	.
chr10	649000	649600	.
chr10	649600	655000	.
chr10	655000	655400	.
chr10	655400	665600	.
chr10	668800	678400	.
chr10	681000	718800	.
chr10	718800	719600	.
chr10	719600	721400	.
chr10	721400	721800	.
chr10	721800	723000	.
chr10	727200	727400	.
chr10	727400	730200	.
chr10	730200	732000	.
chr10	732000	744400	.
chr10	744400	744800	.
chr10	744800	771600	.
chr10	771600	772200	.
chr10	772200	787000	.
chr10	787000	787800	.
chr10	787800	796600	.
chr10	796600	797000	.
chr10	797000	804400	.
chr10	804400	804600	.
chr10	804600	804800	.
chr10	804800	805000	.
chr10	805000	808800	.
chr10	817200	818200	.
chr10	818200	826800	.
chr10	826800	827200	.
chr10	861800	863400	.
chr10	863400	863800	.
chr10	863800	877600	.
chr10	901600	901800	.
chr10	901800	907200	.
chr10	907200	908000	.
chr10	908000	909400	.
chr10	909400	911000	.
chr10	911000	937200	.
chr10	937200	937600	.
chr10	937600	938800	.
chr10	938800	939000	.
chr10	941400	941600	.
chr10	941600	942200	.
chr10	942200	942800	.
chr10	942800	943000	.
chr10	943000	944200	.
chr10	944200	945400	.
chr10	1000800	1007800	.
chr10	1007800	1008600	.
chr10	1008600	1009200	.
chr10	1009200	1009600	.
chr10	1009600	1009800	.
chr10	1009800	1010000	.
chr10	1010000	1010200	.
chr10	1030000	1030400	.
chr10	1030400	1033600	.
chr10	1033600	1035000	.
chr10	1035000	1044200	.
chr10	1044400	1044800	.
chr10	1078200	1078800	.
chr10	1096800	1097000	.
chr10	1097000	1097400	.
chr10	1097400	1106800	.
chr10	1106800	1107600	.
chr10	1107600	1108600	.
chr10	1129800	1131400	.
chr10	1131400	1131800	.
chr10	1131800	1134000	.
chr10	1134000	1134200	.
chr10	1134200	1134600	.
chr10	1134600	1134800	.
chr10	1134800	1140400	.
chr10	1140400	1141400	.
chr10	1141400	1146200	.
chr10	1146200	1147600	.
chr10	1147600	1148200	.
chr10	1148200	1148800	.
chr10	1188200	1188400	.
chr10	1188400	1189400	.
chr10	1189400	1196200	.
chr10	1206400	1207000	.
chr10	1207000	1210400	.
chr10	1211400	1216400	.
chr10	1216400	1217600	.
chr10	1217600	1230600	.
chr10	1230600	1231000	.
chr10	1231000	1231200	.
chr10	1231200	1241000	.
chr10	1251400	1256600	.
chr10	1319200	1319800	.
chr10	1319800	1320600	.
chr10	1328000	1328800	.
chr10	1328800	1329400	.
chr10	1329400	1330000	.
chr10	1477200	1487000	.
chr10	1810600	1820200	.
chr10	1820200	1820400	.
chr10	1844400	1844600	.
chr10	1914400	1937000	.
chr10	1937000	1937400	.
chr10	1954600	1955000	.
chr10	1965000	1965200	.
chr10	1965200	1965600	.
chr10	1965600	1966000	.
chr10	1966000	1975200	.
chr10	1975200	1976400	.
chr10	1976400	1982400	.
chr10	1982400	1984400	.
chr10	1984400	1984600	.
chr10	1984600	1985000	.
chr10	1985000	1989400	.
chr10	2028600	2029200	.
chr10	2044800	2045400	.
chr10	2194800	2195200	.
chr10	2197000	2197400	.
chr10	2439600	2440400	.
chr10	3569000	3570200	.
chr10	3570200	3570600	.
chr10	3659000	3664000	.
chr10	3664600	3672000	.
chr10	3672000	3672200	.
chr10	3672200	3672400	.
chr10	3672400	3672600	.
chr10	3672600	3675000	.
chr10	3676600	3677400	.
chr10	3680400	3680800	.
chr10	3680800	3681200	.
chr10	3689600	3691800	.
chr10	3692400	3695600	.
chr10	3696200	3699000	.
chr10	3699000	3701800	.
chr10	3730200	3731200	.
chr10	4936600	4937200	.
chr10	5715800	5717000	.
chr10	5717000	5722200	.
chr10	5722200	5722400	.
chr10	5753400	5753600	.
chr10	5755800	5762400	.
chr10	5762400	5763400	.
chr10	5763400	5771400	.
chr10	5771400	5771800	.
chr10	5771800	5775400	.
chr10	5775400	5775800	.
chr10	5775800	5786400	.
chr10	5786400	5788000	.
chr10	5788000	5796400	.
chr10	5796400	5797400	.
chr10	5797400	5806000	.
chr10	6232400	6233000	.
chr10	6267400	6267800	.
chr10	6270600	6271000	.
chr10	6271000	6271400	.
chr10	6271400	6272800	.
chr10	6272800	6273200	.
chr10	6273200	6274600	.
chr10	6333600	6334000	.
chr10	6337200	6337600	.
chr10	6345400	6345800	.
chr10	6347000	6347800	.
chr10	6433000	6433800	.
chr10	6520000	6520800	.
chr10	6996400	6996800	.
chr10	7144000	7145400	.
chr10	7145400	7146400	.
chr10	7146400	7153800	.
chr10	7153800	7154600	.
chr10	7154600	7155800	.
chr10	7155800	7157000	.
chr10	7225800	7229200	.
chr10	7229200	7230600	.
chr10	7230600	7233200	.
chr10	7264600	7265800	.
chr10	7265800	7267600	.
chr10	7314800	7318000	.
chr10	7318000	7318400	.
chr10	7491800	7492600	.
chr10	7628000	7638400	.
chr10	7638400	7638800	.
chr10	7670600	7671200	.
chr10	7671200	7677800	.
chr10	7677800	7678200	.
chr10	7678200	7682000	.
chr10	7682000	7682400	.
chr10	7704600	7709000	.
chr10	7709000	7709800	.
chr10	7715400	7780600	.
chr10	7780600	7781000	.
chr10	7781000	7796000	.
chr10	7991000	7991800	.
chr10	8248000	8249000	.
chr10	8249000	8253000	.
chr10	8255800	8256200	.
chr10	8256200	8256600	.
chr10	8256600	8257800	.
chr10	8259400	8260000	.
chr10	8260000	8261000	.
chr10	8261000	8261400	.
chr10	8261400	8262600	.
chr10	8262600	8262800	.
chr10	8262800	8263200	.
chr10	8263200	8267400	.
chr10	8267400	8268400	.
chr10	8268400	8274200	.
chr10	8274200	8274600	.
chr10	8274600	8279600	.
chr10	8279600	8280000	.
chr10	8280000	8284200	.
chr10	8284200	8284600	.
chr10	8284600	8289000	.
chr10	8289000	8289400	.
chr10	8289400	8289800	.
chr10	8289800	8290000	.
chr10	8290000	8304600	.
chr10	8312200	8312600	.
chr10	8312600	8316000	.
chr10	8316000	8316800	.
chr10	8316800	8330400	.
chr10	8330400	8331600	.
chr10	8331600	8337400	.
chr10	8337400	8338600	.
chr10	8340400	8342000	.
chr10	8342000	8343400	.
chr10	8343400	8345800	.
chr10	8345800	8346000	.
chr10	8346400	8350000	.
chr10	8350000	8352400	.
chr10	8352400	8364400	.
chr10	8364400	8365000	.
chr10	8365000	8365800	.
chr10	8365800	8370600	.
chr10	8370600	8370800	.
chr10	8394600	8394800	.
chr10	8394800	8406200	.
chr10	8406200	8406600	.
chr10	8406600	8407000	.
chr10	8407000	8408200	.
chr10	8408200	8409800	.
chr10	8409800	8410000	.
chr10	8410000	8410600	.
chr10	8410600	8411000	.
chr10	8411000	8414000	.
chr10	8423800	8425600	.
chr10	8425600	8426400	.
chr10	8426400	8426800	.
chr10	8426800	8427200	.
chr10	8427200	8427800	.
chr10	8427800	8429600	.
chr10	8429600	8430400	.
chr10	8430400	8436600	.
chr10	8436600	8436800	.
chr10	8436800	8438000	.
chr10	8438000	8441000	.
chr10	8441000	8449800	.
chr10	8449800	8450000	.
chr10	8450000	8453400	.
chr10	8453400	8454200	.
chr10	8491000	8493000	.
chr10	8493000	8500000	.
chr10	8500000	8500400	.
chr10	8500400	8502600	.
chr10	8504400	8510000	.
chr10	8510000	8511000	.
chr10	8511000	8513000	.
chr10	8530000	8530600	.
chr10	8544800	8546400	.
chr10	8546400	8547800	.
chr10	8547800	8548800	.
chr10	8548800	8555800	.
chr10	8555800	8556200	.
chr10	8556200	8556800	.
chr10	8556800	8557000	.
chr10	8557000	8558000	.
chr10	8558000	8558200	.
chr10	8558600	8559000	.
chr10	8559000	8561400	.
chr10	8561400	8561600	.
chr10	8561600	8562200	.
chr10	8562200	8562600	.
chr10	8562600	8572400	.
chr10	8573000	8594000	.
chr10	8594000	8594400	.
chr10	8594400	8601800	.
chr10	8601800	8602200	.
chr10	8602200	8614200	.
chr10	8686800	8687200	.
chr10	8687200	8690600	.
chr10	8690600	8691000	.
chr10	8691000	8697800	.
chr10	8697800	8698000	.
chr10	8698200	8698400	.
chr10	8766400	8774000	.
chr10	8774000	8775800	.
chr10	8775800	8776000	.
chr10	8776000	8776200	.
chr10	8776200	8779600	.
chr10	8801800	8802200	.
chr10	8802200	8805200	.
chr10	8805200	8806000	.
chr10	8806000	8810400	.
chr10	8810400	8811600	.
chr10	8811600	8817800	.
chr10	8817800	8818200	.
chr10	8818200	8823000	.
chr10	8823000	8823600	.
chr10	8829000	8829400	.
chr10	8829400	8840000	.
chr10	8840000	8840600	.
chr10	8889000	8895400	.
chr10	8895400	8897600	.
chr10	8897600	8898000	.
chr10	8898000	8901000	.
chr10	8901000	8908400	.
chr10	8908400	8909200	.
chr10	8909200	8910600	.
chr10	8910600	8911000	.
chr10	8943000	8946000	.
chr10	8947800	8953400	.
chr10	8953400	8953800	.
chr10	8979200	8979600	.
chr10	8979600	8979800	.
chr10	8979800	8981400	.
chr10	8981400	8982600	.
chr10	8982600	8986000	.
chr10	9013200	9013800	.
chr10	9027800	9028400	.
chr10	9039000	9040000	.
chr10	9040000	9041000	.
chr10	9041000	9047200	.
chr10	9047200	9047600	.
chr10	9051000	9052200	.
chr10	9052200	9058000	.
chr10	9058000	9058400	.
chr10	9058400	9058600	.
chr10	9058600	9061200	.
chr10	9061200	9062200	.
chr10	9098800	9101400	.
chr10	9124400	9125000	.
chr10	9147400	9148800	.
chr10	9148800	9152800	.
chr10	9152800	9153200	.
chr10	9153200	9166600	.
chr10	9166600	9168000	.
chr10	9168000	9175200	.
chr10	9175200	9175600	.
chr10	9175600	9175800	.
chr10	9178800	9179200	.
chr10	9209600	9210000	.
chr10	9210000	9216800	.
chr10	9237600	9238800	.
chr10	9244000	9245200	.
chr10	9343400	9343800	.
chr10	9534600	9535400	.
chr10	9578000	9578400	.
chr10	9578400	9584000	.
chr10	9584000	9584400	.
chr10	9584400	9590000	.
chr10	9590000	9590600	.
chr10	9590600	9591200	.
chr10	9591200	9592000	.
chr10	9592000	9594000	.
chr10	9594000	9594400	.
chr10	9594400	9599200	.
chr10	9599200	9601200	.
chr10	9601200	9620000	.
chr10	9620000	9620600	.
chr10	9620600	9627600	.
chr10	9627600	9628000	.
chr10	9628000	9628600	.
chr10	9628600	9639200	.
chr10	9639200	9640000	.
chr10	9640000	9642800	.
chr10	9642800	9643400	.
chr10	9643400	9643600	.
chr10	9643600	9645200	.
chr10	9645200	9645800	.
chr10	9645800	9646800	.
chr10	9662800	9667200	.
chr10	9667200	9668600	.
chr10	9668600	9670000	.
chr10	9670000	9670400	.
chr10	9670400	9680600	.
chr10	9680600	9680800	.
chr10	9687200	9710600	.
chr10	9710600	9711400	.
chr10	9711400	9715000	.
chr10	9715000	9715400	.
chr10	9715400	9730600	.
chr10	9730600	9731000	.
chr10	9731000	9765600	.
chr10	9765600	9766000	.
chr10	9766000	9793800	.
chr10	9793800	9794600	.
chr10	9794600	9795200	.
chr10	9795200	9795800	.
chr10	9795800	9801800	.
chr10	9801800	9802200	.
chr10	9802600	9807800	.
chr10	9807800	9808600	.
chr10	9808600	9810200	.
chr10	9810200	9811600	.
chr10	9811600	9812600	.
chr10	9812600	9812800	.
chr10	9812800	9813000	.
chr10	9813000	9816200	.
chr10	9816200	9816600	.
chr10	9816600	9816800	.
chr10	9816800	9817400	.
chr10	9817400	9822600	.
chr10	9823600	9826600	.
chr10	9826600	9826800	.
chr10	9829200	9829800	.
chr10	9839800	9840200	.
chr10	9862400	9862800	.
chr10	9862800	9870000	.
chr10	9897600	9899000	.
chr10	9899000	9905600	.
chr10	9905600	9906200	.
chr10	9906200	9908200	.
chr10	9908400	9908600	.
chr10	9952000	9954600	.
chr10	9962200	9963800	.
chr10	9963800	9964000	.
chr10	9964000	9964200	.
chr10	9964200	9964600	.
chr10	9982800	9983000	.
chr10	9983000	9983800	.
chr10	9983800	9984600	.
chr10	9999000	10000200	.
chr10	10000200	10003400	.
chr10	10003400	10005600	.
chr10	10005600	10008800	.
chr10	10008800	10009400	.
chr10	10009400	10009600	.
chr10	10009600	10015200	.
chr10	10029200	10030400	.
chr10	10030400	10044200	.
chr10	10044200	10044600	.
chr10	10044600	10048600	.
chr10	10063800	10064200	.
chr10	10077400	10078200	.
chr10	10078200	10078400	.
chr10	10078400	10109800	.
chr10	10109800	10110400	.
chr10	10110400	10115400	.
chr10	10115400	10115600	.
chr10	10116800	10130600	.
chr10	10130600	10131200	.
chr10	10131200	10131800	.
chr10	10131800	10132000	.
chr10	10132000	10132200	.
chr10	10132200	10133400	.
chr10	10133400	10142800	.
chr10	10142800	10143000	.
chr10	10143400	10143800	.
chr10	10143800	10155400	.
chr10	10178800	10180200	.
chr10	10180200	10190400	.
chr10	10192200	10194000	.
chr10	10198400	10216600	.
chr10	10224600	10225200	.
chr10	10264200	10265600	.
chr10	10454600	10456000	.
chr10	10456000	10456800	.
chr10	10459200	10459400	.
chr10	10468000	10469000	.
chr10	10569600	10570200	.
chr10	10570200	10574200	.
chr10	10574200	10576800	.
chr10	10576800	10577200	.
chr10	10577200	10577800	.
chr10	10577800	10579200	.
chr10	10580800	10582000	.
chr10	10582000	10585600	.
chr10	10590200	10590800	.
chr10	10590800	10591200	.
chr10	10591200	10613400	.
chr10	10614200	10614800	.
chr10	10614800	10617400	.
chr10	10617400	10617800	.
chr10	10617800	10627200	.
chr10	10627200	10627600	.
chr10	10638000	10641400	.
chr10	10641400	10642400	.
chr10	10642400	10643400	.
chr10	10643400	10644200	.
chr10	10682000	10682800	.
chr10	10683000	10688400	.
chr10	10688400	10689200	.
chr10	10689200	10693400	.
chr10	10802000	10807000	.
chr10	10866400	10869200	.
chr10	10869200	10869600	.
chr10	10869600	10883400	.
chr10	10883400	10884200	.
chr10	10884200	10890600	.
chr10	10890600	10891200	.
chr10	10891200	10892000	.
chr10	10892000	10892400	.
chr10	10892400	10897000	.
chr10	10897000	10897200	.
chr10	10900200	10902600	.
chr10	10902600	10902800	.
chr10	10923000	10924400	.
chr10	10924400	10929600	.
chr10	10929600	10930200	.
chr10	10954600	10955600	.
chr10	10955600	10959000	.
chr10	10959000	10959400	.
chr10	10976600	10977600	.
chr10	10977600	10984400	.
chr10	10984400	10985200	.
chr10	11002800	11003800	.
chr10	11003800	11008800	.
chr10	11008800	11009200	.
chr10	11009200	11014400	.
chr10	11014400	11014800	.
chr10	11023200	11025400	.
chr10	11025400	11026200	.
chr10	11026200	11026600	.
chr10	11052400	11053600	.
chr10	11303000	11303400	.
chr10	11303400	11303600	.
chr10	11303600	11304000	.
chr10	11304000	11304800	.
chr10	11304800	11305200	.
chr10	11305200	11308800	.
chr10	11310400	11310600	.
chr10	11310600	11310800	.
chr10	11310800	11311000	.
chr10	11311000	11311200	.
chr10	11311200	11312000	.
chr10	11314400	11337400	.
chr10	11337400	11337800	.
chr10	11337800	11345200	.
chr10	11345200	11346000	.
chr10	11346000	11361200	.
chr10	11363800	11365400	.
chr10	11366000	11367400	.
chr10	11368200	11377000	.
chr10	11377000	11377200	.
chr10	11379600	11406600	.
chr10	11406600	11406800	.
chr10	11406800	11407000	.
chr10	11407000	11407200	.
chr10	11409600	11433000	.
chr10	11433000	11433400	.
chr10	11433400	11451600	.
chr10	11451600	11452000	.
chr10	11452000	11453800	.
chr10	11453800	11456200	.
chr10	11456200	11459400	.
chr10	11459800	11461600	.
chr10	11461600	11462600	.
chr10	11462600	11464800	.
chr10	11464800	11465000	.
chr10	11468800	11483600	.
chr10	11483600	11484000	.
chr10	11484000	11486000	.
chr10	11486000	11486400	.
chr10	11486400	11489800	.
chr10	11489800	11490400	.
chr10	11490400	11491200	.
chr10	11491200	11492000	.
chr10	11522600	11523600	.
chr10	11523600	11525600	.
chr10	11528000	11548800	.
chr10	11548800	11549200	.
chr10	11549200	11553400	.
chr10	11553400	11553800	.
chr10	11553800	11570200	.
chr10	11570200	11570600	.
chr10	11570600	11573400	.
chr10	11573400	11574000	.
chr10	11574000	11592600	.
chr10	11592600	11593000	.
chr10	11593000	11593200	.
chr10	11593200	11593400	.
chr10	11593400	11597800	.
chr10	11597800	11598600	.
chr10	11598600	11599000	.
chr10	11599000	11600200	.
chr10	11600200	11603400	.
chr10	11604000	11606000	.
chr10	11606000	11606400	.
chr10	11606400	11610800	.
chr10	11610800	11611400	.
chr10	11611400	11626200	.
chr10	11626200	11627800	.
chr10	11627800	11635000	.
chr10	11635000	11635400	.
chr10	11635400	11636800	.
chr10	11636800	11637400	.
chr10	11637400	11639000	.
chr10	11639000	11641400	.
chr10	11641400	11641800	.
chr10	11641800	11642200	.
chr10	11642200	11652200	.
chr10	11652200	11653000	.
chr10	11653000	11660000	.
chr10	11660000	11661000	.
chr10	11661000	11665200	.
chr10	11665200	11667800	.
chr10	11667800	11668400	.
chr10	11668400	11669200	.
chr10	11669200	11671600	.
chr10	11671600	11672000	.
chr10	11672000	11674400	.
chr10	11674400	11675000	.
chr10	11675000	11676400	.
chr10	11676400	11676800	.
chr10	11676800	11679000	.
chr10	11679000	11679600	.
chr10	11679600	11681600	.
chr10	11681600	11682200	.
chr10	11682200	11686000	.
chr10	11686000	11687000	.
chr10	11687000	11724600	.
chr10	11731400	11734800	.
chr10	11734800	11736200	.
chr10	11736200	11741800	.
chr10	11741800	11742000	.
chr10	11742000	11743000	.
chr10	11786000	11786200	.
chr10	11786200	11787400	.
chr10	11832400	11834600	.
chr10	11836400	11842200	.
chr10	11842200	11842600	.
chr10	11842600	11852000	.
chr10	11935800	11939200	.
chr10	11939200	11949000	.
chr10	11987600	11988000	.
chr10	11988000	11997000	.
chr10	11997000	11997800	.
chr10	11997800	11998200	.
chr10	12010400	12010800	.
chr10	12040200	12040800	.
chr10	12275600	12276200	.
chr10	12320200	12320400	.
chr10	12320400	12320600	.
chr10	12320600	12320800	.
chr10	12323000	12323400	.
chr10	12372000	12372400	.
chr10	12372400	12386600	.
chr10	12386600	12387000	.
chr10	12387000	12387400	.
chr10	12387400	12388000	.
chr10	12388000	12419400	.
chr10	12419400	12419800	.
chr10	12419800	12430200	.
chr10	12433000	12436800	.
chr10	12436800	12437000	.
chr10	12490000	12490400	.
chr10	12490400	12497400	.
chr10	12497400	12497800	.
chr10	12529600	12537200	.
chr10	12537200	12538000	.
chr10	12538000	12542800	.
chr10	12542800	12543200	.
chr10	12543200	12545800	.
chr10	12545800	12546400	.
chr10	12546400	12549400	.
chr10	12549400	12549800	.
chr10	12549800	12552600	.
chr10	12552600	12553000	.
chr10	12553000	12555600	.
chr10	12555600	12555800	.
chr10	12555800	12557000	.
chr10	12557000	12557200	.
chr10	12559800	12561400	.
chr10	12561400	12564800	.
chr10	12564800	12565400	.
chr10	12565400	12569200	.
chr10	12569200	12569600	.
chr10	12569600	12571200	.
chr10	12571200	12572000	.
chr10	12572000	12587400	.
chr10	12587400	12587800	.
chr10	12587800	12594600	.
chr10	12594600	12595000	.
chr10	12595000	12598200	.
chr10	12598200	12598600	.
chr10	12598600	12599200	.
chr10	12599200	12604200	.
chr10	12604200	12604600	.
chr10	12604600	12615200	.
chr10	12615200	12616400	.
chr10	12616400	12619400	.
chr10	12619400	12619800	.
chr10	12619800	12636600	.
chr10	12636600	12637000	.
chr10	12637000	12668800	.
chr10	12668800	12669200	.
chr10	12669200	12669400	.
chr10	12672200	12688400	.
chr10	12690200	12709200	.
chr10	12709200	12710400	.
chr10	12710400	12732000	.
chr10	12732000	12732800	.
chr10	12732800	12750600	.
chr10	12750600	12751800	.
chr10	12751800	12752400	.
chr10	12752800	12753400	.
chr10	12753800	12754200	.
chr10	12758200	12761200	.
chr10	12761200	12761800	.
chr10	12761800	12762800	.
chr10	12762800	12763200	.
chr10	12763200	12765000	.
chr10	12778000	12778200	.
chr10	12778800	12791800	.
chr10	12791800	12792000	.
chr10	12792000	12792600	.
chr10	12792600	12793000	.
chr10	12793000	12797400	.
chr10	12797400	12799400	.
chr10	12799400	12799600	.
chr10	12799600	12799800	.
chr10	12799800	12801600	.
chr10	12801600	12802600	.
chr10	12802600	12820400	.
chr10	12820400	12820800	.
chr10	12820800	12822200	.
chr10	12822200	12822800	.
chr10	13039200	13040000	.
chr10	13040000	13040200	.
chr10	13040200	13040800	.
chr10	13384600	13385000	.
chr10	13402600	13403000	.
chr10	13403000	13415400	.
chr10	13417400	13442400	.
chr10	13442400	13443200	.
chr10	13443200	13461400	.
chr10	13461400	13461800	.
chr10	13461800	13464600	.
chr10	13464600	13465000	.
chr10	13465000	13470200	.
chr10	13470200	13470800	.
chr10	13470800	13477800	.
chr10	13477800	13479000	.
chr10	13479000	13495200	.
chr10	13495200	13496600	.
chr10	13496600	13502200	.
chr10	13502200	13503200	.
chr10	13503200	13517000	.
chr10	13517000	13518200	.
chr10	13518200	13525400	.
chr10	13525400	13525800	.
chr10	13525800	13537400	.
chr10	13537400	13538000	.
chr10	13538000	13542400	.
chr10	13542400	13542600	.
chr10	13542600	13542800	.
chr10	13542800	13543600	.
chr10	13543600	13545400	.
chr10	13545400	13545800	.
chr10	13545800	13548200	.
chr10	13548200	13548600	.
chr10	13548600	13552000	.
chr10	13552000	13552400	.
chr10	13552400	13560200	.
chr10	13560200	13560600	.
chr10	13560600	13560800	.
chr10	13560800	13561000	.
chr10	13561000	13562600	.
chr10	13562600	13563000	.
chr10	13563000	13564400	.
chr10	13564400	13564800	.
chr10	13564800	13566600	.
chr10	13566600	13570000	.
chr10	13570000	13580400	.
chr10	13580400	13580800	.
chr10	13580800	13585400	.
chr10	13585400	13585800	.
chr10	13585800	13590800	.
chr10	13590800	13591800	.
chr10	13591800	13592600	.
chr10	13592600	13593200	.
chr10	13593200	13594200	.
chr10	13594200	13594800	.
chr10	13594800	13595800	.
chr10	13595800	13597200	.
chr10	13597200	13603200	.
chr10	13603200	13603400	.
chr10	13603400	13603600	.
chr10	13603600	13605000	.
chr10	13611200	13612000	.
chr10	13612000	13613600	.
chr10	13613600	13614200	.
chr10	13614200	13614800	.
chr10	13614800	13628000	.
chr10	13628000	13628400	.
chr10	13642800	13643400	.
chr10	13643400	13644800	.
chr10	13644800	13645600	.
chr10	13645600	13647200	.
chr10	13647200	13650000	.
chr10	13650000	13650800	.
chr10	13650800	13651600	.
chr10	13651600	13652000	.
chr10	13653000	13653400	.
chr10	13653400	13655600	.
chr10	13655600	13656400	.
chr10	13656400	13658600	.
chr10	13658600	13659400	.
chr10	13659400	13659600	.
chr10	13659600	13659800	.
chr10	13659800	13661600	.
chr10	13661600	13662000	.
chr10	13662000	13669400	.
chr10	13669400	13670000	.
chr10	13670000	13670600	.
chr10	13670600	13671200	.
chr10	13671200	13671600	.
chr10	13671600	13672000	.
chr10	13672000	13681000	.
chr10	13681000	13681400	.
chr10	13681400	13682200	.
chr10	13682200	13688600	.
chr10	13688600	13689000	.
chr10	13689000	13695000	.
chr10	13695000	13695400	.
chr10	13695400	13699800	.
chr10	13699800	13700000	.
chr10	13700000	13700800	.
chr10	13700800	13701400	.
chr10	13701400	13706600	.
chr10	13706600	13708000	.
chr10	13708000	13711000	.
chr10	13714600	13721800	.
chr10	13721800	13722200	.
chr10	13722200	13733800	.
chr10	13733800	13735000	.
chr10	13736600	13738800	.
chr10	13738800	13739200	.
chr10	13739200	13750000	.
chr10	13750000	13751400	.
chr10	13751400	13751800	.
chr10	13751800	13754000	.
chr10	13754000	13754400	.
chr10	13754400	13756400	.
chr10	13756400	13772800	.
chr10	13772800	13773600	.
chr10	13773600	13802400	.
chr10	13802400	13806000	.
chr10	13806000	13809600	.
chr10	13809600	13810600	.
chr10	13810600	13811800	.
chr10	13814200	13814800	.
chr10	13814800	13836800	.
chr10	13836800	13838200	.
chr10	13838200	13838600	.
chr10	13838600	13839400	.
chr10	13839400	13845000	.
chr10	13846600	13846800	.
chr10	13846800	13874600	.
chr10	13874600	13875200	.
chr10	13875200	13896200	.
chr10	13917800	13918400	.
chr10	13918400	13920800	.
chr10	13920800	13921800	.
chr10	13921800	13922000	.
chr10	13922000	13922600	.
chr10	13922600	13926000	.
chr10	13926800	13928400	.
chr10	13928400	13938600	.
chr10	13952600	13955000	.
chr10	13956800	13964800	.
chr10	13964800	13965000	.
chr10	13966800	13971000	.
chr10	13973000	13975000	.
chr10	13975000	13975800	.
chr10	14001200	14015600	.
chr10	14020000	14052600	.
chr10	14052600	14053000	.
chr10	14053000	14055600	.
chr10	14055600	14056600	.
chr10	14056600	14066800	.
chr10	14066800	14067200	.
chr10	14067200	14068200	.
chr10	14070200	14070600	.
chr10	14070600	14075800	.
chr10	14093000	14093400	.
chr10	14102600	14103000	.
chr10	14103000	14105200	.
chr10	14120000	14182800	.
chr10	14185200	14185600	.
chr10	14185600	14226800	.
chr10	14226800	14227200	.
chr10	14227200	14237600	.
chr10	14237600	14238600	.
chr10	14238600	14239800	.
chr10	14239800	14240200	.
chr10	14241600	14257800	.
chr10	14349600	14354400	.
chr10	14354400	14354800	.
chr10	14354800	14357400	.
chr10	14358000	14372200	.
chr10	14372200	14373200	.
chr10	14373200	14380600	.
chr10	14380600	14381400	.
chr10	14381400	14383600	.
chr10	14383600	14384000	.
chr10	14384000	14390400	.
chr10	14390400	14391000	.
chr10	14391000	14391600	.
chr10	14391600	14393400	.
chr10	14393400	14417600	.
chr10	14417600	14418600	.
chr10	14418600	14431800	.
chr10	14433000	14441600	.
chr10	14441600	14442600	.
chr10	14442600	14446000	.
chr10	14446000	14446200	.
chr10	14446200	14448000	.
chr10	14466200	14468200	.
chr10	14469600	14469800	.
chr10	14470000	14471000	.
chr10	14507800	14510200	.
chr10	14510200	14510600	.
chr10	14510600	14512200	.
chr10	14512200	14512800	.
chr10	14512800	14517800	.
chr10	14517800	14518600	.
chr10	14518600	14522800	.
chr10	14522800	14523200	.
chr10	14523200	14532400	.
chr10	14533800	14534000	.
chr10	14534000	14538800	.
chr10	14538800	14539600	.
chr10	14539600	14571800	.
chr10	14573200	14575400	.
chr10	14591000	14591600	.
chr10	14591600	14596400	.
chr10	14597800	14617200	.
chr10	14662600	14688200	.
chr10	14693200	14739000	.
chr10	14739000	14739400	.
chr10	14739400	14742000	.
chr10	14742000	14742400	.
chr10	14742400	14754600	.
chr10	14766600	14780800	.
chr10	14780800	14781000	.
chr10	14781000	14781600	.
chr10	14781600	14782400	.
chr10	14782400	14811400	.
chr10	14812600	14836600	.
chr10	14857800	14858400	.
chr10	14858400	14860600	.
chr10	14878200	14887200	.
chr10	14890400	14905200	.
chr10	14905200	14905600	.
chr10	14905600	14921200	.
chr10	14921200	14921600	.
chr10	14921600	14928800	.
chr10	14928800	14929800	.
chr10	14929800	14930400	.
chr10	14930400	14933400	.
chr10	14933400	14933600	.
chr10	14933600	14934000	.
chr10	14934000	14934400	.
chr10	14934400	14936400	.
chr10	14941800	14942600	.
chr10	14954800	14955400	.
chr10	14955400	14956600	.
chr10	14956600	14958200	.
chr10	14958200	14959200	.
chr10	14959200	14960000	.
chr10	14960000	14965200	.
chr10	14965200	14966000	.
chr10	14966000	14972000	.
chr10	14972000	14973200	.
chr10	14973200	14995600	.
chr10	14995600	14996400	.
chr10	14996400	14997000	.
chr10	14997000	14998400	.
chr10	14998400	15000000	.
chr10	15000000	15001000	.
chr10	15001000	15012200	.
chr10	15012200	15012800	.
chr10	15012800	15013200	.
chr10	15013200	15013800	.
chr10	15013800	15014000	.
chr10	15014000	15024600	.
chr10	15024600	15025000	.
chr10	15025000	15028400	.
chr10	15028400	15029000	.
chr10	15044400	15054800	.
chr10	15054800	15055800	.
chr10	15055800	15090200	.
chr10	15090200	15090600	.
chr10	15090600	15098400	.
chr10	15098400	15098800	.
chr10	15098800	15106600	.
chr10	15106600	15107000	.
chr10	15107000	15145800	.
chr10	15145800	15146200	.
chr10	15146200	15153800	.
chr10	15154200	15154400	.
chr10	15154400	15160800	.
chr10	15205400	15206400	.
chr10	15219400	15220200	.
chr10	15244200	15244400	.
chr10	15244400	15262400	.
chr10	15262400	15263000	.
chr10	15263000	15263200	.
chr10	15285800	15286800	.
chr10	15286800	15294000	.
chr10	15294000	15297200	.
chr10	15297200	15308800	.
chr10	15309000	15316400	.
chr10	15318400	15323200	.
chr10	15323200	15323600	.
chr10	15323600	15324600	.
chr10	15324600	15324800	.
chr10	15354200	15364000	.
chr10	15364000	15365000	.
chr10	15426200	15427000	.
chr10	15601400	15602600	.
chr10	15602600	15606400	.
chr10	15814000	15818200	.
chr10	15818200	15820400	.
chr10	15840200	15841600	.
chr10	15845200	15845400	.
chr10	15845600	15871800	.
chr10	15871800	15872200	.
chr10	15872200	15877200	.
chr10	15877200	15878000	.
chr10	16063000	16083000	.
chr10	16083000	16083400	.
chr10	16083400	16097800	.
chr10	16097800	16098200	.
chr10	16098200	16104800	.
chr10	16104800	16107800	.
chr10	16110400	16111400	.
chr10	16111400	16128600	.
chr10	16128600	16129000	.
chr10	16129000	16139400	.
chr10	16139400	16141000	.
chr10	16141000	16149200	.
chr10	16149200	16151200	.
chr10	16151200	16151600	.
chr10	16151600	16152400	.
chr10	16152400	16170600	.
chr10	16170600	16170800	.
chr10	16170800	16172200	.
chr10	16172200	16172600	.
chr10	16172600	16181400	.
chr10	16181400	16183200	.
chr10	16183200	16188600	.
chr10	16188600	16189600	.
chr10	16192400	16192800	.
chr10	16192800	16217200	.
chr10	16249800	16250600	.
chr10	16250600	16253400	.
chr10	16253400	16254600	.
chr10	16254600	16258200	.
chr10	16258200	16260000	.
chr10	16260000	16300400	.
chr10	16335400	16346000	.
chr10	16346000	16346400	.
chr10	16346400	16372800	.
chr10	16372800	16373000	.
chr10	16373600	16395800	.
chr10	16395800	16397200	.
chr10	16397200	16441800	.
chr10	16441800	16442200	.
chr10	16442200	16451400	.
chr10	16485200	16495200	.
chr10	16557000	16561000	.
chr10	16561600	16566600	.
chr10	16653000	16663000	.
chr10	16663000	16663400	.
chr10	16663400	16675600	.
chr10	16692800	16693000	.
chr10	16693000	16696800	.
chr10	16729800	16730000	.
chr10	16730000	16730600	.
chr10	16730600	16731000	.
chr10	16731000	16731200	.
chr10	16731200	16732800	.
chr10	16732800	16733400	.
chr10	16733400	16738800	.
chr10	16741800	16742000	.
chr10	16816200	16816400	.
chr10	16816400	16818600	.
chr10	16900000	16900400	.
chr10	16900400	16908400	.
chr10	16908400	16908800	.
chr10	16908800	16911600	.
chr10	16916400	16926600	.
chr10	16926600	16929400	.
chr10	16929400	16930800	.
chr10	16930800	16931800	.
chr10	16932400	16955600	.
chr10	16955600	16956000	.
chr10	16956000	16956400	.
chr10	16973800	16977600	.
chr10	16992800	16993400	.
chr10	17024800	17025200	.
chr10	17030000	17030400	.
chr10	17045800	17046000	.
chr10	17046000	17046800	.
chr10	17046800	17047200	.
chr10	17100600	17101400	.
chr10	17101400	17101600	.
chr10	17102200	17102800	.
chr10	17102800	17104600	.
chr10	17144400	17154800	.
chr10	17154800	17155000	.
chr10	17155000	17155400	.
chr10	17155400	17156000	.
chr10	17156000	17156600	.
chr10	17156600	17156800	.
chr10	17156800	17157400	.
chr10	17157400	17157800	.
chr10	17157800	17178800	.
chr10	17178800	17179200	.
chr10	17179200	17180000	.
chr10	17180000	17180800	.
chr10	17180800	17194600	.
chr10	17194600	17195800	.
chr10	17195800	17217400	.
chr10	17217400	17217800	.
chr10	17217800	17220600	.
chr10	17220600	17221600	.
chr10	17221600	17227600	.
chr10	17227600	17228200	.
chr10	17228200	17256600	.
chr10	17260200	17260600	.
chr10	17260600	17268800	.
chr10	17318800	17319000	.
chr10	17319000	17319600	.
chr10	17319600	17322200	.
chr10	17322200	17323000	.
chr10	17368000	17372600	.
chr10	17372600	17373200	.
chr10	17373200	17373400	.
chr10	17373400	17373600	.
chr10	17373600	17374400	.
chr10	17374400	17376600	.
chr10	17376600	17380600	.
chr10	17380600	17382800	.
chr10	17382800	17391000	.
chr10	17391000	17391400	.
chr10	17391400	17392600	.
chr10	17392600	17393600	.
chr10	17393600	17394000	.
chr10	17394000	17394600	.
chr10	17394600	17404400	.
chr10	17404400	17404800	.
chr10	17404800	17415600	.
chr10	17440200	17441000	.
chr10	17441000	17443400	.
chr10	17443800	17444000	.
chr10	17444000	17453400	.
chr10	17453400	17454000	.
chr10	17454000	17469400	.
chr10	17473600	17475600	.
chr10	17475600	17475800	.
chr10	17475800	17478800	.
chr10	17478800	17479000	.
chr10	17479000	17479200	.
chr10	17479200	17481200	.
chr10	17481200	17481800	.
chr10	17481800	17482000	.
chr10	17482000	17482200	.
chr10	17482200	17483000	.
chr10	17483000	17483400	.
chr10	17483400	17493400	.
chr10	17497800	17498000	.
chr10	17521000	17521600	.
chr10	17557600	17558200	.
chr10	17560800	17565600	.
chr10	17593600	17594000	.
chr10	17645800	17646200	.
chr10	17646200	17647200	.
chr10	17647200	17647800	.
chr10	17661200	17661400	.
chr10	17661400	17662200	.
chr10	18214000	18215200	.
chr10	18215200	18217400	.
chr10	18217400	18223000	.
chr10	18223000	18223400	.
chr10	18223400	18224000	.
chr10	18376200	18376600	.
chr10	18376600	18393400	.
chr10	18395400	18398000	.
chr10	18398200	18398800	.
chr10	18463600	18464000	.
chr10	18464000	18476800	.
chr10	18476800	18478200	.
chr10	18478200	18481600	.
chr10	18496800	18522600	.
chr10	18693200	18693600	.
chr10	18748400	18748800	.
chr10	18748800	18761800	.
chr10	18761800	18762800	.
chr10	18778400	18778600	.
chr10	19009400	19011000	.
chr10	19011000	19011400	.
chr10	19011400	19014000	.
chr10	19014000	19014400	.
chr10	19014400	19018400	.
chr10	19020200	19038200	.
chr10	19038200	19038600	.
chr10	19038600	19045000	.
chr10	19048200	19060200	.
chr10	19060200	19061600	.
chr10	19061600	19085000	.
chr10	19085000	19085400	.
chr10	19085400	19088800	.
chr10	19088800	19089400	.
chr10	19089400	19121600	.
chr10	19121600	19122400	.
chr10	19122400	19145800	.
chr10	19290400	19298800	.
chr10	19410400	19414600	.
chr10	19414600	19414800	.
chr10	19416000	19417000	.
chr10	19449400	19451000	.
chr10	19451000	19451800	.
chr10	19451800	19452800	.
chr10	19453000	19453600	.
chr10	19457200	19457800	.
chr10	19457800	19467200	.
chr10	19467200	19470400	.
chr10	19470400	19474800	.
chr10	19474800	19475200	.
chr10	19475200	19477800	.
chr10	19477800	19478200	.
chr10	19478200	19482200	.
chr10	19482200	19482600	.
chr10	19496600	19497200	.
chr10	19552400	19556000	.
chr10	19556000	19556800	.
chr10	19556800	19566600	.
chr10	19705400	19712800	.
chr10	19712800	19713200	.
chr10	19713200	19739800	.
chr10	19739800	19740400	.
chr10	19740400	19741200	.
chr10	19741200	19741600	.
chr10	19741600	19747600	.
chr10	19747600	19748400	.
chr10	19748400	19749400	.
chr10	19749400	19750000	.
chr10	19750000	19755600	.
chr10	19755600	19757800	.
chr10	19757800	19758000	.
chr10	19758000	19758200	.
chr10	19761000	19764600	.
chr10	19764600	19766000	.
chr10	19766000	19766400	.
chr10	19766400	19766800	.
chr10	19766800	19767000	.
chr10	19767000	19767400	.
chr10	19767400	19768200	.
chr10	19768200	19768400	.
chr10	19768400	19768600	.
chr10	19768600	19772000	.
chr10	19772000	19775000	.
chr10	19775000	19775600	.
chr10	19775600	19778400	.
chr10	19778400	19779400	.
chr10	19779400	19781800	.
chr10	19781800	19782000	.
chr10	19782800	19784200	.
chr10	19784200	19786200	.
chr10	19786200	19787000	.
chr10	19787000	19788000	.
chr10	19788000	19793000	.
chr10	19793000	19801600	.
chr10	19801600	19802400	.
chr10	19802400	19806800	.
chr10	19806800	19808800	.
chr10	19808800	19809800	.
chr10	19809800	19810200	.
chr10	19810200	19815000	.
chr10	19815000	19816200	.
chr10	19816200	19825000	.
chr10	19825000	19826000	.
chr10	19826000	19835600	.
chr10	19835600	19836000	.
chr10	19836000	19851200	.
chr10	19851200	19851400	.
chr10	19851400	19852000	.
chr10	19852000	19854000	.
chr10	19854000	19857200	.
chr10	19857200	19857800	.
chr10	19857800	19873000	.
chr10	19873000	19876000	.
chr10	19876000	19878600	.
chr10	19878600	19879000	.
chr10	19879000	19881200	.
chr10	19881200	19881600	.
chr10	19881600	19886800	.
chr10	19890000	19890200	.
chr10	19890200	19892400	.
chr10	19892400	19892600	.
chr10	19892600	19893400	.
chr10	19909600	19910200	.
chr10	19910200	19916200	.
chr10	19916200	19918600	.
chr10	19918600	19919000	.
chr10	19919000	19919200	.
chr10	19919200	19920200	.
chr10	19920200	19920600	.
chr10	19920600	19922200	.
chr10	19922200	19922800	.
chr10	19922800	19923000	.
chr10	19923000	19923200	.
chr10	19923200	19931400	.
chr10	19931400	19932600	.
chr10	19932600	19935400	.
chr10	19938400	19939000	.
chr10	19939000	19962800	.
chr10	19962800	19964400	.
chr10	19964400	19967800	.
chr10	19967800	19968200	.
chr10	19968200	19968800	.
chr10	19968800	19969200	.
chr10	19969200	19977800	.
chr10	19977800	19978200	.
chr10	19978200	19981800	.
chr10	19981800	19982400	.
chr10	19982400	20004400	.
chr10	20004400	20004600	.
chr10	20004600	20005200	.
chr10	20005200	20006000	.
chr10	20006000	20006800	.
chr10	20006800	20007000	.
chr10	20020400	20020600	.
chr10	20020600	20034000	.
chr10	20034000	20035200	.
chr10	20036000	20037200	.
chr10	20037200	20037800	.
chr10	20054200	20058400	.
chr10	20058400	20058800	.
chr10	20066400	20088600	.
chr10	20185400	20185800	.
chr10	20317200	20318400	.
chr10	20402600	20403800	.
chr10	20403800	20406400	.
chr10	20406400	20425000	.
chr10	20425000	20426000	.
chr10	20426000	20466400	.
chr10	20466400	20467400	.
chr10	20467400	20473200	.
chr10	20473200	20474000	.
chr10	20474000	20501200	.
chr10	20501200	20501600	.
chr10	20501600	20514600	.
chr10	20514600	20515000	.
chr10	20515000	20537400	.
chr10	20537400	20537600	.
chr10	20537600	20541800	.
chr10	20541800	20542400	.
chr10	20542400	20563600	.
chr10	20563600	20564600	.
chr10	20564600	20564800	.
chr10	20564800	20565200	.
chr10	20588200	20595800	.
chr10	20595800	20596800	.
chr10	20596800	20601000	.
chr10	20601000	20602000	.
chr10	20602000	20620400	.
chr10	20620400	20621400	.
chr10	20621400	20634600	.
chr10	20636800	20661400	.
chr10	20661400	20662400	.
chr10	20662400	20664800	.
chr10	20664800	20665200	.
chr10	20665200	20669800	.
chr10	20716600	20718000	.
chr10	20718000	20719000	.
chr10	20719000	20731600	.
chr10	20733600	20739600	.
chr10	20748000	20748200	.
chr10	20748600	20749600	.
chr10	20839600	20840000	.
chr10	20910000	20911000	.
chr10	20922200	20922800	.
chr10	20936800	20937400	.
chr10	20956800	20965600	.
chr10	20965600	20966000	.
chr10	20970400	20971000	.
chr10	20971000	20971600	.
chr10	20971600	20975600	.
chr10	20975600	20976600	.
chr10	20976600	20991000	.
chr10	20991000	20992000	.
chr10	20992000	20992600	.
chr10	20992600	20993600	.
chr10	20993600	20995800	.
chr10	20995800	20997800	.
chr10	20997800	21004800	.
chr10	21004800	21005000	.
chr10	21005000	21005200	.
chr10	21005200	21005400	.
chr10	21005400	21013200	.
chr10	21013200	21013600	.
chr10	21013600	21032600	.
chr10	21032600	21033400	.
chr10	21033400	21054400	.
chr10	21054400	21054800	.
chr10	21054800	21062400	.
chr10	21062400	21062800	.
chr10	21062800	21063800	.
chr10	21063800	21064000	.
chr10	21064000	21064400	.
chr10	21064400	21064600	.
chr10	21064600	21065400	.
chr10	21065400	21065600	.
chr10	21067200	21069800	.
chr10	21069800	21070600	.
chr10	21070600	21073800	.
chr10	21073800	21074200	.
chr10	21074200	21095400	.
chr10	21202600	21203000	.
chr10	21311200	21319600	.
chr10	21319600	21320200	.
chr10	21320200	21320800	.
chr10	21320800	21321200	.
chr10	21321200	21322200	.
chr10	21322200	21323800	.
chr10	21326800	21328200	.
chr10	21344000	21344200	.
chr10	21344200	21353800	.
chr10	21353800	21356200	.
chr10	21394200	21395600	.
chr10	21416000	21416400	.
chr10	21421200	21421600	.
chr10	21613800	21616200	.
chr10	21616200	21616600	.
chr10	21616600	21620600	.
chr10	21620600	21622400	.
chr10	21622400	21625400	.
chr10	21625600	21625800	.
chr10	21646400	21646600	.
chr10	21646600	21647400	.
chr10	21647400	21648400	.
chr10	21648400	21649600	.
chr10	21739800	21740000	.
chr10	21740000	21744000	.
chr10	21744000	21746800	.
chr10	21746800	21774400	.
chr10	21774400	21778000	.
chr10	21778000	21778200	.
chr10	21778200	21778800	.
chr10	22073800	22076200	.
chr10	22076200	22077200	.
chr10	22077200	22080400	.
chr10	22080400	22080600	.
chr10	22080600	22081200	.
chr10	22081200	22081800	.
chr10	22081800	22082200	.
chr10	22091800	22093000	.
chr10	22268000	22270200	.
chr10	22270200	22272400	.
chr10	22272400	22296000	.
chr10	22296000	22296200	.
chr10	22296200	22300000	.
chr10	22308800	22312600	.
chr10	22312600	22313800	.
chr10	22313800	22328600	.
chr10	22328600	22329000	.
chr10	22615400	22615800	.
chr10	22678600	22679400	.
chr10	22944400	22946800	.
chr10	22946800	22947800	.
chr10	22947800	22977600	.
chr10	22982800	22983600	.
chr10	22983600	22984000	.
chr10	22984000	22995000	.
chr10	22995000	22996000	.
chr10	22996000	22998000	.
chr10	22998000	22999200	.
chr10	22999200	23000000	.
chr10	23000000	23000600	.
chr10	23000600	23007600	.
chr10	23007600	23008000	.
chr10	23008000	23008600	.
chr10	23008600	23015200	.
chr10	23015200	23016000	.
chr10	23016000	23024600	.
chr10	23024600	23025400	.
chr10	23025400	23034600	.
chr10	23034600	23035600	.
chr10	23035600	23036000	.
chr10	23036000	23036200	.
chr10	23036200	23037400	.
chr10	23039800	23043600	.
chr10	23043600	23044600	.
chr10	23044600	23062400	.
chr10	23082600	23082800	.
chr10	23082800	23083800	.
chr10	23083800	23085000	.
chr10	23085000	23098400	.
chr10	23098400	23098600	.
chr10	23098600	23099000	.
chr10	23099000	23099200	.
chr10	23099200	23106400	.
chr10	23106400	23106800	.
chr10	23106800	23172000	.
chr10	23172000	23172400	.
chr10	23172400	23177200	.
chr10	23178800	23179000	.
chr10	23179000	23189400	.
chr10	23189400	23190400	.
chr10	23190400	23211600	.
chr10	23211600	23212000	.
chr10	23212000	23221200	.
chr10	23221200	23221400	.
chr10	23223200	23224000	.
chr10	23224000	23224200	.
chr10	23224200	23225000	.
chr10	23225000	23229800	.
chr10	23229800	23230600	.
chr10	23230600	23237200	.
chr10	23237200	23238000	.
chr10	23238000	23238600	.
chr10	23238600	23238800	.
chr10	23238800	23250000	.
chr10	23250000	23250600	.
chr10	23250600	23251600	.
chr10	23251600	23251800	.
chr10	23268400	23269200	.
chr10	23269200	23269800	.
chr10	23269800	23270000	.
chr10	23270000	23270600	.
chr10	23270600	23270800	.
chr10	23270800	23271000	.
chr10	23271000	23271400	.
chr10	23272000	23274000	.
chr10	23277600	23279200	.
chr10	23279200	23279400	.
chr10	23279400	23279600	.
chr10	23279600	23283600	.
chr10	23283600	23284800	.
chr10	23284800	23287600	.
chr10	23287600	23290000	.
chr10	23290000	23291600	.
chr10	23291600	23292000	.
chr10	23292000	23293200	.
chr10	23293200	23293600	.
chr10	23293600	23296200	.
chr10	23296200	23296600	.
chr10	23296600	23302600	.
chr10	23302600	23303000	.
chr10	23303000	23307000	.
chr10	23307000	23309000	.
chr10	23309000	23313800	.
chr10	23313800	23316800	.
chr10	23316800	23319200	.
chr10	23319200	23320200	.
chr10	23320200	23328000	.
chr10	23328000	23328400	.
chr10	23328400	23329600	.
chr10	23329600	23330000	.
chr10	23330000	23334200	.
chr10	23334200	23335400	.
chr10	23335400	23363000	.
chr10	23377600	23378600	.
chr10	23378600	23391200	.
chr10	23393800	23395400	.
chr10	23397400	23404600	.
chr10	23404600	23405000	.
chr10	23405000	23405600	.
chr10	23405600	23421400	.
chr10	23421400	23421800	.
chr10	23421800	23423200	.
chr10	23423200	23423400	.
chr10	23442800	23443400	.
chr10	23474600	23475600	.
chr10	23475600	23482000	.
chr10	23482000	23482200	.
chr10	23482200	23482800	.
chr10	23482800	23483600	.
chr10	23483600	23489800	.
chr10	23489800	23490400	.
chr10	23492800	23494200	.
chr10	23600200	23605400	.
chr10	23605400	23606000	.
chr10	23606000	23608400	.
chr10	23608400	23609200	.
chr10	23681600	23682000	.
chr10	23682000	23682200	.
chr10	23682400	23682600	.
chr10	23682800	23683400	.
chr10	23694000	23695000	.
chr10	23695000	23695400	.
chr10	23713000	23713400	.
chr10	23762000	23762200	.
chr10	23762200	23774400	.
chr10	23805800	23806000	.
chr10	23806000	23808000	.
chr10	23808000	23808600	.
chr10	23808600	23811000	.
chr10	23812800	23813600	.
chr10	23813800	23816400	.
chr10	23816600	23816800	.
chr10	23816800	23822200	.
chr10	23822200	23823200	.
chr10	23823200	23824400	.
chr10	23824400	23825400	.
chr10	23828000	23828800	.
chr10	23828800	23832200	.
chr10	23832200	23833600	.
chr10	23833600	23837200	.
chr10	23837200	23838600	.
chr10	23838600	23840000	.
chr10	23840000	23841800	.
chr10	23841800	23842400	.
chr10	23842400	23843200	.
chr10	23843200	23844200	.
chr10	23844200	23848200	.
chr10	23848200	23849800	.
chr10	23849800	23852400	.
chr10	23852400	23855000	.
chr10	23855000	23855400	.
chr10	23855400	23857400	.
chr10	23857400	23857600	.
chr10	23857600	23858200	.
chr10	23858200	23860400	.
chr10	23864400	23869600	.
chr10	23869600	23870000	.
chr10	23870000	23870400	.
chr10	23870400	23870800	.
chr10	23870800	23876400	.
chr10	23876400	23877200	.
chr10	23877200	23882200	.
chr10	23882200	23882800	.
chr10	23882800	23885400	.
chr10	23887600	23889000	.
chr10	23889000	23890400	.
chr10	23890400	23890800	.
chr10	23890800	23892600	.
chr10	23892600	23893600	.
chr10	23893600	23896000	.
chr10	23896000	23897000	.
chr10	23897000	23900600	.
chr10	23900600	23901200	.
chr10	23901200	23902200	.
chr10	23902200	23903200	.
chr10	23903200	23903600	.
chr10	23903600	23905000	.
chr10	23905000	23908600	.
chr10	23908600	23909600	.
chr10	23909600	23911600	.
chr10	23911600	23911800	.
chr10	23911800	23921400	.
chr10	23921400	23925400	.
chr10	23925400	23933400	.
chr10	23933400	23934400	.
chr10	23934400	23942000	.
chr10	23942000	23942400	.
chr10	23942400	23942600	.
chr10	23942600	23943000	.
chr10	23943000	23947800	.
chr10	23947800	23948400	.
chr10	23948400	23962200	.
chr10	23962200	23962800	.
chr10	23962800	23967000	.
chr10	23967000	23967400	.
chr10	23967400	23968400	.
chr10	23968400	23969200	.
chr10	23969200	23977800	.
chr10	23977800	23978800	.
chr10	23978800	23982800	.
chr10	23982800	23983400	.
chr10	23983400	23986600	.
chr10	23986600	23987000	.
chr10	23987000	23988200	.
chr10	23988200	23988600	.
chr10	23988600	24000600	.
chr10	24000600	24001400	.
chr10	24001400	24010600	.
chr10	24010600	24012000	.
chr10	24012000	24013400	.
chr10	24013400	24014800	.
chr10	24014800	24015800	.
chr10	24015800	24018000	.
chr10	24018000	24019000	.
chr10	24019000	24020600	.
chr10	24020600	24025600	.
chr10	24025600	24026400	.
chr10	24026400	24029000	.
chr10	24029000	24029400	.
chr10	24029400	24033200	.
chr10	24033200	24035400	.
chr10	24037000	24038200	.
chr10	24038200	24041400	.
chr10	24041400	24042000	.
chr10	24042000	24042800	.
chr10	24042800	24044200	.
chr10	24044200	24052600	.
chr10	24052600	24053200	.
chr10	24053200	24058800	.
chr10	24058800	24060200	.
chr10	24060200	24066200	.
chr10	24066200	24067000	.
chr10	24067000	24067400	.
chr10	24067400	24068200	.
chr10	24068200	24068400	.
chr10	24068400	24068600	.
chr10	24068600	24069400	.
chr10	24069800	24071800	.
chr10	24071800	24072800	.
chr10	24072800	24092200	.
chr10	24092200	24092800	.
chr10	24092800	24099000	.
chr10	24099000	24099400	.
chr10	24099400	24106200	.
chr10	24106200	24107600	.
chr10	24108000	24108400	.
chr10	24108400	24109800	.
chr10	24111400	24112600	.
chr10	24112600	24117000	.
chr10	24117000	24117400	.
chr10	24117400	24144000	.
chr10	24144000	24144400	.
chr10	24144400	24151600	.
chr10	24151600	24153600	.
chr10	24153600	24155600	.
chr10	24155600	24156200	.
chr10	24156200	24156600	.
chr10	24156600	24157000	.
chr10	24157000	24157200	.
chr10	24157200	24157800	.
chr10	24160000	24164000	.
chr10	24164600	24165400	.
chr10	24165400	24170600	.
chr10	24170600	24173600	.
chr10	24173600	24175200	.
chr10	24175200	24176800	.
chr10	24176800	24178600	.
chr10	24178600	24178800	.
chr10	24178800	24179200	.
chr10	24179200	24179800	.
chr10	24179800	24180200	.
chr10	24180200	24180800	.
chr10	24180800	24181800	.
chr10	24181800	24183400	.
chr10	24183400	24184800	.
chr10	24184800	24185000	.
chr10	24185000	24185200	.
chr10	24185200	24185400	.
chr10	24185400	24187800	.
chr10	24187800	24188200	.
chr10	24188200	24190600	.
chr10	24190600	24193800	.
chr10	24193800	24194000	.
chr10	24194000	24195000	.
chr10	24195000	24199400	.
chr10	24201600	24213000	.
chr10	24213000	24213400	.
chr10	24213400	24217800	.
chr10	24220000	24221400	.
chr10	24221400	24236200	.
chr10	24236200	24236400	.
chr10	24242200	24247800	.
chr10	24247800	24248400	.
chr10	24248400	24251200	.
chr10	24251200	24253200	.
chr10	24253200	24255800	.
chr10	24255800	24256600	.
chr10	24256600	24260000	.
chr10	24260000	24261000	.
chr10	24262400	24268000	.
chr10	24268000	24268400	.
chr10	24268400	24293200	.
chr10	24293200	24293800	.
chr10	24293800	24295400	.
chr10	24295400	24296600	.
chr10	24296600	24320000	.
chr10	24320000	24322000	.
chr10	24452800	24453000	.
chr10	24453400	24457600	.
chr10	24460400	24464600	.
chr10	24466200	24468400	.
chr10	24479200	24479600	.
chr10	24495800	24542600	.
chr10	24542600	24543000	.
chr10	24543000	24547800	.
chr10	24547800	24548200	.
chr10	24548200	24575200	.
chr10	24575200	24575800	.
chr10	24575800	24577600	.
chr10	24577600	24578800	.
chr10	24578800	24579200	.
chr10	24579200	24581000	.
chr10	24581000	24581200	.
chr10	24581200	24582600	.
chr10	24582600	24583200	.
chr10	24583200	24587800	.
chr10	24587800	24588400	.
chr10	24588400	24589000	.
chr10	24589000	24589200	.
chr10	24589200	24602000	.
chr10	24602000	24602200	.
chr10	24602200	24603000	.
chr10	24603000	24604400	.
chr10	24604400	24622800	.
chr10	24622800	24624200	.
chr10	24624200	24629600	.
chr10	24629600	24630000	.
chr10	24630000	24641600	.
chr10	24731000	24744600	.
chr10	24744600	24745000	.
chr10	24745000	24759200	.
chr10	24759200	24759600	.
chr10	24759600	24760400	.
chr10	24760400	24791600	.
chr10	24791600	24792000	.
chr10	24792000	24817800	.
chr10	24817800	24818200	.
chr10	24818200	24829200	.
chr10	24829200	24829400	.
chr10	24853600	24864000	.
chr10	24864000	24864400	.
chr10	24864400	24865800	.
chr10	24868400	24895600	.
chr10	24895600	24896200	.
chr10	24896200	24896400	.
chr10	24896400	24896600	.
chr10	24896600	24901000	.
chr10	24902800	24904200	.
chr10	24910600	24917000	.
chr10	24917000	24917400	.
chr10	24917400	24917600	.
chr10	24917600	24918200	.
chr10	24918200	24922000	.
chr10	24925200	24929000	.
chr10	24929000	24930400	.
chr10	24932200	24932400	.
chr10	24932400	24936400	.
chr10	24962200	24974000	.
chr10	24974000	24976000	.
chr10	24976000	24976400	.
chr10	25062400	25062800	.
chr10	25069400	25070800	.
chr10	25081000	25081400	.
chr10	25151000	25151600	.
chr10	25200600	25201000	.
chr10	25201000	25201800	.
chr10	25203400	25204000	.
chr10	25204000	25204200	.
chr10	25235000	25236600	.
chr10	25237600	25237800	.
chr10	25284800	25285000	.
chr10	25285000	25286000	.
chr10	25310400	25310800	.
chr10	25429000	25429400	.
chr10	25429400	25433200	.
chr10	25433200	25433600	.
chr10	25433600	25451000	.
chr10	25470400	25470600	.
chr10	25470600	25470800	.
chr10	25473400	25474800	.
chr10	25474800	25475200	.
chr10	25475200	25478200	.
chr10	25478200	25478400	.
chr10	25479400	25519400	.
chr10	25519400	25519600	.
chr10	25520600	25521000	.
chr10	25575400	25576000	.
chr10	25576000	25597000	.
chr10	25597000	25597400	.
chr10	25597400	25603200	.
chr10	25603200	25603600	.
chr10	25603600	25603800	.
chr10	25603800	25604400	.
chr10	25604400	25631000	.
chr10	25631000	25631400	.
chr10	25631400	25634200	.
chr10	25636400	25642600	.
chr10	25642600	25643000	.
chr10	25643000	25645000	.
chr10	25645000	25645400	.
chr10	25645400	25647200	.
chr10	25657000	25657600	.
chr10	25704800	25705200	.
chr10	25705200	25705600	.
chr10	25711000	25713200	.
chr10	25713600	25714600	.
chr10	25714600	25716400	.
chr10	25716400	25716800	.
chr10	25717200	25718000	.
chr10	25718000	25718600	.
chr10	25718600	25718800	.
chr10	25718800	25719000	.
chr10	25719000	25720400	.
chr10	25720400	25721400	.
chr10	25721400	25735200	.
chr10	25735200	25736400	.
chr10	25736400	25737000	.
chr10	25737000	25737200	.
chr10	25737200	25737400	.
chr10	25739600	25777600	.
chr10	25777600	25778200	.
chr10	25778200	25801600	.
chr10	25801600	25802400	.
chr10	26133400	26133600	.
chr10	26133600	26144400	.
chr10	26235800	26236000	.
chr10	26236000	26237400	.
chr10	26237400	26240000	.
chr10	26617600	26618600	.
chr10	26618600	26619000	.
chr10	26619000	26619800	.
chr10	26628200	26632000	.
chr10	26679800	26709400	.
chr10	26798200	26798400	.
chr10	26798400	26798600	.
chr10	27023200	27030400	.
chr10	27030400	27030800	.
chr10	27030800	27032200	.
chr10	27032200	27032800	.
chr10	27032800	27074200	.
chr10	27074200	27075600	.
chr10	27075600	27081400	.
chr10	27081400	27082000	.
chr10	27082000	27082200	.
chr10	27082200	27083800	.
chr10	27083800	27084200	.
chr10	27084200	27085800	.
chr10	27085800	27087800	.
chr10	27087800	27088000	.
chr10	27088000	27089400	.
chr10	27089400	27094400	.
chr10	27094400	27096000	.
chr10	27096000	27097600	.
chr10	27097600	27101000	.
chr10	27101000	27105000	.
chr10	27105000	27109800	.
chr10	27109800	27110400	.
chr10	27110400	27112600	.
chr10	27112600	27113400	.
chr10	27113400	27114000	.
chr10	27114000	27114800	.
chr10	27114800	27115400	.
chr10	27117000	27117600	.
chr10	27117600	27118400	.
chr10	27118400	27119400	.
chr10	27119400	27121800	.
chr10	27121800	27122200	.
chr10	27122200	27125400	.
chr10	27125400	27126800	.
chr10	27126800	27127600	.
chr10	27127600	27128200	.
chr10	27128200	27128600	.
chr10	27128600	27129800	.
chr10	27129800	27130200	.
chr10	27130200	27131400	.
chr10	27131400	27134400	.
chr10	27134400	27136200	.
chr10	27136200	27137400	.
chr10	27137400	27141200	.
chr10	27141200	27141600	.
chr10	27141600	27142000	.
chr10	27142000	27144000	.
chr10	27144000	27145000	.
chr10	27145000	27145600	.
chr10	27145600	27148400	.
chr10	27148400	27148800	.
chr10	27148800	27150600	.
chr10	27150600	27152000	.
chr10	27152000	27157000	.
chr10	27157400	27158000	.
chr10	27162000	27184400	.
chr10	27184400	27185400	.
chr10	27185400	27188200	.
chr10	27188200	27189600	.
chr10	27189600	27196000	.
chr10	27196000	27196800	.
chr10	27196800	27216600	.
chr10	27216600	27217000	.
chr10	27217000	27224800	.
chr10	27224800	27226400	.
chr10	27226400	27227400	.
chr10	27227400	27227600	.
chr10	27227600	27227800	.
chr10	27227800	27229200	.
chr10	27229200	27236000	.
chr10	27236000	27242400	.
chr10	27242400	27248800	.
[truncated: 167,763 more rows]
