# Supplementary material for: Chromatin profiling and state predictions reveal insights into epigenetic regulation during early porcine development
Source: Epigenetics Chromatin. 2024 May 21;17:16. doi: 10.1186/s13072-024-00542-w (PMC11106951; doi:10.1186/s13072-024-00542-w)
Supplement: Supplementary file 7 — Supplementary Material 7 [file 13072_2024_542_MOESM7_ESM.bed]

track name="Expanded_PTr2_10" description="PTr2_10 (Emission ordered)" visibility=2 itemRgb="On"
browser position chr1:1-274331
chr1	0	274330400	10	0	.	76200	274330400	204,153,255	753	0,1200,1400,800,1200,1600,4600,800,1600,1200,3800,2200,1200,9400,2400,5600,1200,4400,2600,5200,4200,15800,1000,3200,800,1600,800,1600,4800,800,4000,3000,2600,3400,5000,18000,6000,2200,4800,3000,4200,1600,3600,400,9000,9800,16200,2600,11800,4000,2600,7200,2800,6200,2200,3200,4400,600,6400,3400,2000,2000,4400,6000,4800,600,2200,4200,1400,800,600,5000,1200,3200,1600,1200,1800,9800,2200,1400,2200,280…	0,76200,80000,83800,96400,100800,194600,203600,210400,218000,238400,296800,303000,315600,345200,350800,366000,371400,416400,419600,427200,464600,487200,631200,660000,704800,1094800,1147200,1330400,1358600,1404400,1411000,1434600,1440400,1453400,1478000,1501200,1525200,1974400,1985400,1990400,1996600,2019800,2024200,2030000,2043200,2055000,2078400,2131000,2181600,2197400,2204200,2227800,2249000,22…
chr10	0	69359400	10	0	.	395600	69359400	204,153,255	521	0,1000,800,2000,600,800,400,200,1800,1800,800,1000,1400,2200,1200,1200,6800,1000,4800,2800,600,600,12800,2600,2200,1600,1000,4200,3800,1400,2200,3600,10600,1600,8400,1800,3400,3600,8600,3200,5000,2200,5600,8600,15400,11200,1000,1400,12200,1400,200,13200,1400,5000,2600,12400,8800,200,3400,5800,5200,15400,4600,8600,4200,7200,9800,20800,29000,10400,4600,2000,3000,800,2200,400,18200,6400,13800,8600,3…	0,395600,1304800,1530400,4818200,5460800,5664200,5665400,5694400,6295000,6470000,6622000,6675000,6940000,7121600,7365800,7369000,7476200,7553800,7561800,7588800,7591400,7593800,7829200,7852800,7884200,7888000,7929200,7971200,7988600,7996400,8000400,8013800,8028600,8032400,8042000,8045800,8054200,8080600,8091400,8133800,8141000,8158000,8165600,8184600,8206400,9304400,9365400,9370200,9384200,938620…
chr11	0	79169800	10	0	.	7600	79169800	204,153,255	379	0,1000,1600,2600,1000,600,5600,4600,1400,2800,3200,5200,13800,1400,5000,2000,800,1800,5000,3400,600,2200,2000,2200,2200,5000,5800,4000,1600,4400,1000,2200,2600,1600,2800,800,600,1400,2000,2400,1400,3800,4000,800,1000,600,800,1600,1600,400,200,1200,5600,1600,2800,1400,8600,2200,200,1800,4000,6200,10200,7600,1200,1000,1000,4200,1200,200,2800,5400,4600,2200,3800,800,1000,7600,1800,7000,2000,12400,12…	0,7600,13600,19200,39800,93800,97000,111800,122600,148600,168800,193600,202200,225400,230800,245200,755400,781800,787400,817200,859200,1524200,1530400,1541800,1554200,1564600,1573400,1592800,1600000,1613800,1645800,1664200,1690400,1765600,1819600,2038400,2349400,2455000,2476200,2544400,2554000,2594600,2601800,2628200,2630400,2634600,2636600,2797200,2801400,2852400,2940200,3012800,3018000,3041000,…
chr12	0	61602600	10	0	.	1037200	61602600	204,153,255	749	0,1200,1400,4200,600,800,4400,1600,400,1400,2400,3600,4000,400,1600,19600,1200,8600,4000,8400,3200,4000,3400,1800,2200,11000,2600,1200,6600,23600,600,6200,1800,14400,3400,3000,5200,12800,9200,5800,15600,4600,45800,18600,2800,1000,60200,11400,1400,2400,40400,4400,10200,60600,40400,48200,1000,2000,4400,6000,15200,9600,41800,3200,1200,600,8400,6400,12600,800,12800,6400,5000,5000,1200,12000,2800,5400…	0,1037200,1573200,2035000,2270200,2347400,2363600,2371800,2379800,2464800,2533000,2541600,2551000,2559200,2568200,2595000,2617800,2628600,2640000,2652800,2663200,2670200,2688400,2697400,2701200,2708000,2720400,2752800,2781600,2789000,2816400,2823800,2847000,2854000,2871800,2878600,2894200,2902600,2922000,2934200,2942400,2968000,2975600,3026000,3050800,3056000,3059200,3122200,3714600,3735800,39972…
chr13	0	208334400	10	0	.	2358800	208334400	204,153,255	436	0,3400,200,400,2400,1200,3600,1200,800,800,200,6000,9400,3400,4200,600,1400,5800,4400,8200,1800,400,800,3400,1800,2400,800,800,1400,2000,1400,2600,1200,1200,600,10600,2200,1400,2400,3200,3600,200,2800,800,400,1600,2000,800,1400,1200,1800,2400,5400,1200,13600,2000,15200,200,1600,3200,1800,200,4800,2600,600,6400,200,1600,1000,10800,400,8000,1200,4600,1800,1400,1000,1200,1000,4600,1000,1800,1000,800…	0,2358800,2391400,2392000,2394200,3874000,3988400,4053800,4813000,5274600,10936400,14208800,14215800,14969000,22300400,22311800,22367800,22375400,22554600,22620600,22652000,22661400,23350000,23392400,23420800,23545200,23641400,23648000,23934000,23987600,24149800,24152800,24261600,24349200,24356200,25943800,26009200,26014600,26025400,26032000,26195200,26225000,26227800,26343400,27255000,27460400,2…
chr14	0	141755400	10	0	.	56400	141755400	204,153,255	1629	0,2200,3000,1200,2200,2000,1400,800,2800,2200,3600,2600,400,2400,200,800,2400,7000,12800,3800,6400,1400,1600,2400,800,4200,1000,1800,800,1400,2600,1200,2000,2600,3200,400,2800,600,11800,600,2200,4800,2200,800,2200,1200,800,3400,1000,5600,2200,4800,1000,400,14600,2800,5000,2600,7200,2000,4600,9000,2000,400,600,2000,600,1600,3600,2200,5200,5400,4200,4200,2800,2200,600,200,2400,1600,600,1200,2800,80…	0,56400,86800,346400,350200,373200,376600,382000,383600,412400,418600,432400,448600,457600,497400,583000,586200,599000,652600,1171800,1182200,1189400,1201400,1213800,1240600,1244000,1256600,1261400,1313400,1332400,1358800,1368600,1383000,1389600,1409400,1419600,1441200,1452800,1476200,1583800,1630800,1640200,1649600,1721200,1764400,1941000,1963600,1983600,2002400,2016200,2033000,2037800,2046200,2…
chr15	0	140412600	10	0	.	2632000	140412600	204,153,255	799	0,3000,1000,10000,1400,5200,2600,1000,2800,1600,800,2000,4600,600,2000,4200,1600,4000,1000,800,600,600,800,7600,4400,1000,2400,1600,800,600,2200,1000,11600,2000,1400,1200,5800,3200,1200,2000,6200,200,800,1400,1400,4400,6000,5800,10200,4800,1600,1400,600,1600,2000,1000,4800,1800,2000,22000,8800,3400,600,1200,2000,1400,5000,2000,1400,1800,6200,600,4400,1800,4600,4200,4800,1000,1200,400,5600,1600,32…	0,2632000,2645800,2688400,3040200,3266400,3314800,3335800,3341800,3354000,6497600,7496200,12950400,15040400,15042600,15655200,15661200,15663600,15687800,15695600,15730000,16027600,16069600,16101400,16116200,16129200,16134600,16959200,17115800,17149400,17205000,17240200,17259200,17306200,17342800,17411400,17456800,17476400,17496000,17502200,17537000,17945200,18110000,18163600,20244000,21364600,234…
chr16	0	79944200	10	0	.	367400	79944200	204,153,255	215	0,1400,800,2600,1200,800,800,600,2000,3200,6800,1000,3200,1600,2200,1600,3400,1800,2400,400,3800,600,1400,1800,1000,1400,1200,1200,3200,1200,2400,1800,200,3200,5000,6600,3000,1200,4600,2400,1400,4000,800,400,600,2600,2400,3600,800,5800,200,1600,1400,8000,1400,9000,1600,800,200,2400,1400,2200,200,400,800,2000,4400,2800,2000,6000,800,600,1200,1200,7200,2600,3400,2200,1200,3800,1600,1000,2200,2200,2…	0,367400,927600,961200,1519600,3386200,4417200,4792200,5593000,17531200,17931000,17945800,17987200,17992600,18006400,18017200,18022200,18034600,18040800,18051600,18060600,18070000,18083000,20571200,20758400,21275600,21296400,21313800,21329400,21342800,21355600,21364800,21927800,23401600,23411000,23420200,23571600,23766000,23777800,23829400,24431800,25851400,25855600,25930000,27244800,27246600,276…
chr17	0	63494000	10	0	.	264000	63494000	204,153,255	635	0,4600,1000,5400,3400,800,1200,400,2200,2400,1600,5000,1600,4600,2000,200,7200,4200,2200,1200,2400,2200,600,10600,9600,600,9600,3200,800,3600,21600,5200,200,1000,2800,800,600,400,2000,4000,1000,3400,1000,2600,200,2800,8800,3400,1600,12800,2200,5200,6000,2000,1600,800,6400,3400,1400,7400,2800,12400,600,2200,2600,1400,3400,8600,1400,8200,600,4600,20800,1800,4200,3600,800,600,7400,1000,3400,200,200,…	0,264000,270200,9314400,9497000,9513400,9975400,10269800,10280200,10587000,10753800,10758000,10767800,10773400,10780200,10784000,10787000,10796000,10812400,10817000,10822000,10830400,10840600,10843000,10860800,10874000,10905800,10937800,10948200,10963400,10970200,10995400,13553800,14243200,14270400,14382200,19198400,22564200,25793400,25881400,27207600,28166600,28196200,28212400,28215600,28218000,…
chr18	0	55982800	10	0	.	75000	55982800	204,153,255	897	0,1800,3800,7200,8000,1000,9600,9600,3000,5000,9200,35600,19800,1600,10000,3400,10600,19800,27200,38800,9600,11600,6200,1400,18800,17000,2000,1600,2600,9600,800,6400,6200,1400,3600,2000,3200,2600,6400,1200,5600,5800,1800,7400,9600,4400,15000,4400,1800,2400,29000,17000,5000,2000,1000,2200,7600,5800,2000,48600,23600,25800,800,9800,1200,17600,20000,1400,1000,18400,42000,8000,3200,14200,3000,1200,180…	0,75000,243200,271600,295800,307200,319400,341600,351600,355400,363400,378800,418000,439600,445000,458800,466400,477800,722800,756800,799200,813200,825600,834000,840000,864600,882600,884800,890800,894400,909800,911200,933600,948400,966400,974000,978800,984600,1002000,1011800,1021600,1035000,1045400,1061000,1081800,1104000,1110800,1129600,1137000,1143200,1152400,1187200,1208800,1214600,1227600,123…
chr2	0	151935800	10	0	.	0	151935800	204,153,255	798	0,3000,1400,3600,1000,22000,4600,8400,8200,3200,21400,4800,5200,3200,5600,5000,8200,200,2000,7400,200,400,2600,2800,2600,2600,3200,6400,3000,6400,1800,400,3600,7200,6200,16800,5400,6400,1200,600,2200,2200,16200,3600,2000,200,200,6000,14000,9600,1800,3000,2600,3400,600,3200,2400,1400,1000,1000,2200,600,1600,1600,13800,2600,2800,5000,6000,2400,5200,1600,800,800,4600,3800,1600,1000,1400,5200,3800,18…	0,0,91600,741800,770800,869200,897200,903600,916400,1084000,1094000,1115800,1125400,1134200,1151600,1159200,1171200,1214800,1220600,1223800,1232600,1233200,1240200,1393400,1398400,1406600,1421200,1427200,1441000,1451600,1460600,1468200,1481000,1504000,1512800,1669800,1696800,1704200,1720400,1723200,1746600,1778200,1785200,1810200,1818600,1821800,1822200,1848200,1861200,1878400,1892400,1895600,190…
chr3	0	132848800	10	0	.	26600	132848800	204,153,255	913	0,10000,2600,7800,5800,1000,5000,5000,3000,5800,400,4200,2200,1200,4000,55200,18600,20400,9000,3400,3800,400,1600,800,2600,2600,2200,5000,11600,2200,2200,6600,2000,2000,1600,5200,2800,6600,3800,3800,2200,200,1400,5400,400,2000,8400,2800,2200,2600,2000,10000,4000,3400,2000,800,600,200,4800,7000,1200,12200,3400,13800,1800,9600,23600,12400,2400,800,1200,1600,9200,13400,20400,2400,4000,5800,800,2800,…	0,26600,49000,69600,109800,121000,205400,211200,232600,238600,245200,248800,388600,397000,416000,776400,835000,855200,892800,908400,916000,924200,1010800,1082000,1096600,1104200,1108200,1116600,1126400,1139200,1143000,1149000,1165800,1176000,1197200,1208600,1220400,1679800,1691000,1704600,1721800,1755000,1755800,1760800,1774000,1776400,1792000,1939400,2153000,2161000,2172000,2186400,2197200,22152…
chr4	0	130910800	10	0	.	443000	130910800	204,153,255	610	0,3800,800,6200,7000,2600,7000,9400,3600,1800,5200,10600,4200,1000,600,200,2800,42000,18600,1600,4600,1000,3600,12000,5800,3400,2400,2200,1400,2400,2000,5600,400,400,3400,3000,1400,1200,3800,1000,3800,1000,8200,2000,600,2200,4600,7000,4800,600,3000,6000,7200,10800,3200,4400,1600,4800,4200,3200,3200,6400,1000,30400,2200,2800,600,4600,400,3000,3600,3600,1000,800,1000,400,1600,800,1600,1000,8200,340…	0,443000,668600,1094800,1248600,1258800,1273000,1293600,1321600,1337800,1356400,1365600,1392200,1405000,1440800,1508200,1514000,1518200,1562600,1607800,1610200,1631000,1647400,1655800,1674000,1692800,1732200,1790200,1803600,1823600,1849600,1854800,1876600,1885600,1918000,1923400,1956000,1962800,2009400,2017800,2049000,2071400,2084600,2121800,2176400,2196600,2203800,2209800,2221800,2227800,2247800…
chr5	0	104526000	10	0	.	31800	104526000	204,153,255	1065	0,2600,2200,2400,4200,3200,2800,9000,5800,600,3000,6600,3800,8600,24000,3400,2000,2000,10000,8400,200,3200,4600,2000,2000,9400,4000,800,1600,3800,4000,1600,2400,1400,2000,1800,3000,1000,600,1600,800,3000,1200,1600,2400,3600,1400,800,9400,1400,2200,2600,4000,13200,11200,8200,2600,2000,9000,2800,1400,2800,2200,4200,2600,6600,600,2200,4200,2000,1600,6800,4000,1000,2000,3400,400,15200,4200,12600,3140…	0,31800,37600,43000,47400,56600,63600,70000,79600,89400,93000,133600,164800,171000,187600,212600,548600,562600,567600,590800,601200,602800,630000,816600,825600,830400,849400,857000,864000,877800,885600,897200,933000,937000,958600,966200,1001400,1171400,1173600,1235200,1320000,1347800,1638200,2392600,2793000,2809200,2816200,2819800,2843000,3316400,3346600,3358400,3367400,3405400,3423600,3437800,34…
chr6	0	170843400	10	0	.	45800	170843400	204,153,255	1164	0,1400,600,1800,10400,3600,3600,3600,4200,2200,14000,2200,1800,11000,6000,2600,6000,5200,8000,2000,4600,5600,600,3000,1600,9600,2000,1200,5200,1200,7400,2800,1800,6200,2800,8800,5400,16400,1400,7200,1800,200,6000,3200,600,10200,2600,3200,2400,1200,2600,2200,800,4800,3600,10800,200,200,1800,2600,26000,5800,17400,7000,800,2600,2200,1600,6000,8800,200,3200,600,4000,10600,6800,2800,2200,3200,1400,112…	0,45800,639400,649000,727600,742800,751600,758200,767800,776200,779200,806200,820000,824400,1161600,1180400,1214400,1224200,1239000,1263800,1267400,1276200,1288000,1290400,1318400,1325400,1351600,1357400,1404600,1517800,1528400,1695000,1705400,1708600,1716200,1724200,1740600,1752800,1795000,1808000,1830600,1944200,2046400,2059600,2063400,2067000,2109400,2113400,2117600,2135000,2138200,2180200,218…
chr7	0	121844000	10	0	.	0	121844000	204,153,255	759	0,1400,3400,11400,28000,3400,2600,2400,1000,9000,600,1200,4800,9200,5600,1000,1000,10000,6200,2200,1600,3000,600,4000,1200,2000,2000,2000,2800,2400,2200,1000,1200,4200,4400,600,5600,1400,25000,3000,600,5600,2200,2600,3600,6000,800,3200,3000,10200,6000,1000,5000,6600,5200,5600,1800,7400,1800,3400,7000,13000,6200,9800,5200,10000,3400,9600,16000,600,10400,6200,2200,4000,1200,2200,5600,3400,9800,1400…	0,0,2800,108000,121000,150000,154600,159800,164600,166000,179000,181600,354800,360400,374400,381800,385400,389800,400600,415800,421200,425200,436000,446400,464000,470000,474600,486600,499200,504200,509600,548400,586600,638400,663800,686400,688000,697000,701000,728200,748600,753400,784200,805000,832000,841400,1316400,1322200,1327200,1334000,1348800,1356600,1361200,1368000,1377400,1394800,1402800,1…
chr8	0	138966200	10	0	.	59800	138966200	204,153,255	398	0,3800,13200,1600,6400,4000,200,3200,5400,7200,14800,3800,8600,4000,4000,15200,8600,9400,4000,2800,2200,2600,9800,7000,4800,2800,1400,5600,14000,1600,6400,3400,27800,5400,1400,800,2800,5000,800,13600,1000,4800,2000,1400,7200,3800,2200,5200,2200,1800,4200,2800,1800,6400,6200,3200,6000,17800,4200,3400,5800,2800,2200,1000,25200,4000,22000,400,7000,2800,400,2200,1400,7600,200,200,1400,7000,4200,7600,…	0,59800,65600,82400,222800,405000,420600,425600,434400,452200,501000,518800,606000,637000,645600,666200,691000,708000,720000,724800,730000,1052600,1061800,1072800,1080000,1089800,1093600,1102000,1115200,1232200,1234600,1252000,1260800,1294800,1301000,1313000,1315600,1322200,1340200,2149800,2166200,2169200,2177200,2185600,2187800,2201000,2214000,2216600,2224400,2229600,2234200,2251400,2278400,2282…
chr9	0	139512000	10	0	.	390800	139512000	204,153,255	718	0,400,4000,1400,3000,3400,1200,800,1800,5000,18400,1000,1600,6800,3400,4600,2400,400,1000,1600,1400,3600,400,9600,2600,200,800,3600,2800,1400,1400,3600,800,1000,1600,1200,4200,8800,2000,8800,200,1400,4400,4000,1600,2200,200,600,1600,3800,11200,3400,4400,800,200,600,12200,5200,3400,1400,400,800,4200,5600,4600,2400,5600,2600,4000,1200,3800,3600,1800,3000,1200,200,800,400,1000,2800,1200,600,6000,100…	0,390800,397600,410800,422800,482400,486600,780400,784200,786800,796000,817200,821600,838000,864600,871800,888800,899400,915200,918400,932800,986200,1006000,1022400,1035400,1038600,1039400,1181400,1195000,1212000,1226200,1268200,1411000,1850800,1858800,1943800,2150400,2155800,2174200,2182200,2196400,2197400,2212200,2218800,2230200,2274200,2323200,2480000,2496800,3087200,3096200,3109800,3116400,31…
chrX	0	125939400	10	0	.	3879200	125939400	204,153,255	22	0,4000,1800,4600,800,600,2200,3400,1600,800,800,2200,600,800,1200,1800,1000,4600,4200,2800,9600,1	0,3879200,5736200,21071200,35219600,35361000,84652000,89215600,111488000,112167200,122705000,122709400,124058400,124079800,124084000,124154800,124174800,124210600,124221000,124407400,124563000,125939399
chrY	0	43547800	10	0	.	7970200	43547800	204,153,255	3	0,1200,1	0,7970200,43547799
chr1	0	274330400	9	0	.	45800	274330400	255,255,0	1797	0,30400,2600,2400,11800,3200,8800,400,6000,6000,19200,1800,400,20800,6200,4000,11400,20200,3200,9600,4200,22000,10400,600,2400,21000,9800,6800,20600,44400,18200,3400,44000,25800,31800,42600,22000,6800,22200,45600,89800,13400,25200,12400,79000,23400,45000,2600,20600,3200,9600,19600,5200,18000,13600,400,3000,5000,40200,6200,2000,2000,5000,7800,800,5400,4200,2000,7200,400,10600,9600,3800,10600,11800…	0,45800,77400,81400,84600,97600,102400,203200,204400,212000,219200,242200,253000,269000,290600,299000,304200,325000,347600,356400,367200,375800,406000,419000,424800,431400,454800,480400,488200,586800,634400,656600,660800,706400,746000,782800,826800,893000,917000,950600,1005000,1095600,1110200,1181600,1251400,1335200,1359400,1408400,1414000,1437200,1443800,1458400,1496000,1507200,1527400,1823000,1…
chr10	0	69359400	9	0	.	212000	69359400	255,255,0	921	0,4200,26000,6800,25000,9400,65000,7400,27000,9200,10400,9400,3200,15000,79400,8000,28000,6000,31200,19200,25000,14400,48800,11400,3800,13200,2000,16600,2000,3600,6600,10800,50400,13400,82200,800,28800,3400,20800,113400,102800,40800,7600,7000,20000,13800,18000,2400,19200,30000,15000,263600,46800,33400,58600,21200,39200,31400,47200,31800,2000,100400,14600,61200,3200,13800,9200,2000,1800,13000,3800…	0,212000,241400,318400,370600,396600,423400,494400,530600,628800,1241000,1295400,1305600,1349800,1397800,1522400,1532400,1590000,1661400,1748400,1785600,2953400,3312800,3626000,3976000,4154000,4798200,4801600,4818800,5325000,5367800,5450000,5461600,5531200,5582000,5664600,5665600,5696200,5722400,5851200,6077200,6191600,6233000,6288000,6296800,6399800,6452000,6470800,6602800,6623000,6660000,667640…
chr11	0	79169800	9	0	.	0	79169800	255,255,0	688	0,7600,5000,4000,18000,53000,2600,9200,6200,24600,17400,21600,3400,9400,4000,9400,41400,19000,25600,3800,24800,38600,1800,18600,6200,12800,4000,9400,8600,6600,3800,13600,3200,12200,27600,17400,24000,15800,200,53800,35000,16800,34200,179800,30600,20400,7600,84600,91200,2400,6800,600,10800,11000,15000,19800,65200,7200,39200,3400,22400,1400,3200,1400,22800,6000,2600,25800,9400,17000,15200,22000,7240…	0,0,8600,15200,21800,40800,94400,102600,116400,124000,151400,172000,198800,216000,226800,235800,247200,736400,756200,783600,792400,820600,859800,881600,933000,1511400,1526400,1532400,1544000,1558000,1569600,1579200,1596800,1601600,1618200,1646800,1666400,1693000,1709400,1711800,1767200,1802800,1822400,1858600,2039200,2085800,2113000,2135400,2225800,2329600,2336200,2348800,2350000,2388000,2440000,…
chr12	0	61602600	9	0	.	450200	61602600	255,255,0	1092	0,12600,9200,4000,2800,13800,5400,9800,20800,16000,11800,18800,12000,11000,22200,12000,8000,22200,11200,6200,5600,15400,3800,6400,2400,8600,11200,48600,6400,6200,1800,3400,1800,1200,13800,3200,9600,2800,3200,2000,3800,14200,5600,2000,4600,1400,4600,12800,7200,5200,800,3800,6800,17000,5200,3400,3400,12600,3200,6600,3000,2400,10000,3000,4600,6200,2400,2200,2800,5000,6000,4000,5400,12000,11200,3800,…	0,450200,477800,494200,507600,733800,898200,1027400,1039000,1149600,1239000,1420200,1458400,1562200,1574600,2012800,2027000,2039200,2259000,2270800,2341800,2348200,2368000,2373400,2380200,2425800,2453600,2466200,2526600,2535400,2549200,2555000,2566400,2569800,2581200,2614600,2619000,2637200,2649600,2661200,2666400,2674200,2691800,2699200,2703400,2719000,2723000,2740000,2754000,2776400,2788200,281…
chr13	0	208334400	9	0	.	350000	208334400	255,255,0	1139	0,600,15600,17400,8400,6400,20600,18400,3000,400,57200,12800,29200,400,1800,39800,9000,12000,400,9200,30000,7200,48200,44000,60000,91800,1400,11600,21400,17200,8600,10000,6800,1800,4600,13200,200,4000,29800,200,10600,10200,3000,200,800,1800,17400,4600,13000,20000,22800,5600,5000,10200,22400,17000,3200,15000,9600,67400,10600,17000,10000,16000,10600,1200,11200,1000,200,200,28200,13400,14000,12200,8…	0,350000,370600,687000,879800,952600,964000,1088000,1819600,2017600,2119800,2346000,2362200,2391600,2392400,2396600,2678200,2737000,3144000,3741400,3823200,3866800,3875200,3944400,3993800,4055000,4811600,4813800,4866800,4992800,5094800,5222000,5267800,5275400,5302200,5398400,5411800,5418800,5983600,6118400,6542200,6806600,6839400,6842800,6843800,7249600,7295000,8136200,8608200,9483400,9550200,961…
chr14	0	141755400	9	0	.	29600	141755400	255,255,0	2683	0,26800,28200,39000,27600,1800,20800,1400,4000,800,20200,5400,3400,10200,13600,8600,37400,14200,45400,21000,2400,10400,46600,9000,3200,6600,800,10600,10800,24400,2600,8400,3800,25400,12800,200,6800,18200,4000,16000,7200,13200,4600,17200,7000,15600,200,4600,3600,5200,7800,2800,70800,22600,3600,15600,7200,4600,37200,24800,42400,174400,21400,19200,15400,12800,11200,2600,3600,9000,9800,1800,15400,122…	0,29600,58600,89800,318800,348400,352400,375200,378000,382800,386400,407000,415200,422200,435000,449000,460000,497600,515200,562000,583800,588600,606000,665400,1168600,1175600,1188600,1190800,1203000,1216200,1241400,1248200,1257600,1263200,1291600,1306200,1306600,1314200,1333800,1342800,1361400,1369800,1385000,1392200,1412600,1420000,1441000,1444000,1449200,1453400,1459600,1473400,1488000,1561200…
chr15	0	140412600	9	0	.	85200	140412600	255,255,0	1605	0,24400,7400,32800,22000,8200,48400,1400,5600,107000,10800,41600,126600,26600,8000,45400,14200,56000,10600,1200,200,8000,43200,18400,5000,9400,60000,18000,3800,4400,50800,24200,4600,2400,30200,6000,59400,85800,25000,32800,81800,5800,4000,137800,10600,6000,2400,6200,5400,600,5400,15800,9000,800,9800,14400,6400,14600,2000,6600,11400,31200,68800,54400,70000,13600,22400,12800,8800,13600,2800,23800,31…	0,85200,324400,586400,619800,673800,701800,1708200,2415200,2525000,2635000,2646800,2698400,2867200,2978400,2994800,3041600,3080400,3199200,3211600,3213400,3258400,3271600,3317400,3336800,3344600,3355600,4796000,4994800,5378400,6113800,6216400,6493000,6498400,6553000,7038600,7086400,7192000,7282600,7330600,7403600,8171400,8426800,8503200,8790200,9606000,10264400,10627400,10648000,10655000,10763000…
chr16	0	79944200	9	0	.	341200	79944200	255,255,0	577	0,26200,161000,25200,34200,4200,3800,41400,1800,6400,26800,6000,3800,14800,22200,34600,74200,38600,600,18600,7000,2200,17400,29400,30200,14200,9600,31200,6600,2600,4400,7200,10000,5400,10600,68800,42800,58000,1800,6800,3000,9200,12000,1600,4800,10800,156200,2400,59200,1800,5400,40400,2200,12200,8600,3400,9000,4400,8400,8600,5600,12400,11800,35200,12200,7400,21800,59200,101600,34000,30000,10600,13…	0,341200,368800,535400,649200,705200,764000,886200,928400,954800,963800,1033600,1088000,1126200,1260600,1291200,1385600,1481000,1520800,1521800,1647200,1718000,2559800,3255400,3356000,3387000,3473200,3931800,4005600,4418000,4432200,4455800,4532800,4786800,4979400,5446000,5550200,5595000,9950600,9958600,10577800,10975600,11840400,12090400,13898200,17520400,17534400,17718400,17871800,17937800,17940…
chr17	0	63494000	9	0	.	262600	63494000	255,255,0	973	0,1400,1600,30000,4200,15200,1800,10800,13000,20400,5600,1600,13400,3200,62800,22600,12000,80000,25600,5400,13000,89800,23600,135400,13000,8800,19400,71400,155800,10000,25800,4000,11800,28800,32400,30800,31400,2600,4800,4000,2200,1800,2800,1800,2200,8800,2400,3800,6000,8000,1800,7200,3600,10600,6200,22400,7200,14400,3200,3600,2600,7400,600,1400,15200,12200,13000,51800,8600,26000,5000,6000,2400,44…	0,262600,268600,271200,340200,1866800,1985200,2571200,3034800,3049200,4496800,4704000,7131400,8690000,9008400,9153200,9221800,9234400,9319800,9491600,9500400,9514200,9616800,9649200,9838400,9881000,9956000,9976600,10114000,10270200,10282400,10323000,10491600,10510000,10554600,10589400,10722400,10755400,10763000,10769400,10778000,10782200,10784200,10794200,10800200,10803600,10814600,10818200,10824…
chr18	0	55982800	9	0	.	55200	55982800	255,255,0	1291	0,19800,15600,58400,13000,2000,24600,11200,5000,3400,11200,12600,400,800,3000,6200,3600,1800,3800,3800,4200,800,3800,14400,2400,6800,3600,4400,800,2200,4600,5800,1000,200,4400,1000,5800,600,16000,8600,16600,4000,2800,2600,14800,3400,8600,7800,4600,13800,13400,12600,2400,3800,3000,4400,6800,5800,4600,800,11000,1600,800,5600,1400,2200,5800,2600,600,2000,5400,2600,2400,800,22200,1400,2400,4200,1200,…	0,55200,76800,120400,209200,241200,247000,278800,290800,303800,308200,329000,351200,354600,360400,372600,414400,437800,441200,455000,462200,477000,497600,506200,720400,750000,795600,808800,824800,831800,835400,858800,881600,884600,886400,893400,904000,910600,917600,939800,949800,970000,976000,982000,987200,1008400,1013000,1027200,1040800,1047200,1068400,1091400,1108400,1125800,1134000,1138800,114…
chr2	0	151935800	9	0	.	3000	151935800	255,255,0	1530	0,5400,20800,400,200,11800,16600,7400,7800,5600,13400,10200,11800,11600,25400,3800,13000,4000,6000,1800,4400,8200,9800,6800,400,4800,3600,14200,2000,7000,8800,6800,5600,1200,1400,400,6600,9800,5200,7800,2200,5600,12000,2800,7400,7600,2600,5800,10600,19400,1600,22400,4800,20000,3400,13800,18000,10200,2000,9800,1600,22800,29400,4800,8800,4800,1200,200,25800,4600,1800,3200,4400,1400,8800,19400,9400,…	0,3000,8800,90200,91000,179800,197200,217400,397400,539600,656400,687400,713600,730200,745400,771800,795600,865200,891200,901800,912000,924600,1074200,1087200,1115400,1120600,1130600,1137400,1157200,1164200,1179400,1208000,1215000,1222600,1231200,1232800,1233600,1242800,1265800,1385600,1396200,1401000,1409200,1424400,1433600,1444000,1458000,1462400,1468600,1484600,1511200,1519000,1554200,1560800,…
chr3	0	132848800	9	0	.	22400	132848800	255,255,0	1679	0,4200,12400,18000,7000,2600,5400,4600,4200,800,16400,3000,800,3200,23600,7000,28400,6200,17800,4000,3400,1600,17200,6600,4200,4400,25800,4600,2400,12000,6000,13800,1800,2400,1400,3800,4800,1200,1600,3800,10200,8200,19200,9800,6600,13000,2600,13800,10400,4600,9800,10600,28400,3600,7800,2000,13600,7400,1400,9800,7800,4400,27400,5800,8400,12400,800,14000,36800,136800,1600,200,22400,40800,20800,3400…	0,22400,36600,51600,77400,107200,115600,122000,201200,210400,216200,235600,244400,245600,253000,344800,360200,390800,398200,420000,831600,853600,875600,901800,911800,919800,924600,1006200,1012400,1063600,1076000,1082800,1099200,1101800,1106800,1110400,1121600,1138000,1141400,1145200,1155600,1167800,1178000,1198800,1213800,1223200,1300800,1630800,1669400,1686400,1694800,1708400,1724000,1757200,176…
chr4	0	130910800	9	0	.	68800	130910800	255,255,0	1228	0,10800,4200,200,400,200,5600,4000,11800,1000,5000,9600,1800,31400,4600,18200,13400,3200,11600,13600,18600,12600,16800,4000,16000,8600,1600,13600,8400,9800,5200,4600,5600,1400,2400,26600,800,16200,15400,4800,6200,5400,2400,36000,55600,11200,18600,23600,3200,16200,8600,32000,2000,29600,5400,45400,4600,30200,18600,12200,29000,52600,19600,5000,1400,5000,1200,19400,2000,2600,6000,15600,2400,5200,2600…	0,68800,298400,427600,428000,428800,446800,664600,669400,684000,774400,906000,1093000,1101000,1142800,1156600,1235200,1255600,1261400,1280000,1303000,1325200,1339600,1361600,1376200,1396400,1406000,1427200,1441400,1465600,1476600,1503600,1508400,1516800,1560200,1581200,1609400,1614800,1632000,1651000,1667800,1679800,1690400,1696200,1734600,1792400,1805000,1826000,1851600,1860400,1877000,1886000,1…
chr5	0	104526000	9	0	.	28000	104526000	255,255,0	1847	0,3800,3200,3200,2000,3600,3800,3600,600,4000,600,1800,6600,22000,2000,10800,2400,2400,8000,1000,3800,11400,7000,41800,12000,3000,13200,2000,1400,24000,6600,13000,1600,7000,2800,9600,3600,6200,12200,4000,7600,34200,1600,20200,5600,33400,146000,6800,1200,16400,44200,60400,2400,27000,38600,3000,49000,14800,6800,12000,11000,58400,52400,27800,148800,14000,35000,117000,4600,10000,3000,3400,22400,21000…	0,28000,34400,39800,45400,51600,59800,66400,79000,85400,90000,91200,96000,108000,131600,140200,162400,168600,179600,211600,216000,234800,367400,506800,550600,564600,577600,599200,601400,606000,634600,702600,815000,818600,827600,839800,853400,857800,865600,881600,889600,898800,935400,938400,960600,968000,1004400,1164600,1172400,1174200,1191000,1236800,1317600,1320800,1350800,1421000,1542200,162340…
chr6	0	170843400	9	0	.	0	170843400	255,255,0	2119	0,26600,3600,16000,8400,8600,5200,6600,9000,8200,12000,4800,5200,3000,6000,4200,800,13000,11600,2400,22600,17800,7200,12800,14000,3600,3800,9600,2800,1600,200,3600,1600,4200,6200,1800,2800,16400,5400,6800,6400,3800,32200,10600,2400,14000,3000,9400,9200,14000,7600,1400,1400,5200,7600,6800,12800,4400,11600,6200,1800,14600,2400,11600,5800,7200,600,3000,1600,28000,1400,1000,15000,2000,13600,13200,340…	0,0,42200,47200,63600,161400,627000,632800,640000,650800,715600,738000,746400,755200,761800,772000,778400,793200,808400,822000,835400,989400,1154400,1167600,1183000,1210800,1220400,1229400,1247000,1250000,1252800,1260200,1265800,1272000,1281800,1288600,1293400,1302000,1320000,1335000,1345200,1353600,1358600,1394000,1409800,1496600,1514800,1519000,1535800,1681000,1697800,1707200,1714800,1719000,17…
chr7	0	121844000	9	0	.	1400	121844000	255,255,0	1420	0,1400,20000,12000,1600,1000,1200,2600,2400,400,4000,2000,10600,11000,800,4800,1800,2600,3400,800,9000,3200,2400,7800,9800,13600,4800,2600,10000,10600,2200,3000,36600,37200,44400,4000,21200,18200,1000,3400,2600,2200,17400,4200,25200,13000,4600,16200,200,1200,7600,2800,15600,5000,1800,3800,4600,1800,3600,1800,2800,12200,2400,400,9000,4200,800,2600,3200,800,4600,1800,3200,8200,2200,10000,2200,5200,…	0,1400,6200,96000,119400,149000,153400,157200,162200,165600,175000,179600,182800,342200,359600,369600,380000,382800,386400,399800,406800,418000,422800,428200,436600,450400,465200,472000,476600,488600,502000,506600,511800,549400,587800,634400,642600,668200,687000,693600,698400,726000,731200,749200,759000,786400,800400,807600,831000,847400,850600,1160200,1300800,1317200,1325400,1330200,1344200,1354…
chr8	0	138966200	9	0	.	51600	138966200	255,255,0	1042	0,8200,2000,3600,10400,14600,15400,1400,15000,5600,14800,11600,4800,5600,6200,600,3200,4600,3000,3400,5200,6200,22400,4600,16600,9600,8400,1200,1000,800,2400,17200,200,10000,6600,1200,200,5000,1000,7000,7600,21200,10400,800,11000,2800,1400,6200,800,7200,1800,3800,13000,5200,7600,23400,23200,3600,2800,2000,3200,6400,800,6000,9200,400,2600,3000,2800,13000,24200,2400,1400,5000,4000,5600,5800,15200,2…	0,51600,63600,78800,84000,97800,207400,229200,349800,377400,390200,409000,420800,428800,439800,451600,459400,496400,515800,522600,590400,599800,614600,641000,649600,681400,699600,717400,719000,724000,727600,732200,752400,1042600,1055200,1071600,1079800,1084800,1092600,1095000,1107600,1129200,1221800,1233800,1241000,1255400,1259400,1288600,1300200,1302400,1313800,1318400,1327200,1341000,1793600,19…
chr9	0	139512000	9	0	.	387400	139512000	255,255,0	1379	0,3400,6400,9200,10600,8000,48200,800,3600,6200,3000,4200,2800,3400,14800,19800,3800,12400,8200,15400,2200,12800,52000,16200,16000,3400,600,600,32000,95800,10000,14200,12800,40600,5600,5600,112600,20600,23000,7000,16200,18800,28400,8200,1200,9600,6000,5400,800,13400,2200,7400,42400,46800,38400,117600,16200,144000,12600,8000,44000,12400,200,400,17200,1800,5200,800,3200,10400,3200,14800,3200,2400,5…	0,387400,391200,401600,412200,425800,434200,485800,487800,774200,781200,791800,814400,818200,823200,844800,868000,876400,891200,899800,916200,920000,934200,989800,1006400,1032000,1038000,1038800,1040200,1085600,1185000,1197800,1213400,1227600,1271800,1278400,1298400,1411800,1827800,1851800,1860400,1925000,1945000,2142200,2154600,2164600,2176200,2191000,2196600,2198800,2216600,2222800,2231800,2276…
chrX	0	125939400	9	0	.	213200	125939400	255,255,0	147	0,9400,6400,15200,2200,13600,19400,36200,29600,3600,38000,1400,3600,8600,16200,5000,35400,2000,15200,11200,10600,4400,22800,78200,23600,8800,19800,2800,5600,12800,6600,4200,36000,8200,1800,10000,5400,15400,9200,2000,13400,54200,8200,39800,4800,4200,6000,6400,62000,23000,48400,8600,41600,48400,19200,9000,1000,5400,27800,29800,11800,12400,4800,22400,8000,10200,7200,17000,5400,20200,200,2600,5200,21…	0,213200,814600,3644600,3877000,3883200,3986800,4780600,5025800,5519400,5698200,5738000,6725000,7452200,7539200,7962600,8016200,8195800,8270000,9415600,9487200,9499600,9569800,10457400,12809600,13006000,13699400,13851200,13857600,14115400,14196000,14304600,14669600,17557200,17839400,19495800,21065800,21075800,26121400,33135000,33528600,33635200,34368400,34620200,34686000,34704400,34855600,3514920…
chrY	0	43547800	9	0	.	7967000	43547800	255,255,0	5	0,3200,1400,15200,1	0,7967000,7971400,8126000,43547799
chr1	0	274330400	8	0	.	252400	274330400	204,204,102	5	0,600,71800,25000,1	0,252400,253623000,253695800,274330399
chr10	0	69359400	8	0	.	19282400	69359400	204,204,102	11	0,2400,1800,600,32400,3600,14000,1600,3400,3000,1	0,19282400,19288600,19415400,19417000,19453600,19482600,24938200,25081400,44979800,69359399
chr12	0	61602600	8	0	.	2516200	61602600	204,204,102	4	0,3800,3200,1	0,2516200,61551400,61602599
chr13	0	208334400	8	0	.	25169200	208334400	204,204,102	8	0,3400,200,200,600,5200,2000,1	0,25169200,25173400,25173800,31563200,184085800,203332400,208334399
chr14	0	141755400	8	0	.	4824400	141755400	204,204,102	29	0,1150000,11600,200,44200,56800,65000,200,25400,6800,2400,800,200,4000,5800,4200,2200,3800,2600,600,200,200,9200,4600,3000,1600,1400,1200,1	0,4824400,6008400,6020200,6071000,6129800,6190800,6259000,6259400,7341800,20003200,20085600,20087000,31804200,38853000,48758800,49039000,51664400,59370000,75040200,87331000,87333400,87333800,102601200,107009000,109210800,132699200,137082600,141755399
chr15	0	140412600	8	0	.	0	140412600	204,204,102	23	0,5000,12600,400,1800,1200,800,800,1200,400,200,3800,1800,400,9400,6200,400,15800,6200,5200,11200,1400,1	0,0,21800,4008600,19755200,32194400,32197200,46085000,52392200,55496000,55498800,60163400,66500000,66502200,68211200,69535800,69542200,78244000,81893000,115667600,134013200,137522200,140412599
chr17	0	63494000	8	0	.	1204600	63494000	204,204,102	4	0,5000,19000,1	0,1204600,63399400,63493999
chr18	0	55982800	8	0	.	48800	55982800	204,204,102	13	0,2200,4000,9800,3600,400,200,7000,12800,1600,2600,5000,1	0,48800,31591400,31602800,31865800,31881400,31884400,32806200,42608000,43756400,45963000,47362800,55982799
chr2	0	151935800	8	0	.	10384400	151935800	204,204,102	11	0,5800,200,400,1200,800,3000,5800,6400,2200,1	0,10384400,13290600,13291800,13292800,13294600,27327400,27418400,27447200,122973000,151935799
chr3	0	132848800	8	0	.	4244200	132848800	204,204,102	8	0,1200,10200,3800,6400,2600,400,1	0,4244200,6916800,8750200,11063400,46593400,110551600,132848799
chr4	0	130910800	8	0	.	101213000	130910800	204,204,102	3	0,3800,1	0,101213000,130910799
chr5	0	104526000	8	0	.	22645000	104526000	204,204,102	272	0,66600,45000,4800,9000,1200,12400,50400,2400,81200,1200,75800,14600,6800,30200,8000,2200,2800,11800,27800,6800,31400,3200,389000,50000,31400,189200,173800,8400,113800,16600,8200,7600,138400,192400,87000,440400,112800,36200,200,93600,170000,135800,618200,51800,459400,53400,1600,36800,800,3200,45800,400,400,200,38000,200,200,5800,36400,41600,11200,200,200,14600,13000,22200,44200,102000,271000,9540…	0,22645000,22714800,22764800,22771600,22794600,22798800,22817600,22870000,22876000,22957400,22959200,23048000,23066400,23074800,23110400,23124200,23134000,23139000,23153600,23186400,23194800,23229600,23235800,23626400,23680000,23724000,23920200,24100000,24118800,24233600,24258600,24275600,24288000,24429400,24622200,24716800,25160800,25283200,25319800,25327200,25421000,25598400,25742400,26372400,2…
chr6	0	170843400	8	0	.	42879800	170843400	204,204,102	8	0,1400,3000,2000,10200,4000,600,1	0,42879800,50089200,50507200,56464000,56652600,170821800,170843399
chr7	0	121844000	8	0	.	47088000	121844000	204,204,102	5	0,2400,2000,2600,1	0,47088000,77159800,114580200,121843999
chr8	0	138966200	8	0	.	0	138966200	204,204,102	15	0,7800,400,15200,4200,25400,6600,20800,6400,400,200,400,400,2600,1	0,0,10600,14829000,15800600,41269400,41332400,41548000,41718800,69689000,69822200,69824200,69826000,69875400,138966199
chr9	0	139512000	8	0	.	1821400	139512000	204,204,102	6	0,6000,2200,12600,4400,1	0,1821400,4700000,5918200,5939600,139511999
chrY	0	43547800	8	0	.	8375400	43547800	204,204,102	25	0,200,9400,3600,1600,5400,6600,3200,1800,1000,52800,1400,3800,2200,5000,6200,7400,4400,6600,200,13600,600,2400,5000,1	0,8375400,8377200,25241800,25259400,25283200,25319400,40209400,41467000,41583600,41585400,41777200,42310000,42726400,42817600,42872600,42890800,42909800,42975800,42982600,43004800,43018600,43256600,43419600,43547799
chr1	0	274330400	7	0	.	13200	274330400	204,0,51	3287	0,2600,11600,6600,15200,7600,6000,13600,800,31400,3200,26400,57400,9000,34200,26200,14000,13200,4000,12800,39200,5000,9200,5400,1400,53800,8000,13600,21400,161200,26200,235400,221200,217600,117200,34600,89000,70000,27400,36800,17600,11000,12600,71200,26000,9000,4200,22000,84600,40800,29800,22200,36400,18800,26000,43800,12600,62600,154000,100000,63400,43400,34400,30000,20200,76200,54600,8000,26000…	0,13200,111200,244000,253800,398400,543600,732400,848800,860000,913800,1155200,1194000,1541000,1551400,1626200,1661200,1703600,1717600,1755000,1768400,1808400,1813800,1823400,1837200,1843000,1916400,2147400,2729800,2946400,3127200,3161800,3421400,3643600,3870400,4012200,4048000,4145200,4216000,4251400,4299600,4318600,4347200,4403200,4501200,4730600,4824000,5048400,5196000,5283400,5334400,5365000,…
chr10	0	69359400	7	0	.	0	69359400	204,0,51	741	0,212000,25200,51000,45400,17400,6000,28800,8600,8400,34600,24000,55400,19800,200,33400,18000,20800,39400,8400,38800,10400,7400,19800,33000,35400,29600,65400,55800,18000,24000,69800,17200,10000,39200,15600,149400,1800,242200,513000,345000,206400,55400,21000,8400,28400,151600,92800,174200,631000,1400,115800,387800,39200,75600,19200,37400,16200,10200,45200,112600,11600,26800,2800,13400,16800,3200,7…	0,0,216200,267400,325200,406000,488400,501800,557600,808800,827200,877600,945400,1010200,1044200,1044800,1078800,1108600,1148800,1198000,1256600,1308800,1320600,1330000,1364800,1487000,1560400,1596000,1692600,1767600,1820400,1844600,1937400,1955000,1989400,2029200,2045400,2195200,2197400,2440400,2967800,3361600,3570600,3637400,3681200,3701800,3731200,3883200,3979800,4167200,4800200,4820800,493720…
chr11	0	79169800	7	0	.	338200	79169800	204,0,51	727	0,12800,17800,13800,33400,16000,6800,14800,12600,27200,41000,30800,9600,46800,26200,35600,13400,30800,50000,14200,46000,24600,19600,22200,21400,7400,15200,27400,11800,18200,21000,4800,9000,35600,25800,36000,15200,12400,35000,8200,3000,21000,22000,6000,10000,4200,38000,12600,9600,14000,6600,23000,16800,15200,3400,43200,43600,18200,10200,13600,41400,14600,25800,16000,32000,64200,19800,61000,1600,28…	0,338200,631600,1267400,1440800,2069800,2106200,2120600,2317000,2360800,2661200,2886400,3260800,3582200,3637200,3691600,3820200,3839400,3889000,3958000,4157600,4291000,4386200,4708600,4939200,5063600,5225400,5241600,5270800,5314000,5363400,5384800,5405600,5415600,5456000,5612000,5657600,5673200,5729800,5767600,5777800,5796400,5827600,5854400,5866000,5876600,5881800,5931200,5968800,5978800,5993200…
chr12	0	61602600	7	0	.	0	61602600	204,0,51	545	0,52200,16800,12600,5400,9600,21000,5000,16000,8200,9400,9000,30400,17400,4800,5600,4400,13000,6800,5800,20000,29800,21000,17400,7600,25000,19000,14200,8600,22000,9800,35400,26600,24400,3400,15400,1200,7400,8800,5800,38200,16000,33200,200,24800,10200,14000,34800,2000,11200,5400,31200,43600,14600,600,3600,35000,6000,22800,14800,9200,12000,11000,25800,17800,3000,12800,4000,11200,10200,8000,17400,20…	0,0,52600,74400,87400,94200,104600,126000,163000,304200,498200,510400,618000,701200,718800,727400,762600,806400,877800,903600,924200,1165600,1342400,1537000,1554600,1596800,1677600,1729400,1807600,1829000,1851400,1866400,2097200,2167200,2277000,2391600,2434400,2727600,2767600,3454800,3476400,3520400,3542000,3683600,3758000,3829800,3890000,3907600,3942800,3962400,4411400,4746600,4888200,5024400,51…
chr13	0	208334400	7	0	.	0	208334400	204,0,51	2352	0,2200,144800,62600,400,300800,175400,4600,59400,5000,73800,20800,259600,200,45800,24600,96200,52800,19400,57200,13600,28600,56400,98000,169000,24800,21000,4600,29200,1400,23000,29600,32000,57800,106000,43000,27600,46200,16800,15600,43000,71800,21000,22000,24000,168400,75200,27600,5800,16200,68600,37800,24800,59800,41400,104600,84800,118600,35800,25000,36400,51400,130400,113400,315400,88200,12400…	0,0,141800,287400,350600,386200,704400,888200,893200,959000,1014200,1106400,1128400,1388200,1388800,1540400,1581200,1677800,1784600,1823400,1881000,1932200,1961200,2021800,2177000,2468000,2614000,2673600,2687200,2735600,2843400,2955800,3019800,3076200,3144400,3347000,3468400,3565800,3650000,3682600,3698400,3750600,3923400,4146800,4170000,4274200,4451800,4527200,4555200,4561400,4578000,4664000,471…
chr14	0	141755400	7	0	.	0	141755400	204,0,51	1752	0,16800,800,30200,3600,17600,3600,12800,8200,15400,21000,43200,9600,48200,800,48000,10800,31600,19200,14800,40400,18400,3800,5400,5800,21200,7400,2200,13000,17200,21200,12200,2600,9000,5800,30200,14600,27800,10600,10200,11400,47000,14400,32400,21800,14800,21600,11000,9200,57200,38000,4600,38200,18400,90800,25800,23800,600,15000,33000,22400,10800,11600,9400,24600,6400,5800,4000,25400,24400,16000,3…	0,0,144800,145800,176400,185200,203200,207200,249000,303400,674400,696000,766600,784800,835200,836400,892800,976200,1036600,1084400,1099600,1140600,1159400,1468000,1588000,1594000,1689000,2067600,2071600,2100000,2129800,2154000,2167600,2188400,2198400,2204800,2236200,2261200,2308600,2328000,2461800,2497000,2550200,2643200,2689800,2712000,2731200,2772200,3139400,3153800,3415600,3463200,3468400,350…
chr15	0	140412600	7	0	.	36000	140412600	204,0,51	2275	0,49200,9200,33400,38800,7400,12400,11000,34000,4600,18600,63000,5200,31200,1600,29600,48600,2200,33400,12600,2400,16600,19800,35400,200,42600,41800,13600,48000,2800,200,33400,15600,7000,7000,87400,57400,40000,74200,6400,85200,13600,11000,7200,14000,54400,10400,3600,10000,14000,36200,12800,25000,400,3400,21000,43400,24400,15400,10000,9000,25200,6800,70000,51600,20600,27400,16200,15800,26200,15800…	0,36000,142800,152400,195000,237600,254800,276000,288800,331800,339000,358200,422000,433000,464600,470400,501400,550400,553000,641800,654600,657200,682000,750200,785800,832400,896200,952400,989400,1038400,1042400,1063200,1096800,1120800,1128000,1135400,1245000,1303200,1361200,1436000,1442800,1529200,1543600,1555000,1569200,1598000,1661400,1672400,1678000,1688800,1737400,1791000,1807400,1832600,18…
chr16	0	79944200	7	0	.	0	79944200	204,0,51	877	0,3200,19000,20600,25200,3200,5600,88600,21800,54600,118400,24000,43000,16800,30600,34400,119600,8400,13600,45600,21200,106800,63800,258200,25600,147800,182800,1800,47600,42200,126600,361000,314000,71200,24400,11400,35400,3000,23000,38800,40200,33600,13400,29400,800,35400,2000,200,6000,57800,11600,19200,69800,240600,67800,28600,62200,34400,54000,20000,8600,45400,191600,35400,42000,12800,26800,202…	0,0,24000,53600,235400,338000,529800,560600,683400,709400,767800,930200,990600,1039600,1057400,1091800,1141000,1282800,1325800,1340000,1459800,1540400,1654200,1720200,1980400,2006800,2155000,2338200,2340600,2389000,2433200,2577200,2941400,3284800,3430400,3461800,3482800,3963000,3973200,4012200,4122000,4162800,4197000,4231000,4260800,4272200,4308000,4310600,4311000,4322200,4420600,4436600,4463000,…
chr17	0	63494000	7	0	.	0	63494000	204,0,51	675	0,262600,39000,140400,13000,3200,149200,42400,16200,14600,200,10200,50800,28800,40600,57400,64200,42400,18600,4200,5200,18000,131000,38000,25600,49400,16000,584200,24600,69000,20400,15000,23000,272600,219800,13600,187600,224000,218000,506400,2000,35600,85600,110800,3000,2600,12000,50400,1200,1800,76800,9000,23600,63600,44600,7000,4600,15800,17400,10600,3800,5800,35800,13800,11000,26000,53000,2680…	0,0,301200,344400,485800,547200,551800,701600,751600,768600,810400,811000,822200,919800,954200,1002200,1062600,1216200,1269800,1324200,1332400,1628400,1683000,1828800,1882000,1913800,1969200,1987000,2582000,2607200,2676800,2708600,2724400,2762200,3069600,3298600,3319600,3507600,3732800,3952000,4458800,4461200,4502400,4589400,4701000,4705600,4708600,4722600,4773400,4775000,4777200,4874800,4915800,…
chr18	0	55982800	7	0	.	0	55982800	204,0,51	866	0,48800,3600,28000,30400,19000,7800,600,23800,50000,9400,7600,6800,30800,15200,4600,6000,24600,20200,17400,1600,2800,55800,23200,16200,6600,40800,19400,29800,33600,1800,12000,5000,19000,9200,7200,4400,57600,14600,7600,9200,4800,18600,20200,8200,13800,41600,9200,12000,26600,16200,8000,200,19000,24600,4600,28600,18400,11000,4200,12400,15400,11200,21800,23400,15800,11000,43600,200,5800,3000,6000,120…	0,0,51600,92400,178800,222200,1519000,1528200,1797200,1833200,1907200,1917000,1936000,2430200,2461600,2477800,2556400,3098600,3518200,3819200,3875200,3881200,3987800,4057800,4237200,4307600,4705400,4935000,5113800,5297600,5749800,5940800,6017400,6210200,6591200,6634800,6642400,6655000,6723000,6756600,6779800,6795600,6800600,6973800,7147200,7418400,7446600,7514800,7525400,7640000,7676800,8190000,8…
chr2	0	151935800	7	0	.	77400	151935800	204,0,51	1556	0,11800,600,20400,9400,3600,10600,9800,200,15600,20800,200,9000,22200,31600,16000,3000,20000,12200,16600,11600,48400,18600,6800,12800,10000,12600,9400,47800,11200,18400,23800,12800,3000,11600,3400,20800,30800,44200,16200,44000,7400,19000,9800,18000,10400,30600,8200,28000,7600,55200,1000,5600,8600,6600,11800,6200,19600,7800,20800,16600,11600,16000,64200,19600,7600,60200,24000,9200,8200,10200,14800…	0,77400,116400,133200,166400,193600,239600,291400,381400,381800,405200,426200,447000,594000,623400,697600,725400,775600,808600,821200,939400,1025800,1322800,1353400,1541400,1608600,2163800,2210200,2305600,2360000,2389400,3018400,3166800,3228400,3232000,3603600,3638200,3659800,3694000,3844400,3985200,4063400,4082600,4105600,4149200,4299200,4322800,4363200,4555800,4671600,4801200,4920800,4922800,49…
chr3	0	132848800	7	0	.	0	132848800	204,0,51	1359	0,22400,22800,4000,3600,12200,60000,17600,17400,11400,10400,8000,24800,68800,27000,5400,15200,1600,16200,24600,200,8800,2600,2400,800,6400,19600,62200,3000,155200,11400,800,61600,22800,68800,43000,50600,800,9200,19000,11800,12000,20000,12600,19800,200,16600,25000,10800,26000,80200,12000,19600,17200,10800,19400,200,21000,15200,19200,20400,1800,18000,12600,29800,42800,79400,3000,32400,17200,19400,2…	0,0,84400,340800,356600,512800,535600,596600,616400,951400,983200,1014800,1236200,1303400,1431400,1625400,1857200,1889000,1946600,1963000,2106600,2107400,2394200,2398400,2401000,2424200,2471400,2511800,2577400,2619600,2826200,2837800,2854400,2965800,2994400,3082200,3240800,3641600,3834400,3894200,4003200,4029000,4286000,4425400,4459400,4479400,4480400,4597000,4631800,4861800,5137400,5521000,55448…
chr4	0	130910800	7	0	.	0	130910800	204,0,51	1578	0,28200,15000,400,19400,12000,8800,20800,200,9600,19400,22400,26000,10800,2400,11200,13000,2800,7800,18400,34600,1800,12000,1400,20200,19600,3200,20000,63600,13800,20400,9400,8600,35400,28400,9800,600,68800,22800,23400,29400,33600,92000,16000,34200,9400,10400,95000,41000,19200,847200,391400,97000,79800,68600,3600,22600,10000,126200,9000,5600,3800,7800,30200,13600,24800,49600,28200,31000,8600,1020…	0,0,33000,68400,114600,145800,187200,234800,321000,321400,389800,462200,521800,588400,624600,631200,642600,681200,749400,781800,853600,904200,1078600,1174800,1181200,1407600,1481800,2423200,2458000,2562400,2589800,2616200,2625800,3233000,3358000,3466400,3478000,3479200,3651400,4114800,4168600,4205000,4242400,4352800,4393000,4439600,4458800,4471400,4571600,4622200,4676600,5530000,5936800,6098600,6…
chr5	0	104526000	7	0	.	0	104526000	204,0,51	1493	0,4600,19600,9200,27000,30400,29600,14200,14200,20400,31600,118200,32200,75200,94200,50800,70600,10600,23800,16400,45400,67000,26000,12200,11200,13800,6400,79600,44200,10000,15200,12600,6000,17000,21400,15400,7000,13800,21800,32800,4400,2400,16600,2000,8600,27200,36800,34800,10200,5200,36000,34600,23400,2000,45000,39400,6000,5000,5000,7200,23200,10800,4000,400,17800,4000,7200,10400,23800,24800,50…	0,0,8400,222400,316600,447200,725800,759600,1150400,1297200,1389400,1424000,1591200,1646200,1733400,1838600,1947800,2070800,2109200,2281800,2312200,2511200,2710400,2955600,2968200,2989000,3004200,3044200,3146600,3198800,3271200,3622800,4052600,4162200,4981600,5074000,5689200,5755400,5771600,6240400,6274400,6587400,6688800,6820000,7256600,7292800,7459200,7681000,8004800,8020000,8214600,8253400,832…
chr6	0	170843400	7	0	.	26600	170843400	204,0,51	1748	0,15600,17200,11000,1000,15200,1400,4000,15000,10800,12400,15200,35200,19600,17400,21400,6400,3600,49800,14800,10400,5600,8800,12000,23400,105400,30800,6400,71800,52600,12000,187800,80400,23600,64000,28200,14200,89400,62000,19400,53200,64000,8000,6800,23200,38000,14200,16600,15200,10000,19800,14400,28800,22200,57200,5800,9800,124800,44800,26600,22800,2200,8400,34600,103000,53200,54600,84200,32200…	0,26600,190400,285800,626000,1119200,1789200,1821400,2012600,2028400,2575000,2661400,3039400,3075400,3201000,3883200,4044200,4051000,4209600,4259800,4302600,4315200,4642400,4655200,4706800,4935000,5041000,5073400,5104600,5180200,5275800,5295000,5491800,5650200,5687200,5792600,5851800,5868200,5985400,6050000,6077800,6172000,6236800,6245400,6273200,6297000,6387800,6615600,6741200,6858400,6890200,69…
chr7	0	121844000	7	0	.	26200	121844000	204,0,51	1371	0,13600,600,10200,55600,17200,77600,54400,1800,10400,55800,20600,19400,7200,10200,9400,9400,21200,29000,3800,3800,6200,43600,18800,400,7400,20200,21400,9600,8200,35800,32400,50000,14800,27000,9400,10200,13600,11400,26000,44600,23000,8600,25400,64000,13200,19000,19600,19200,34200,19400,35200,10000,10600,27800,35800,11000,39200,66000,7800,13800,37600,270400,26800,130600,26000,200,44600,18600,150000…	0,26200,64200,67600,886800,960200,1018000,1105800,1223600,1286600,1524600,1711000,1737000,1763200,1795400,1872400,1921200,1931000,2058000,2110000,2117000,2145200,2297400,2422400,2483400,2496200,2526600,2594600,2616600,2626600,2666400,2717000,2750800,2801800,2817200,2968600,3035400,3120200,3325800,3461000,3515600,4307200,4332400,4341400,4384600,4449000,4472200,4491800,4730400,4796000,4834200,48722…
chr8	0	138966200	7	0	.	196800	138966200	204,0,51	1597	0,8400,23400,11400,11200,15600,4200,3000,19200,21200,10200,28400,7400,12000,23800,4800,200,29000,17400,6200,6600,71600,90000,600,6800,28200,48800,21200,4200,24200,30000,21400,57000,5400,7600,16800,2800,6000,3600,6200,27000,34000,10800,17400,2800,4400,17800,35800,28400,89000,129400,23600,123200,8400,10200,1400,12000,58600,664800,1264000,85600,57800,37000,19400,73800,12000,58200,125800,29600,3600,2…	0,196800,230600,304000,366200,478600,595600,749400,752600,773000,1027600,1472400,1560400,1686800,1769200,1801200,1964200,1966600,2112200,2882800,2891400,3206600,3315400,3440600,3442400,3483200,3520800,3573800,3695000,3700400,3730400,3771600,3850600,4035600,4041400,4051600,4340800,4392800,4399200,4638400,4648200,4695000,4755000,4790400,5006800,5076000,5089000,5107200,5146600,5183200,5272800,546800…
chr9	0	139512000	7	0	.	0	139512000	204,0,51	1708	0,27200,17000,17600,3600,21600,18400,6800,14600,8000,389000,48400,66200,26600,61200,136200,24800,63000,63400,15800,24800,14800,11000,251000,298000,7400,12600,19400,24600,90200,218600,53000,14800,55800,280400,84800,80800,99200,45200,127800,8400,51200,39800,15000,11200,8000,28800,6600,12600,15600,26800,29800,15800,25000,200,13200,1800,10800,11200,11400,48400,87000,16600,12200,52600,24600,8400,28200…	0,0,27800,45000,91400,163800,188400,380600,516400,572200,1432400,1876600,1973400,2052200,2079600,2642400,2791200,2824000,2945000,3016800,3049800,3163800,3193400,3497600,3768000,4114800,4156800,4192400,4217000,4384000,4481400,4702400,4778000,4829000,4900400,5185200,5278200,5365600,5525600,5576600,5724600,5810600,5872600,6004800,6113400,6137800,6197000,6238400,6255400,6425200,6450800,6515800,671860…
chrX	0	125939400	7	0	.	16800	125939400	204,0,51	772	0,34600,21800,85800,185400,24400,78600,200,230800,58600,2823600,176400,90000,242800,15800,151600,359800,209000,307200,83400,1000,70800,133800,41000,216200,38800,166000,50200,376400,81000,32000,455400,15800,30200,78400,326800,75000,48600,94800,49200,232400,893800,60400,1800,43800,32200,29000,16000,27000,126600,16400,37800,21000,141000,29000,71200,24800,80400,730800,463200,140000,136400,50800,68800…	0,16800,102400,126600,224200,411400,436600,521600,522200,756000,821000,3659800,3896800,4006200,4250200,4267000,4419200,4816800,5055400,5363400,5447200,5448600,5523000,5657200,5739400,5956200,6129200,6296600,6348600,6728600,6907000,6942200,7402200,7422000,7460800,7555400,7887600,7967600,8051600,8197800,8286000,8521800,9426800,9497800,9526000,9592600,9678800,9722200,9809400,9881600,10015000,1005260…
chrY	0	43547800	7	0	.	0	43547800	204,0,51	65	0,192600,3173000,2427200,154800,546600,800,686600,117600,7600,12000,11800,10800,273600,9400,285400,3200,31200,109400,135000,97600,1600,196400,497000,78200,200,198600,325600,122000,44000,286200,218000,12022400,12400,2400,1341400,7600,1466800,13400,21200,2400,19200,14254800,32800,172600,416800,209400,810000,233400,103000,52400,75000,531000,8000,401200,33800,20400,8800,50000,50600,7800,232800,158600…	0,0,195400,3369800,5800800,5983600,6530600,6531800,7219200,7342200,7352000,7365800,7382600,7394000,7668200,7678200,7963800,7972800,8016600,8141200,8276800,8375600,8386800,8589000,9089200,9167600,9175600,9377200,9704800,9829200,9877000,10166200,10386600,22409400,22422200,22425000,23766800,23775000,25245600,25261000,25292400,25295200,25327000,39583800,39617600,39792000,40212600,40422400,41233400,41…
chr1	0	274330400	6	0	.	250600	274330400	0,102,0	3236	0,1800,400,600,400,200,600,1400,400,800,600,800,600,800,1200,200,400,800,600,600,800,400,400,400,400,200,600,400,400,400,800,200,200,400,400,600,2400,400,600,1000,1200,800,400,1000,600,400,600,400,400,400,200,200,800,600,600,2000,600,1000,200,800,800,600,200,600,1000,200,200,400,600,200,400,400,400,400,1400,400,400,200,400,400,400,400,1000,400,400,200,400,400,600,1200,400,400,600,400,600,2200,200…	0,250600,253400,397800,452400,539400,1154600,1550000,1595600,1622000,1660600,1675200,1689400,1716800,1721600,1724000,1742800,1749400,1754400,1767800,1807600,1813400,1831800,1916000,1924400,2003200,2011400,2170600,2547400,3643200,4215200,4739600,4740200,4763600,4791000,4807400,4821600,4828600,4858400,4868600,4869800,5364200,5437000,5642800,6148800,7024600,7032200,7427200,7479200,7487400,7592200,76…
chr10	0	69359400	6	0	.	566200	69359400	0,102,0	871	0,200,600,1800,400,400,200,1000,400,200,1600,1200,400,400,600,600,800,800,600,200,200,400,400,200,600,600,400,400,400,200,200,400,2800,1000,600,600,400,400,1400,1400,400,400,400,800,800,800,400,600,400,800,1000,400,400,400,400,1200,200,2400,200,200,1800,400,800,200,200,800,2000,400,1000,600,1600,1000,200,200,400,400,400,200,200,400,600,400,600,800,400,400,600,600,400,1200,1000,2600,600,1400,400,1…	0,566200,649000,730200,744400,796600,804400,817200,826800,901600,909400,944200,1030000,1044400,1078200,1206400,1319800,1328000,1329400,1820200,1844400,1937000,1954600,1965000,2028600,2044800,2194800,2197000,3570200,3672000,3672400,3680800,3699000,3730200,4936600,6232400,6267400,6270600,6271400,6273200,6333600,6337200,6345400,6347000,6433000,6520000,6996400,7670600,7682000,7709000,8248000,8255800,…
chr11	0	79169800	6	0	.	337600	79169800	0,102,0	655	0,600,800,1400,400,400,200,400,600,200,800,200,200,400,600,200,400,400,400,1800,200,200,1800,600,400,1000,600,800,600,400,400,400,800,2800,600,800,600,600,400,400,600,1000,1400,200,400,400,600,800,1600,200,200,200,600,400,400,600,1600,1200,400,1200,400,600,200,200,400,400,200,600,200,200,200,200,400,800,400,400,2200,400,400,600,2400,600,1200,200,200,400,600,800,200,400,600,1200,600,600,400,200,20…	0,337600,508200,509400,617000,649400,665600,942200,1116800,1325600,1488800,2661000,2838000,4042400,4050000,4058600,4660000,4703600,4938800,5003000,5011600,5088600,5269000,5362800,5384400,5414600,5532000,5580800,5611400,5648000,5656800,5672800,5685600,5764800,5775800,5786000,5853800,5860400,5862400,5865600,5876000,5880800,5929800,5968600,5978400,5992800,6005800,6029400,6032600,6493000,6533000,6560…
chr12	0	61602600	6	0	.	52200	61602600	0,102,0	852	0,400,600,400,1400,800,400,1000,200,1200,400,200,200,400,600,400,600,400,400,400,600,600,200,1200,800,600,800,400,200,200,600,200,200,800,400,1600,1000,600,1000,400,400,400,600,1600,600,200,600,200,400,600,200,600,200,1000,600,1400,400,400,1000,600,600,200,1000,400,600,600,400,800,800,800,400,800,400,200,600,800,400,1600,400,800,800,400,600,200,600,200,400,800,600,400,200,400,600,200,1200,400,200…	0,52200,69400,87000,92800,103800,125600,179000,244000,246400,261800,281400,283200,303800,382600,389400,399200,433800,519400,617600,662800,692800,718600,726200,733000,884600,914200,1514400,1554400,1646200,1658000,1706000,1706400,1816200,1851000,1861200,1901800,1978000,1993600,2008800,2077400,2123800,2231600,2233800,2280400,2298400,2425200,2649400,2735000,2767000,3192000,3196400,3369000,3372600,340…
chr13	0	208334400	6	0	.	2200	208334400	0,102,0	2366	0,600,14400,400,600,200,200,200,20200,2400,96200,400,600,1200,200,400,200,400,600,400,800,400,1400,200,400,400,200,400,400,400,600,200,200,1000,800,600,1000,200,200,200,200,200,200,400,400,400,200,1200,400,200,600,1000,600,400,400,2000,200,400,400,200,600,400,200,200,1200,600,1000,200,400,600,1000,400,600,400,600,1200,1400,1000,1400,600,200,400,600,1000,400,800,200,200,400,1000,1000,1000,1000,600…	0,2200,3200,18200,19400,20400,21000,21600,22200,42800,45600,892800,1011600,1127200,1388000,1388400,1538200,1677400,1765400,1804000,1822600,1880600,1926800,1932000,1960800,2492800,2550200,2635000,2644200,2673200,2734800,2843200,3019600,3250400,3337400,3460600,3552000,3612200,3698200,4169000,4169800,4198400,4527000,4554800,4561000,4577600,4646600,4659600,4711000,4736200,5343200,5553200,5667600,6101…
chr14	0	141755400	6	0	.	16800	141755400	0,102,0	2819	0,1600,400,1200,200,400,200,600,400,400,1400,1400,600,600,400,400,600,400,200,800,600,1200,2200,600,400,600,400,200,1000,600,200,400,800,400,800,1000,600,1200,200,200,400,1200,600,200,600,400,1000,200,400,200,400,400,600,400,400,600,600,400,1200,1000,800,400,1000,1000,4200,600,400,600,1600,400,800,200,400,1600,400,600,600,400,600,400,800,400,200,2400,1200,1400,1600,1200,200,600,3400,400,3400,1200…	0,16800,25600,143600,145600,176000,181200,184600,202800,206800,247600,257200,302800,695400,739200,776200,833000,836000,884400,892000,948200,1007800,1012800,1083800,1099200,1140000,1159000,1163800,1458600,1467400,1593800,2129400,2166800,2170400,2181000,2197400,2204200,2235000,2259200,2261000,2327600,2460600,2473200,2496800,2549600,2592600,2641800,2643000,2675600,2689400,2711600,2730800,3148600,315…
chr15	0	140412600	6	0	.	6200	140412600	0,102,0	3115	0,14000,1600,800,600,600,400,1400,2600,400,2800,800,1000,600,400,800,600,1600,200,800,600,800,1000,400,600,400,600,400,600,400,400,600,200,200,200,200,400,1200,1000,800,200,1000,200,400,800,1000,600,1200,1000,600,400,1200,800,400,2200,200,400,400,1000,600,200,600,1000,600,800,600,1400,1000,200,2400,400,800,800,400,600,600,800,400,600,200,1600,400,400,400,200,600,200,400,200,1000,200,1800,400,400,…	0,6200,34400,109600,122200,126400,130200,133000,140200,152000,234800,245000,253800,267200,275600,287000,288200,322800,336400,338200,357600,421200,427200,430200,432400,464200,466400,500000,500800,550000,552600,619200,654400,657000,785600,786400,938000,988200,1037400,1062400,1096600,1119800,1127800,1135000,1302400,1343200,1346000,1355800,1360200,1435400,1442400,1528000,1542800,1554600,1567000,15832…
chr16	0	79944200	6	0	.	3200	79944200	0,102,0	720	0,1200,4600,8200,400,1000,400,400,1000,600,600,800,400,400,600,800,1000,600,200,1000,200,400,400,200,400,600,600,1000,600,400,600,400,600,200,1400,1400,400,1600,400,400,600,400,400,400,3000,800,200,200,400,600,400,4800,1000,800,600,200,200,1200,400,200,200,800,400,800,800,600,600,3400,200,800,600,800,1600,400,600,400,800,200,1600,200,200,400,200,400,600,800,1000,200,400,600,600,1200,600,400,400,4…	0,3200,10000,15000,114400,211800,273200,337600,1056400,1339400,1979800,2006000,2154600,2337800,2340000,2388200,2431200,2432600,2938200,3419400,3454800,3604600,3856000,3996200,4069600,4162200,4196400,4210400,4230400,4260400,4261600,4307600,4310000,4310800,4317000,4320800,4380000,4388800,5172800,5728200,5755400,5795600,5807200,5841200,5844000,5857600,5911000,6026000,6058000,6071400,6104200,6112400,…
chr17	0	63494000	6	0	.	498800	63494000	0,102,0	756	0,400,400,600,800,600,200,1400,800,200,400,1000,800,200,400,600,400,400,2800,4000,1800,400,600,2800,2200,400,200,400,200,200,400,200,600,200,400,200,600,1000,600,400,200,400,400,1400,400,400,400,400,400,400,800,400,400,400,1400,400,2400,200,400,800,1000,400,1000,400,400,2200,400,600,1000,400,800,400,200,200,200,1200,800,400,400,200,400,400,1000,600,800,400,400,400,1200,200,200,200,800,1200,200,10…	0,498800,524200,526800,551000,701000,744000,750200,767800,783200,810600,821200,903000,1126800,1165800,1263600,1269400,1310000,1321400,1328400,1337600,1354400,1397800,1410600,1414200,1432600,1449800,1459600,1628200,1828600,1963200,2607000,2676200,2697200,2702000,2723600,2757600,2761200,3319000,3507200,3950800,4458400,4460800,4588000,4708200,4773000,4774600,4776800,4859000,4874400,4892400,4915400,4…
chr18	0	55982800	6	0	.	51000	55982800	0,102,0	1245	0,600,800,400,800,200,400,600,1000,2800,1000,200,600,200,600,400,1200,600,200,400,400,200,400,400,400,400,200,600,800,800,400,400,600,200,1000,600,600,400,400,2200,400,400,600,200,200,400,200,200,1200,400,1600,1400,600,600,200,400,400,1000,1000,1400,400,1200,200,600,600,400,600,600,400,200,200,1000,200,200,400,600,600,400,200,200,1600,400,1600,1000,1000,200,400,1000,400,800,1200,400,400,400,200,4…	0,51000,290000,584600,598200,599200,620800,648400,719400,1516200,1528800,1747800,1761800,1833000,1906600,1916600,2429000,2461000,2562400,2571400,2887200,2903600,3836600,4307200,4314400,4703000,4954400,5017400,5038400,5044800,5113400,5185800,5244800,5331200,5716800,5773400,5809400,5811800,5826800,5850000,5915600,5940400,5954000,6015600,6141400,6199400,6200200,6229600,6307200,6642000,6755000,677840…
chr2	0	151935800	6	0	.	48200	151935800	0,102,0	1710	0,200,400,400,400,600,600,200,400,600,200,200,200,400,800,200,400,400,600,400,400,3000,400,600,400,400,400,200,400,200,800,200,200,600,200,600,800,400,200,800,1200,1400,200,400,200,600,200,400,200,400,1400,400,400,600,600,1000,400,400,200,800,400,1200,600,2200,800,600,200,600,400,400,600,1600,1200,400,800,400,1200,1200,400,400,200,200,400,400,800,600,200,800,800,1200,400,1400,1000,1000,800,400,40…	0,48200,127600,132800,154000,165800,236800,237600,239200,261400,332600,381600,426000,456000,462400,670200,687000,728400,729600,842200,1316000,1319800,1350600,1360200,1580800,1608200,2042200,2051200,2088200,2177000,2304800,2407800,3179600,3231400,3257800,3381200,3387200,3471800,3638000,3659000,3690600,3692600,3738200,3785600,3786200,3805800,3808600,3903400,3908600,4038600,4040800,4063000,4105200,4…
chr3	0	132848800	6	0	.	126800	132848800	0,102,0	1566	0,200,400,200,200,400,1000,400,400,200,400,1400,1000,200,200,200,400,200,800,400,800,400,2400,400,400,1000,200,400,600,400,1400,200,800,200,800,800,600,200,800,1000,400,400,600,200,600,400,600,1000,400,1200,1200,200,400,800,1800,600,1200,1000,1200,400,400,200,600,200,800,800,600,400,400,400,400,1000,800,600,800,800,1400,600,800,200,200,600,400,200,200,200,400,600,600,400,400,600,1400,400,600,400,…	0,126800,151000,162000,171800,178000,276600,286200,297200,356400,460000,504800,595600,633800,665800,752600,1046200,1261000,1430600,1476200,1587400,1590400,1605800,1611400,1651600,1824200,1962800,2004000,3559000,3641200,3714800,3716600,3795400,3933400,4015000,4026200,4041000,4043800,4046200,4047800,4050200,4056000,4061000,4070200,4107200,4113800,4115600,4120400,4145200,4199000,4204200,4220400,4224…
chr4	0	130910800	6	0	.	28200	130910800	0,102,0	1565	0,800,1200,400,600,200,200,200,400,200,200,200,1000,200,1200,600,400,200,600,400,1200,400,200,800,600,200,200,400,1000,400,600,400,200,200,800,800,400,400,800,1200,600,400,200,600,600,200,400,1000,1000,200,400,600,200,200,200,600,600,200,200,400,400,600,200,600,400,400,600,400,200,200,400,200,600,200,400,400,1600,1000,600,400,1600,400,400,600,800,1600,400,2000,400,600,400,600,200,800,200,200,800,…	0,28200,31800,48000,208600,283200,321200,492400,547800,588200,623000,642400,655600,757200,757800,987400,1090600,1091800,1139800,1485000,2456800,2539200,2562200,2589000,2610200,2625600,2634400,2692600,2714400,2718000,2726800,2748400,2826400,2849600,2853600,2912600,2915000,2952000,2974800,3046000,3156200,3196600,3386400,3437800,3478600,5921600,6665800,6941200,6943000,6959000,7021400,7175800,7188400…
chr5	0	104526000	6	0	.	6800	104526000	0,102,0	3220	0,200,200,400,1200,200,400,400,1400,1000,1000,600,400,200,2200,800,400,200,600,200,200,800,800,600,1000,200,600,200,1200,400,600,600,1000,400,600,400,200,600,600,400,1200,800,200,1800,400,200,600,400,200,200,400,400,400,200,1200,1600,400,400,600,400,400,200,400,600,400,600,600,800,200,800,400,800,1000,200,2600,400,2000,600,600,400,400,200,600,600,1400,600,1800,600,200,600,400,1000,200,600,800,200…	0,6800,415800,643000,666600,2806000,2967800,2988600,3002800,3019600,3043200,3123800,3127000,3190800,3511800,3537800,3572400,3677800,3724000,3791600,4124200,4144800,4146000,4161600,4195800,4447800,4506000,4961200,5093800,5696200,5752400,5849200,5858200,5863800,5904800,5912400,5931000,5956000,6186600,6240000,6273200,6290400,6516800,6775400,6816200,6818600,6898800,6912600,6985200,7059200,7206000,734…
chr6	0	170843400	6	0	.	63200	170843400	0,102,0	1810	0,400,800,400,200,600,400,600,200,400,1000,400,800,200,400,800,400,200,600,600,400,200,200,200,800,400,400,200,600,600,1000,800,400,600,1800,600,600,200,1400,200,400,200,400,1800,400,400,200,600,800,600,200,600,400,800,400,400,400,2000,400,800,400,400,200,600,400,600,400,400,1000,200,400,600,400,600,600,600,600,400,800,400,200,600,400,600,400,600,200,600,200,400,600,600,400,400,600,600,400,600,60…	0,63200,157400,499600,517400,625400,690000,692600,709600,1038800,1068400,1117200,1134400,1249800,1257000,1344400,1391600,1392200,1514200,1617200,1788800,1825400,1938000,1957200,2027600,2162400,2574600,2587400,2636600,2660800,2690000,3074600,3176600,3179000,3199200,3235200,3295000,3469800,3522200,3608200,3768000,3798800,3801000,3802600,3847000,3879600,3883000,3904600,3919400,3923200,3927600,393400…
chr7	0	121844000	6	0	.	53000	121844000	0,102,0	1734	0,400,400,200,200,400,200,200,400,400,600,400,400,1000,200,200,200,1400,800,1200,400,400,200,400,600,400,400,200,400,1600,600,400,200,600,200,400,600,600,400,800,800,200,600,600,400,400,400,400,1200,400,600,2000,200,200,800,400,600,200,800,200,1400,400,600,200,400,800,800,1000,600,1000,200,600,1400,200,400,600,600,400,2000,1800,600,200,400,200,800,1200,400,800,2400,400,1200,600,200,400,800,400,10…	0,53000,266600,859200,960000,1228000,1286400,1580400,1680400,1708000,1710400,1930600,2025600,2087000,2101800,2105000,2108800,2113800,2121000,2123400,2144800,2151400,2230000,2251200,2277600,2297000,2370400,2421800,2441200,2480600,2546800,2582000,2594400,2616000,2666200,2712000,2816600,2907600,2912800,3133800,3254400,3460800,3487000,4230400,4273400,4341000,4448600,4462600,4469600,4471800,4491200,45…
chr8	0	138966200	6	0	.	7800	138966200	0,102,0	1649	0,2800,5200,400,400,400,600,400,600,1200,800,800,200,600,400,1000,1200,200,200,400,200,200,2400,400,200,200,200,200,200,200,2400,400,600,1000,400,400,200,400,400,400,1800,2400,1200,200,400,200,200,1000,400,400,400,800,200,800,800,600,800,200,400,400,600,400,600,400,400,800,400,200,800,200,200,1000,1000,1200,600,800,600,600,200,800,400,800,600,600,400,800,800,800,1200,600,400,200,1600,1200,1000,20…	0,7800,11000,17400,21000,121400,123600,131600,205200,206200,303200,329200,364800,467000,478200,526000,771800,843200,851800,1000200,1027400,1500800,1645600,1672200,1769000,1806000,1995600,2107200,2112000,2129600,2889000,2898000,2899200,2906400,2909800,3167600,3206400,3449400,3469000,3475800,3519000,3569600,3699200,3761200,3793000,3794400,3816400,3907600,3983800,4041000,4049600,4050800,4068400,4073…
chr9	0	139512000	6	0	.	27200	139512000	0,102,0	1850	0,600,200,800,400,400,200,400,400,400,400,2000,400,1200,800,600,600,200,1000,200,600,400,600,800,200,400,400,800,800,1000,2800,400,400,400,400,400,400,400,400,400,400,400,200,400,600,400,1000,200,400,400,400,400,400,1000,1200,400,400,600,1200,800,600,2000,1000,400,400,200,600,200,1600,200,600,400,200,400,600,400,400,400,200,400,200,200,200,400,400,200,200,600,1400,3000,2000,600,400,600,400,400,60…	0,27200,44800,90600,95200,149400,185400,206800,259800,292800,433800,541200,570200,2039600,2042600,2047800,2361800,4174400,4216000,4702200,5784600,6043600,6080400,6082400,6085400,6096800,6105200,6112600,6137000,6145800,6152800,6171800,6225800,6238000,6245000,6248600,6304600,6424800,6450400,6515400,6638600,6648600,6739000,7135400,7169200,7189200,7281000,7285800,7287200,7306000,7307000,7308400,73164…
chrX	0	125939400	6	0	.	16200	125939400	0,102,0	286	0,600,800,200,800,600,800,400,600,200,1000,600,400,400,400,600,1800,400,200,600,600,200,200,200,200,400,200,400,1200,200,800,200,200,800,600,600,800,400,400,200,600,800,400,800,200,200,400,400,200,200,600,1400,800,1200,200,400,400,800,600,400,400,400,600,200,600,2800,600,400,600,400,200,400,400,200,400,600,800,400,400,600,400,800,400,200,200,200,200,200,400,800,400,800,400,1000,200,400,200,400,10…	0,16200,212400,224000,409600,410800,435800,521800,755400,4249000,4266000,4418600,5446800,5448200,5656800,5955600,6346800,6865600,6942000,7399200,7401600,7418000,9647600,9836400,10121600,10151800,10323800,10385800,11404600,12035000,12171600,12295200,12296000,12315000,12376600,12407800,13242600,13321600,14884800,15375800,15376400,15443800,15448600,15664400,15684200,15703800,16013600,16027200,161398…
chrY	0	43547800	6	0	.	192600	43547800	0,102,0	92	0,2800,1000,400,800,400,400,400,800,1800,1000,800,2200,1800,600,800,800,600,600,600,200,800,10200,600,1000,200,5800,200,200,400,400,400,400,600,200,400,1000,200,1400,400,800,800,1000,600,400,1000,200,200,5800,1400,2200,800,6800,1000,1000,200,400,1400,2000,3400,2000,400,2000,3000,1400,200,600,1600,800,400,1400,600,800,2600,1000,1000,2200,800,800,600,2200,200,11800,1000,400,200,3400,1200,1600,400,6…	0,192600,5797000,5800400,5955600,5983200,6530200,6531400,7218400,7336800,7339000,7341400,7349800,7364000,7377600,7380000,7381800,7393400,7667600,7677600,7963600,8004000,8006400,8276200,8374400,8386600,8583200,9089000,9876800,22409000,22421800,22424600,23766400,23774400,25245400,25259000,25282200,25288600,25291000,25294800,25314400,25317800,25326000,40208800,40422000,41232400,41466800,41468800,415…
chr1	0	274330400	5	0	.	1109200	274330400	102,153,51	973	0,400,800,200,400,200,400,400,400,400,200,200,1200,1000,200,200,600,400,600,800,200,400,200,1400,400,600,200,600,200,200,600,600,400,600,200,800,400,800,400,400,400,600,400,200,600,600,200,400,600,600,400,1200,400,200,800,800,600,400,200,800,200,200,400,400,400,600,200,600,600,200,800,1000,400,1000,800,400,600,1200,400,400,400,1000,400,800,600,400,800,800,600,400,1200,600,400,600,400,200,400,800,…	0,1109200,1725800,4247800,4382400,4877400,7439000,7474200,7681000,8161800,8204000,8333000,8365200,8375400,8417200,9092400,9207000,9311200,9449600,9574600,9904000,10176200,10313200,11400400,11531600,11740600,11802600,11806000,11888400,11889000,11952200,11990200,12119000,12416400,13370000,14743200,15140800,15176800,15324600,15650400,15808400,16174000,16485600,16809400,16834600,16937200,16983800,169…
chr10	0	69359400	5	0	.	566400	69359400	102,153,51	296	0,200,200,200,200,200,600,600,400,600,200,400,200,400,400,200,400,800,400,600,400,1800,1200,600,600,1600,400,200,600,1400,200,600,400,800,200,200,200,400,600,2000,400,400,600,200,800,600,800,400,400,400,800,400,200,600,600,1000,400,600,600,600,200,600,800,400,600,800,400,1000,1600,1000,600,800,1000,200,1400,200,200,600,1000,200,600,200,400,600,200,400,600,200,600,800,400,400,600,1000,600,600,400,…	0,566400,616400,617000,804600,941400,942200,1008600,1134200,1147600,1231000,1965200,1984400,6271000,8256200,8262600,8289400,8365000,8406600,8410000,8426800,8427800,8436800,8556200,8561600,8979800,9058000,9643400,9794600,9810200,9963800,10008800,10576800,11025400,11303400,11310600,11593000,11641400,11667800,11679600,12387000,12598200,12792000,13560600,13611200,13613600,13650000,13651600,13671200,1…
chr11	0	79169800	5	0	.	904800	79169800	102,153,51	212	0,400,200,200,200,400,200,200,800,600,400,200,800,400,400,400,400,400,400,400,400,400,400,600,1200,600,1200,200,1000,200,600,400,800,400,400,1000,200,800,200,200,200,400,800,800,400,400,1400,1000,200,400,1800,800,400,800,600,600,400,1000,400,400,400,400,400,200,600,200,200,800,400,600,600,600,400,400,400,600,200,600,200,200,200,600,1200,600,600,800,1800,1000,400,600,600,400,200,200,200,200,400,20…	0,904800,1284400,1325400,5031200,5580400,5657200,5785800,5929000,6464600,6492600,6559800,6624800,6930800,6985000,7022800,7141800,7144800,7303800,7331200,7466000,7491400,7512800,8135000,8280400,8400200,8404600,8406200,8849200,9191400,9599400,9604000,9607800,9687400,9698600,9865600,10062600,10411200,12729400,12780600,12809400,12955000,13067800,13117400,13118600,13801600,14224000,14351000,14360400,1…
chr12	0	61602600	5	0	.	147600	61602600	102,153,51	401	0,400,400,600,400,400,800,1000,200,400,600,600,400,200,1400,600,400,600,200,400,400,200,800,200,400,400,400,600,1000,800,400,400,1400,200,400,1800,400,600,200,200,200,800,400,400,800,400,200,800,600,200,400,800,200,400,400,600,400,600,400,200,200,600,200,400,1000,2000,200,800,200,400,400,800,600,600,600,1400,400,200,200,1000,400,200,400,600,200,200,200,800,800,600,400,600,600,1000,200,200,400,400…	0,147600,217400,223200,237000,282800,774600,1386200,1442000,2082600,3159200,3178800,3184600,3192200,3279200,3292600,3305600,3372000,3406000,3619400,3623800,3653400,3677000,3678600,4276400,4320200,4355600,4358000,4420800,4445000,4457200,4458200,4482200,4498400,4806000,4829000,4836600,5129400,5209200,5209600,5370000,5395000,5481600,5531600,5541000,5563800,5626800,5630200,5705800,5764200,5929400,600…
chr13	0	208334400	5	0	.	287000	208334400	102,153,51	840	0,400,400,600,800,200,800,600,200,200,200,400,400,1400,600,800,400,400,1000,600,200,400,600,400,200,400,200,400,400,600,600,400,200,600,800,200,200,1000,200,600,600,200,2000,400,800,600,600,2000,400,200,400,600,200,1000,200,200,400,200,800,800,200,400,200,600,600,600,600,1000,400,600,200,200,400,600,1000,400,1200,400,200,400,400,600,600,600,200,800,200,800,1400,600,800,200,400,400,200,600,600,400…	0,287000,361200,1931400,2548600,2550000,2574800,2576400,2583200,2583800,2843000,2902200,3056800,3057800,3071800,3251400,3262000,3315000,3553000,3641600,4198200,8428000,8527600,8529600,8555200,8831400,9879800,10489000,10660600,11063200,11064800,11117800,11569400,12268000,12359200,12363800,12364400,12471400,12472800,14076200,14085600,14094000,14094600,16641800,16704200,16711800,16714400,16737800,16…
chr14	0	141755400	5	0	.	130200	141755400	102,153,51	901	0,1200,1000,200,200,600,400,800,600,400,800,400,1400,200,1000,1400,400,800,1000,200,800,800,200,400,400,200,1000,200,400,200,200,1200,1000,1200,600,600,600,400,400,600,200,800,400,1400,200,1800,400,2400,400,400,400,400,400,200,400,400,600,400,400,400,1000,400,200,600,200,400,800,600,800,600,400,200,400,200,600,200,1000,400,400,200,400,1000,400,400,400,200,1200,600,200,600,200,200,600,600,200,2000…	0,130200,142600,776600,948800,1164000,2172400,2258400,2352800,2380800,2392000,2453200,2487200,2544800,2591600,2594600,2605400,2606400,2607600,2642800,2681200,2792200,2993200,4366000,4401200,6256800,6258000,6259200,6304000,6359400,6446200,6463800,6467800,6488600,6491000,6493200,6548600,6677800,6804600,6814800,6829200,6995200,7208600,7363600,7367800,7486000,7489000,7491400,7498000,7675200,8351800,8…
chr15	0	140412600	5	0	.	21600	140412600	102,153,51	697	0,200,200,400,400,1400,200,800,200,1400,800,200,2200,800,200,600,600,400,800,1000,1000,200,400,600,400,400,200,600,400,400,600,800,200,200,200,200,400,400,400,600,400,200,400,200,200,600,400,1800,600,1600,200,200,600,800,2400,200,200,800,200,800,200,1000,200,800,200,200,200,800,400,400,1200,400,200,600,800,1000,200,1000,200,200,400,600,400,200,400,200,1200,600,600,400,600,400,200,200,400,200,400,…	0,21600,336600,500400,881200,1118400,1583400,1657400,1724200,1725000,1729600,1731200,1734800,1775000,1953800,1963000,1998400,2087600,2094800,2150800,2152400,3253800,3591400,3998200,4177200,4256200,4257000,4408000,4468200,4475800,4531600,4636400,4950200,7499000,7500800,7504400,7505200,7508400,7521800,7543800,7561400,7602600,7625200,7644200,7644800,7658200,7668400,9255000,11720800,13789600,15850800…
chr16	0	79944200	5	0	.	14600	79944200	102,153,51	246	0,400,400,200,1000,400,400,400,600,1000,800,600,400,200,600,400,200,1200,400,600,400,400,200,200,1200,1200,600,400,200,200,400,1400,800,1200,200,600,400,200,600,200,200,200,400,400,200,400,1000,400,400,200,800,400,600,200,400,600,600,200,400,600,200,400,600,400,1400,200,200,600,400,1400,600,400,200,1400,800,400,200,400,400,400,200,600,800,1000,400,400,400,800,400,800,200,600,1000,600,400,400,400,…	0,14600,135600,168800,204800,3455200,3458400,3575400,3578400,3591200,3652800,3686000,3691000,3719000,3719600,3737600,3795600,4387600,5653200,5657600,5802400,6026200,6121400,6122200,6188200,6284600,6393400,6401400,6411400,6412000,6413400,6414600,6418400,6425800,6427400,6428000,6433000,6856600,8390000,8652400,18097600,18352800,18384000,18393600,18519600,18663800,18799000,18903800,19016600,19145000,…
chr17	0	63494000	5	0	.	1138000	63494000	102,153,51	270	0,400,400,200,600,1400,400,400,800,400,800,800,400,800,400,400,200,400,800,1400,600,600,1000,800,400,400,400,600,800,800,600,1000,600,400,1000,600,200,400,800,200,800,2000,600,800,200,600,400,200,600,800,600,400,400,200,200,400,400,400,600,400,200,400,600,200,800,600,400,400,200,400,200,400,200,200,800,400,800,200,200,600,800,200,200,400,400,400,800,1200,200,400,800,800,400,1200,600,600,400,600,2…	0,1138000,1139200,1166200,1192200,1203200,1268200,1397400,1413400,1449400,1489800,1500600,1546000,1588400,1815600,1968600,2723800,2753800,4887400,4891000,5154000,7253600,7875400,8118600,8247600,8354000,8487400,8541400,9464000,9466800,10385400,10450000,10466000,10701400,10702800,11341200,11511000,11523200,11526400,11542600,11551400,11582600,12115000,12140600,12169800,12252400,12600800,12603400,126…
chr18	0	55982800	5	0	.	503000	55982800	102,153,51	260	0,1600,200,400,800,600,200,200,600,400,600,400,200,200,400,800,400,400,200,400,200,200,400,400,800,200,200,800,600,800,800,400,200,600,1200,400,200,200,1000,600,800,400,200,1200,400,400,200,400,400,400,600,400,400,200,1200,800,400,200,200,400,400,600,800,200,600,1000,600,400,1000,1200,200,200,400,200,400,400,400,200,800,1200,200,400,1200,200,600,400,800,200,400,400,1000,600,400,400,400,1200,800,2…	0,503000,555200,568400,575400,590800,599000,599400,602600,622800,1457000,4853200,5021200,5346400,5810000,5827200,6185600,6859400,6862400,7013600,9127000,9230200,9559200,9707600,9868200,9953200,10018600,11543400,11544800,11547600,11556800,11561600,11577600,11578200,11586400,11590800,12143800,13527200,13565400,13652000,14294400,14296000,14317600,14319800,14342400,14343200,14346600,14347200,14375200…
chr2	0	151935800	5	0	.	47600	151935800	102,153,51	638	0,600,600,600,800,800,400,200,200,400,400,800,400,400,800,200,200,1000,1400,200,600,200,400,400,400,200,600,400,400,200,1000,600,400,200,200,200,1200,200,400,200,2000,600,400,400,200,400,600,800,600,400,200,400,1600,600,1200,600,400,400,600,200,400,600,800,200,400,600,400,400,1200,200,400,200,1000,400,200,200,400,200,200,200,800,1600,200,2400,200,200,600,800,200,200,600,400,400,800,600,400,600,60…	0,47600,175800,177400,1282400,1635800,2237800,2280400,2374000,3017600,3057800,3246000,3257400,3738400,3782400,3786000,3786400,3787200,3806400,3808400,3868600,3908400,4032400,4483000,4695200,4885600,5099600,5242600,5306200,5424800,5470200,5476800,5487200,5744600,5944600,6054200,6062200,6063800,6207000,6266200,6427400,6741200,6747800,6749400,6761000,6762200,6766600,6767800,6772000,6793400,6796600,6…
chr3	0	132848800	5	0	.	177800	132848800	102,153,51	558	0,200,400,600,1400,200,600,1600,1800,400,600,600,1400,400,1000,800,200,200,200,400,400,400,400,600,5000,400,200,600,400,600,200,400,400,200,400,400,400,200,400,200,200,400,400,400,400,400,1200,400,200,2200,600,600,600,600,600,800,200,600,400,200,1200,200,200,600,200,200,400,200,200,400,400,200,200,1600,200,200,600,200,200,800,800,200,600,200,400,200,200,200,200,200,400,800,600,1000,200,1000,400,4…	0,177800,316400,338000,355000,634000,754200,1029000,1608200,1808000,1810600,1815000,2022600,2066000,3506400,3509200,3529000,3547400,3600600,3716200,4132800,4198600,4220600,4229400,4233000,4243800,4245400,4833800,4839600,4858400,4930600,4931800,6031000,6153000,6154200,6155800,6333000,6509000,7167200,7323400,7324000,7509600,7949800,8146400,8147400,8474600,8839400,8842200,8844800,8856800,8868200,887…
chr4	0	130910800	5	0	.	337800	130910800	102,153,51	547	0,400,200,400,400,600,400,600,400,600,1600,400,600,200,1800,600,200,800,800,200,200,200,800,400,200,600,600,600,1400,800,600,800,400,2000,1200,400,400,600,1000,400,400,200,400,400,400,400,200,1000,600,800,400,800,1000,400,200,400,400,800,400,200,400,2000,800,800,2600,600,1200,200,400,400,800,1200,200,200,1000,400,400,400,200,1200,400,400,800,600,400,800,400,400,1200,400,800,1000,400,400,400,400,1…	0,337800,498800,757400,1133000,2561600,2615800,2675000,2686600,2703800,2710600,2728600,2764400,2826200,2854400,2856800,2954600,3207400,3208800,6975800,7764400,7813400,7913800,7960400,8044000,8089600,8258600,10102600,10159400,10273000,10278600,10279600,10546800,10555000,10557600,11895400,11899200,12096000,12099600,12154200,12332000,12335000,12342200,12363600,12392200,12398800,12571600,12825800,128…
chr5	0	104526000	5	0	.	6600	104526000	102,153,51	791	0,200,600,200,800,400,800,400,200,800,800,400,200,400,200,400,800,200,1200,600,800,200,400,200,800,600,1800,600,600,800,200,200,800,600,400,400,200,200,400,200,400,400,400,400,600,800,400,400,600,200,200,400,600,1400,400,200,600,200,400,1600,1600,200,400,400,600,200,200,800,1200,600,200,200,400,400,1400,800,400,800,400,2000,400,800,1000,1400,600,800,200,400,200,600,600,600,400,400,800,600,400,400…	0,6600,688200,2805800,3191000,3678000,3773000,3791200,4124000,5754600,5857400,5896200,5904600,5926800,5931200,5960400,6179000,6765000,6985400,7101000,7144200,7634400,7637600,7638200,7810600,7841400,7872800,7875400,7897200,7907800,7908800,7916600,7917000,7930200,8134000,8195200,8251400,8321200,8366400,8746200,8815400,9028200,9052800,9054000,9325600,9432800,9602200,9628400,9682200,9691000,9789400,9…
chr6	0	170843400	5	0	.	178800	170843400	102,153,51	702	0,600,400,400,400,400,200,400,400,600,400,400,200,200,200,200,400,200,600,1200,200,200,600,800,200,1200,800,200,200,200,800,400,400,2400,400,200,600,400,400,600,1600,600,400,200,200,200,200,600,600,200,600,200,200,800,400,200,1200,400,400,400,600,400,400,200,400,600,600,200,400,200,400,200,200,400,600,400,1200,200,600,1400,200,800,200,400,400,200,600,600,200,200,200,600,1600,600,400,400,600,600,2…	0,178800,509000,517600,564800,575000,866600,1209000,1210200,1259600,1298200,1342000,1344200,1392000,1553800,1556200,1825600,1860000,1956400,2754600,3235800,3377600,3378000,3382600,3470000,3795800,3843000,3882800,3944400,4019000,4029200,4031800,4038800,4056600,4142000,4147600,4148800,4177000,4350200,4363800,4789200,6236000,6264800,6641400,6660600,6705600,6977200,7035800,7062600,7257800,7621400,846…
chr7	0	121844000	5	0	.	40200	121844000	102,153,51	608	0,600,200,1000,200,800,200,400,400,200,400,200,200,800,1000,200,600,600,400,200,1600,600,400,200,800,200,400,800,600,400,400,400,600,600,200,800,400,600,1000,600,200,200,200,1000,200,200,200,600,1400,600,400,200,2400,200,1200,200,1200,800,1200,800,200,1800,1000,400,1000,800,400,400,400,1000,800,200,800,200,1200,600,1600,600,800,600,600,800,1000,200,200,800,600,200,200,200,600,400,600,400,200,200,…	0,40200,41200,981600,1846000,2056800,2230200,2475400,2594000,3170800,3199000,3487600,4273800,4532400,4565000,4597800,4833600,6060600,6509800,7817800,7827000,7862000,7924400,7993400,8015600,8016600,8021800,8134400,8187200,8307600,9346000,9389200,9413800,9425000,9714800,9727000,11364400,11395000,11429800,11517200,11534800,11565000,11565400,11566200,11576000,12119600,12254200,12428800,12435400,12639…
chr8	0	138966200	5	0	.	341600	138966200	102,153,51	396	0,600,200,200,800,400,400,400,600,600,400,800,400,1400,400,400,200,800,200,200,800,400,400,400,400,400,400,600,400,600,200,200,400,200,800,800,1000,400,1000,400,1200,400,200,200,600,200,600,400,400,600,800,400,400,600,200,600,600,200,200,600,800,400,600,1200,400,200,1000,400,400,200,400,400,400,200,800,200,400,600,200,400,800,400,600,600,200,800,200,200,400,800,200,1400,400,800,400,400,600,600,40…	0,341600,390000,1027200,1593000,1641000,1762600,1806200,2684800,2735400,2844400,3143800,3190200,3794600,3966600,4082000,5183000,5491600,6073800,6432800,6433400,9118000,9313800,9479600,10715600,10750000,10884600,10969800,10978600,10996200,11213200,13518000,13561400,13619400,13796200,13808400,14828000,15135400,15265200,15641200,15691400,15759600,15841200,15890400,16691200,16776000,16776600,18582000…
chr9	0	139512000	5	0	.	125600	139512000	102,153,51	548	0,800,200,200,400,200,600,400,800,600,600,200,400,600,600,400,200,400,600,600,200,800,200,400,200,800,400,1400,600,400,200,600,1000,400,400,200,200,1000,800,200,1400,800,800,600,200,200,400,600,400,400,600,400,600,400,400,800,600,1400,400,400,600,800,1200,600,600,600,200,600,600,400,400,400,400,400,600,1200,200,400,200,200,200,400,400,400,400,200,600,600,400,1000,400,400,2200,1200,400,400,2400,40…	0,125600,149800,150200,277800,561200,569400,644200,650000,651600,759400,3440600,6308600,6649000,7171200,7286000,7336400,7597000,7647000,7717400,7776600,7953800,8175600,8193200,8212600,8640200,8665400,8784200,8786400,8807200,8810200,9077400,9638800,9784600,10780400,10798200,11178800,12378000,12694400,12987400,15072400,15095200,17210400,17408400,17545000,17545600,17820600,18859200,18867200,18935400…
chrX	0	125939400	5	0	.	3855600	125939400	102,153,51	66	0,600,200,200,600,200,600,400,200,400,600,400,200,400,400,400,200,200,800,400,200,800,800,400,200,600,200,200,400,800,200,200,200,800,200,400,200,600,200,800,400,800,400,200,1200,600,400,400,1200,400,400,400,200,200,600,800,200,400,800,200,200,400,200,400,800,1	0,3855600,6817800,9837000,10051600,10121400,10133000,12362800,13530000,15376000,15493600,16021400,16139600,18048600,18538600,20252800,25227600,33028400,33094000,35650800,37080000,37094800,40406000,40542000,40596400,40638800,42029400,42029800,43628200,44526600,46198200,50862600,50864400,51808200,54142600,56534400,57210800,60794800,78564000,78620600,85910200,86859600,88074400,88129200,90386600,9077…
chr1	0	274330400	4	0	.	0	274330400	102,51,153	7494	0,13200,5200,20200,12600,24400,3400,12600,2200,2600,6800,2200,1600,30200,1800,5800,600,17400,1400,8000,600,2000,4400,5000,1600,10400,2200,9600,4400,3800,4200,6200,1800,1400,10000,26000,3400,8200,200,12800,4200,3200,1200,1600,15400,6200,4200,4400,8600,10200,9400,3800,3400,19800,6600,9600,1600,9000,5000,18600,9000,7800,14600,2000,200,21800,400,2200,6400,1400,1000,11400,3200,2200,4800,2400,1600,3000…	0,0,15800,25600,122800,136000,160800,166400,180000,182600,187600,200400,452800,509200,541800,549600,555800,558400,576400,578800,652600,654600,778400,849600,858400,900400,911600,939200,996200,1001200,1135400,1140000,1150000,1153200,1585600,1596000,1622800,1652400,1676000,1676600,1690000,1700400,1722800,1724200,1726800,1743200,1750200,1838600,1896800,1905800,1924800,2003400,2008000,2092800,2113000,…
chr10	0	69359400	4	0	.	566800	69359400	102,51,153	2203	0,27000,18000,11400,11000,5400,10200,9600,37800,1800,1200,2800,12400,26800,14800,8800,7400,3800,8600,1600,13800,5400,1400,26200,1200,1200,7000,200,200,3200,9200,200,9400,1000,1600,2200,5600,4800,200,6800,3400,5000,13000,9800,5200,600,600,9800,9600,22600,9200,6000,4400,1200,5000,7400,200,2400,800,400,2200,3200,2800,5200,6600,8000,3600,10600,8400,8600,400,1400,7400,1200,3400,2600,1800,3200,10400,66…	0,566800,594800,617400,638000,649600,655400,668800,681000,719600,721800,727400,732000,744800,772200,787800,797000,805000,818200,861800,863800,901800,908000,911000,937600,943000,1000800,1009600,1010000,1030400,1035000,1096800,1097400,1107600,1129800,1131800,1134800,1141400,1188200,1189400,1207000,1211400,1217600,1231200,1251400,1319200,1328800,1477200,1810600,1914400,1966000,1976400,1985000,356900…
chr11	0	79169800	4	0	.	288600	79169800	102,51,153	1602	0,44200,4400,4600,4600,64600,800,12800,19600,38400,400,3000,31000,2800,17200,35000,2600,4000,400,12800,1600,6600,600,1800,70600,17000,2400,4600,19800,6600,3000,11200,68600,2200,26600,6800,26800,15800,4600,4000,7000,4200,1600,8600,19200,4000,7000,6200,1000,1600,5000,11600,13000,25600,1000,12200,400,1400,8800,7800,15000,2800,71200,5200,6000,25800,8800,1600,1800,1600,4200,1000,9400,600,1800,800,4800…	0,288600,333200,354000,361400,366400,432200,433600,449000,469800,509000,510800,514600,546600,549800,572400,608200,611400,617400,618800,649800,653000,660600,663800,665800,861600,879200,900200,905400,926400,939200,944600,956200,1025800,1030200,1058800,1067000,1095800,1112200,1117400,1121800,1129200,1133800,1136200,1145200,1164800,1169400,1177400,1185000,1187800,1189800,1195200,1209400,1223800,12498…
chr12	0	61602600	4	0	.	70000	61602600	102,51,153	3041	0,4400,13800,4800,1200,1400,3200,400,3200,20400,10400,2800,7800,3000,800,2200,600,9800,400,19200,1200,18200,1400,70200,6200,7600,1400,34000,800,12600,11400,5800,2600,3800,8400,8800,34600,8000,5800,12200,1000,2400,4400,3600,12400,8200,5200,7800,2600,8200,2400,1400,1400,400,400,2000,21600,4200,800,800,1000,16400,16000,22600,6400,4800,3000,4400,600,8200,10200,6200,800,200,400,2200,1200,2200,4400,232…	0,70000,133000,148600,154400,156400,158600,162600,180000,184600,206600,218600,225200,233800,242800,244200,247600,249200,261400,262200,281600,283400,302400,312400,383200,389800,397800,399800,434200,435400,464200,487000,519800,524600,530800,540000,549200,584200,595800,601800,616600,648400,652400,659200,663800,678800,687600,693400,723600,748000,756600,761200,767000,770800,771400,772400,776000,798000…
chr13	0	208334400	4	0	.	2800	208334400	102,51,153	5646	0,400,600,800,400,400,400,400,400,400,1400,1600,4600,8200,18400,5800,2000,13600,87400,2000,5200,3200,1600,1400,33400,18600,5800,800,7000,18200,9600,2200,3200,3000,15200,10000,400,3200,11800,8400,1800,7600,10000,4800,4200,4200,4400,1000,1800,1000,3600,4600,15000,9800,8800,3400,5400,7800,7400,18400,200,7000,10400,15200,21600,15800,11400,4400,800,10400,21200,26600,24600,23600,400,3200,2400,3200,9200…	0,2800,17600,18600,20000,20600,21200,21800,42400,45200,351000,353600,356200,362000,986200,1005800,1012200,1436800,1450800,1538400,1565000,1570600,1574200,1576200,1732000,1766000,1804400,1811400,1812600,1895200,1913800,1924600,1928200,2018000,2436400,2453600,2464200,2464800,2493200,2506000,2518400,2521600,2530000,2543000,2550400,2555000,2559600,2564400,2566400,2569200,2570600,2578400,2586200,26042…
chr14	0	141755400	4	0	.	18400	141755400	102,51,153	5533	0,4600,1400,3600,1200,10800,800,3200,4800,800,2600,8000,4200,26400,17400,1400,600,4200,5600,1600,11000,1200,6400,1600,7400,33200,200,25400,3800,14000,7200,21400,5000,600,1800,800,3000,200,4200,600,600,200,1600,7600,5600,200,6400,1600,2200,1800,4800,9200,2400,5600,800,200,14000,4600,3800,1400,7200,31800,14600,6200,2000,7400,4400,3400,3000,26800,1200,6800,4000,12400,7800,5200,3200,1800,200,3400,340…	0,18400,24200,26000,128800,131800,180000,181400,220400,230000,231200,235000,243400,258600,285400,511800,514600,739600,745000,751400,753800,765400,778400,833600,884600,914000,948000,950800,1009000,1015000,1029400,1055800,1078800,1163200,1288600,1305400,1339800,1436200,1436600,1560400,2166200,2170200,2170800,2173400,2181800,2188200,2251000,2259400,2322800,2325800,2338200,2343200,2353600,2357600,236…
chr15	0	140412600	4	0	.	110400	140412600	102,51,153	4166	0,4000,4400,3600,3200,2400,5800,7000,1000,8000,7800,400,1200,2000,1800,200,400,15800,20800,4800,1800,14000,2200,9400,9400,12400,1200,19800,6000,18800,3000,1800,5800,3000,3200,4800,2000,1600,7200,3400,3000,400,2800,1600,1600,200,1800,2000,800,14400,2400,4800,14200,1600,2000,1600,8600,14200,2800,600,3200,22600,12200,2600,6000,14000,1600,28000,2600,1800,5000,1800,4400,800,7000,13600,10200,5400,4800,…	0,110400,117800,122800,127000,130600,134400,188000,233800,245800,267800,287800,337000,428200,430600,466200,786000,786600,802800,824800,876600,882200,938400,943000,966000,975800,1041200,1042600,1112400,1222800,1242000,1344200,1346600,1352800,1357000,1562200,1583800,1588400,1590400,1653400,1658400,1677000,1702800,1706000,1711000,1712800,1713200,1727000,1731600,1775800,1804600,1833000,1907200,192220…
chr16	0	79944200	4	0	.	4400	79944200	102,51,153	1861	0,3800,6000,1400,1400,1800,33000,800,1400,3600,10800,10800,1200,3600,6400,1200,25000,4000,1800,2000,200,12600,7200,3600,5200,2600,6000,6000,11800,13200,1000,1400,14600,1000,400,1800,200,18200,9200,1800,2600,200,400,3200,21000,15600,3200,2000,7800,2400,1600,2000,3400,3200,2200,8400,1000,5000,3800,2000,1600,5000,400,15200,3200,2800,4000,1400,400,6400,2600,6800,1000,200,1000,1200,2200,3400,2200,2600…	0,4400,44000,50400,52200,76400,79400,113600,114800,118800,123400,138200,152400,156200,162200,170800,172400,198200,206600,209800,212800,215200,228200,260600,264600,270600,273600,280400,288800,301600,316200,317600,323000,1978800,2432200,2938400,2941200,3401200,3420400,3456400,3459200,3518200,3518600,3520400,3525400,3547200,3570400,3576200,3579000,3587800,3593200,3596400,3601200,3605000,3609800,3615…
chr17	0	63494000	4	0	.	499200	63494000	102,51,153	2304	0,25000,2200,11600,7800,600,1000,3800,11800,10000,30000,11000,1400,5000,7400,5800,2200,5600,3400,13600,12600,3200,2800,2600,1800,6600,4600,3200,200,16800,4400,11000,3000,9800,42600,12200,4200,6600,600,3800,9200,9400,1200,14800,3000,5600,7200,2000,5200,7800,400,3000,200,400,3400,5600,3800,4000,10200,14200,400,18800,3000,7000,3400,10200,9200,1000,7600,4000,7000,4000,5200,4800,4200,800,3400,3400,280…	0,499200,524600,527400,539400,550400,749200,783400,788200,800400,873000,903800,918000,949200,994800,1127000,1135400,1140000,1147000,1152200,1167600,1182400,1186000,1189600,1193400,1196200,1259000,1264200,1269200,1288400,1305600,1310400,1339400,1344600,1354800,1398400,1416400,1424600,1432000,1433000,1437200,1450200,1460000,1462800,1478000,1483800,1491400,1502200,1506600,1513200,1525200,1529400,153…
chr18	0	55982800	4	0	.	501400	55982800	102,51,153	1774	0,1400,1400,3000,29200,8200,1600,1400,3400,3600,400,400,2600,4800,1600,600,7200,600,4400,400,400,21200,3200,3800,4800,19800,3000,4000,1200,400,28000,3200,1200,600,15600,1000,9000,4800,6200,6600,7200,23000,1400,200,4600,10800,5800,41200,8400,2200,11400,9600,400,2400,4200,6800,23400,11400,6400,2200,800,600,2200,8800,9000,4800,3400,1800,8400,11600,5200,21400,400,8000,9000,9600,200,6000,8000,4000,320…	0,501400,504800,520600,524000,555600,570000,573200,576400,580200,584200,585800,586600,593400,600600,603800,605800,613600,615200,620400,621200,623600,645200,649000,654800,660000,680200,683600,688000,689800,691400,1451000,1455400,1458200,1459000,1476400,1482400,1492600,1500800,1507400,1529800,1538000,1562400,1564600,1565000,1570000,1581200,1587400,1629000,1637800,1641000,1748600,1761400,1792400,182…
chr2	0	151935800	4	0	.	33200	151935800	102,51,153	5059	0,7400,6200,5200,20800,1000,400,5400,16000,10600,1400,3000,8000,800,5000,4400,200,1400,5400,3600,4000,7000,12600,7200,10800,4400,1800,2400,14000,17400,4400,5400,1200,200,6800,4800,600,5400,6000,8600,4800,4400,800,800,200,5000,1800,2600,2800,600,23600,8600,1600,1800,6600,200,6600,1000,16600,400,1800,15200,4400,2600,3000,200,39200,5600,9200,6600,600,5600,600,9000,2200,8800,1800,200,400,4600,600,254…	0,33200,41400,48400,56600,89200,90600,93200,100400,117000,131400,154400,157800,191600,225200,232400,237400,237800,251000,257800,262000,266400,273800,304800,312600,324600,330800,336600,342000,356800,376000,429400,437800,439800,440200,457600,463200,467000,472800,481800,491000,499400,505800,509800,510800,514800,520800,527000,535800,545200,546200,571600,582000,584200,587400,616200,616800,655000,67040…
chr3	0	132848800	4	0	.	126600	132848800	102,51,153	4665	0,200,4400,5200,10000,10600,6000,1200,3200,4600,9800,6800,8600,10600,10600,1600,5200,10200,2400,2000,2800,34200,9200,200,12400,3400,7400,3200,6400,7600,30400,2800,10200,18400,2200,18000,7800,11000,6600,1400,5000,10800,1000,2600,3200,10000,10800,400,12400,1800,6800,7200,800,27200,2400,6600,2200,5200,18600,9200,12800,11000,17800,49600,13400,16000,5200,400,1600,16000,2200,2600,7000,3200,400,4000,600…	0,126600,127000,134200,141000,151400,165800,172000,174400,178400,183800,194400,277600,286600,297600,308600,311000,324400,335000,338800,351800,425800,460400,472400,472800,487200,491400,501600,506400,525000,635400,666000,672200,683400,702200,705000,723800,732600,745400,752800,755800,764400,950400,962800,966400,973200,993600,1027600,1030800,1044400,1046600,1056400,1114400,1261200,1288800,1291600,129…
chr4	0	130910800	4	0	.	29000	130910800	102,51,153	4002	0,2800,10200,3600,3200,3000,4600,16800,4200,4400,19600,4200,8000,800,22600,2600,20000,3400,2200,6200,1000,16000,9200,10600,17800,5400,12000,1800,200,400,11400,8000,400,3800,1200,1800,3600,3000,14000,26200,1000,5400,2400,4000,7400,200,1400,2600,7200,2000,2600,3000,2000,12200,14000,4200,9200,9000,2800,2800,2800,10600,15800,1400,3800,5000,8400,12200,2800,3200,6600,7000,10800,2800,10200,3600,3000,668…	0,29000,48400,61400,65200,79600,85600,90600,110200,139600,160200,181600,197600,207800,209200,232200,255600,277400,283400,288400,296600,302600,339600,352000,363800,384400,411200,425800,427800,428400,429800,454200,484600,488600,493200,497000,499400,504400,507800,548200,574800,578200,585800,603000,609600,622800,623200,627000,657400,686400,689800,692800,701800,704200,735400,759000,765200,802400,81440…
chr5	0	104526000	4	0	.	4600	104526000	102,51,153	4340	0,1800,1000,2000,9000,800,3400,4800,2600,600,2600,1400,47000,5600,8000,6000,1000,3000,8400,2000,1200,12600,5000,6600,6400,1600,1400,1800,12000,10400,1400,23200,11000,4200,11600,3200,2400,1000,39200,25600,2200,200,50800,49800,4800,36800,6800,14000,59400,7600,2800,3600,8200,22600,2600,19200,7000,4000,5800,3200,19600,23400,1200,3200,16400,2200,2800,400,400,400,400,3200,1200,5000,1800,3000,14000,2180…	0,4600,7000,102600,153200,231600,246200,250000,256600,262200,263200,267200,269000,343800,351000,361400,374800,377800,381200,393800,398600,403200,416000,422200,432000,441200,443200,477600,481400,494800,641600,643400,667800,681800,689400,718800,722800,755400,775800,2578200,2605200,2607600,2608600,2660200,2736400,2741800,2779600,2873400,2887800,2948000,2981400,2985000,3011400,3020600,3124400,3127400…
chr6	0	170843400	4	0	.	72000	170843400	102,51,153	6025	0,14600,17000,4600,26400,17000,1600,5400,200,1000,4000,5200,16200,15400,3600,4000,25400,1800,2800,15200,12800,8800,11000,46400,10000,18800,3600,10800,200,2600,1600,12000,20200,200,8800,200,400,2200,4400,800,4200,1800,9200,4800,11200,1600,1800,6400,14800,3400,30800,31000,2200,14200,5800,6800,16600,2400,4000,6800,2400,3600,5000,1400,3000,800,3800,6200,9400,14600,2400,9800,4200,200,4400,17000,29200,…	0,72000,88000,106400,112400,140400,158200,170000,175600,176000,180400,185200,210200,227000,244200,248200,254400,280600,283000,296800,314600,329200,340000,353200,400600,414800,434000,442400,454200,459000,461800,465000,478200,499200,500000,509600,510000,515200,518800,525200,527600,532800,535800,545400,550600,562600,565600,568400,575600,590800,594600,659000,690400,693200,709800,859600,870400,887400,…
chr7	0	121844000	4	0	.	45000	121844000	102,51,153	4595	0,3200,4400,10000,2800,11000,6600,19800,2600,50000,19400,32600,17800,1400,800,5800,1000,27000,2800,13600,2800,9800,24400,9400,200,20000,18200,12400,7800,2400,8000,11600,34600,200,3400,1200,21400,9200,1600,5000,8800,2000,4000,6800,6200,2200,1200,11600,2600,20600,2800,2800,25600,3800,600,3400,4000,600,43000,30800,200,13200,3000,1800,1000,1800,200,1200,1600,2800,11400,2600,4000,6800,1600,1200,2600,6…	0,45000,48600,54200,64800,77800,89400,193400,213600,216600,267000,287200,320600,632200,823800,825200,858200,859800,943200,946400,977400,982800,993600,1095600,1105600,1163000,1184200,1203000,1215800,1225400,1228400,1237000,1249800,1286200,1297000,1654200,1659000,1680800,1690400,1693800,1699200,1708400,1733000,1756400,1776400,1788800,1794200,1824200,1843400,1846200,1867200,1884600,1887800,1916800,1…
chr8	0	138966200	4	0	.	16200	138966200	102,51,153	3182	0,1200,3200,1000,29000,2400,7600,1800,2000,2000,7400,4800,43400,800,400,41000,5000,8000,2800,4000,5600,6200,4800,4000,4200,10600,14200,5800,19200,15600,6000,12800,4000,1400,12400,2600,3000,2600,20600,23800,18800,4400,2000,800,6000,21400,23800,2600,25200,400,2400,43800,1000,13400,3800,1200,3600,1600,12400,17400,12000,800,3600,13800,6400,43200,18800,6800,6800,18200,5200,8400,5400,400,1400,1000,1120…	0,16200,17800,21400,22600,94400,113800,121800,124200,128800,132000,144000,151200,196000,205800,254000,298200,316000,326400,330000,335800,343000,384200,446000,462600,467600,528000,545200,552800,574800,797000,803400,819400,828000,829800,843400,848800,852400,858200,881600,905800,928400,934000,941400,942600,949400,972400,997600,1000600,1026400,1040000,1150600,1196200,1201400,1218000,1311200,1346200,1…
chr9	0	139512000	4	0	.	62600	139512000	102,51,153	4220	0,4400,22000,200,7600,1600,15200,9800,1600,1400,1600,1600,1400,4200,3200,15400,32800,7400,600,5600,9000,5200,12200,2200,7200,9200,17400,2600,25200,6400,2400,2600,15800,1400,1200,3000,17400,6000,1600,5000,2000,18200,2800,6800,3400,11200,3200,1800,13000,4200,2000,1600,1800,2400,1600,6800,1000,2600,14600,27400,13800,13400,11800,200,1800,3600,800,600,6200,600,4800,2200,5400,3200,10400,14200,1000,1820…	0,62600,68600,95000,95600,106800,110000,126600,138600,140600,142400,145400,148000,150800,155800,207200,227000,260200,271000,272000,278200,287600,293200,305600,308200,316400,326800,345600,348600,374200,491400,497600,500600,531000,535400,538200,543200,563200,570600,580200,586600,589400,608000,617000,624200,628000,646000,655000,658800,673200,677800,683200,686200,688600,693200,695200,705200,712800,71…
chrX	0	125939400	4	0	.	1400	125939400	102,51,153	882	0,5000,9400,21800,14800,3400,2000,800,400,3800,1000,18600,9400,6400,21600,2000,4400,1200,21400,6200,4800,13400,1000,13800,30200,400,4200,38400,7600,37600,1200,600,1600,1800,800,3600,19000,1000,23000,5400,12000,19600,22200,17800,6400,6000,6800,1000,29600,8200,18400,10600,28600,14200,6800,800,7000,9600,800,4600,2800,10400,13800,2800,3600,2000,26200,2800,18800,8200,9000,1600,1800,3600,1400,1200,1100…	0,1400,6800,54200,77400,94600,98400,101600,410400,517800,754400,3836200,3857000,3866800,5997400,6020800,6025000,6029800,6032200,6054000,6061600,6066800,6081200,6082600,6097400,6127800,6810800,6819200,6858000,6866000,6904800,6941400,7397600,7399800,7418600,7883600,8147000,8167200,8170400,8248200,8256600,9506400,9625400,9654200,9672400,9708800,9715400,9738200,9739400,9769800,9779600,9798800,9837600…
chrY	0	43547800	4	0	.	5798000	43547800	102,51,153	34	0,2400,400,1000,23800,400,1400,1800,1000,1600,2400,2200,2600,800,1800,400,2600,400,3000,1600,400,5400,1000,3600,1800,1600,1200,1200,2400,2600,2000,2000,1000,1	0,5798000,5956400,5957400,5959400,7338600,7340000,7378200,7380800,8004800,9171600,25288800,25315200,25318600,41577800,41581000,41774400,42765800,42768200,42771600,42798600,42800400,42879600,42881000,42886000,42888400,42900800,42903000,42905200,42915000,42918400,42921000,43003400,43547799
chr1	0	274330400	3	0	.	25400	274330400	51,255,153	5905	0,200,600,400,2200,1000,400,600,800,400,400,600,1400,600,1400,3800,1600,600,800,1800,600,200,600,400,1000,1200,1400,400,200,600,400,800,800,400,400,2800,1200,200,1400,1800,400,400,400,800,400,1600,1200,1200,2200,1000,3400,1600,1200,1600,400,200,1800,800,1800,800,1200,600,200,400,400,400,800,1600,400,2800,200,400,1200,1000,400,400,1600,600,1000,400,800,400,400,1000,400,400,400,400,1600,600,200,140…	0,25400,135400,160400,164200,179000,182200,202600,289800,454400,555400,575800,653200,777800,825400,854600,891400,899800,910800,948800,1000600,1109000,1109600,1139600,1146200,1148800,1151800,1676200,1726600,1742200,1905400,2007200,2081400,2112600,2119600,2373800,2411200,2412600,2429600,2432600,2566400,2585800,2600800,2907000,3642600,3987600,4011000,4046800,4243400,4246000,4248000,4290400,4298400,4…
chr10	0	69359400	3	0	.	566600	69359400	51,255,153	1693	0,200,1000,3600,400,200,400,800,400,200,600,800,200,400,800,400,200,600,200,800,400,200,1400,400,800,400,200,200,1000,1400,600,1000,1200,400,400,1200,2000,400,800,1200,200,200,1000,400,400,1600,1000,1000,800,1200,1400,1200,400,800,400,400,400,800,1200,600,400,1000,400,400,200,400,800,1200,1400,600,400,1200,200,400,600,3000,400,200,400,400,400,1800,200,800,1200,400,2200,3000,200,1200,1000,200,400,…	0,566600,593800,612800,616600,617200,655000,718800,721400,727200,771600,787000,804800,863400,907200,937200,938800,941600,942800,1007800,1009200,1009800,1033600,1097000,1106800,1131400,1134000,1134600,1140400,1146200,1148200,1188400,1216400,1230600,1965600,1975200,1982400,1984600,2439600,5715800,5722200,5753400,5762400,5771400,5775400,5786400,5796400,7145400,7153800,7155800,7229200,7264600,7318000…
chr11	0	79169800	3	0	.	332800	79169800	51,255,153	1260	0,400,600,400,600,200,1200,800,1000,400,800,600,200,200,200,600,200,1200,200,400,600,600,2000,1400,600,400,400,400,800,400,400,600,1000,1400,1800,400,400,400,1400,400,400,400,1800,600,400,400,200,1000,600,1400,1000,1200,600,1200,400,600,1200,1000,2600,800,1400,400,1400,800,3000,400,1200,1000,1000,400,800,400,400,1000,400,200,800,1000,1000,400,400,200,800,400,1200,200,800,1400,400,400,800,400,600,…	0,332800,353400,366000,433000,446400,468600,513800,545600,549400,607400,610800,652800,660400,663600,878600,905200,925200,942600,955800,1025200,1028000,1056800,1065600,1111600,1121400,1128800,1133400,1135400,1144800,1164400,1168800,1176400,1183600,1186000,1189400,1194800,1209000,1222400,1249400,1250800,1263400,1282600,1296200,1304600,1325000,1398800,1406800,1440200,1483000,1486000,1496600,1498800,…
chr12	0	61602600	3	0	.	132600	61602600	51,255,153	2484	0,400,800,600,1000,800,800,800,1400,1600,400,800,1800,1400,800,200,1400,1000,800,400,800,600,2400,800,400,400,3600,200,600,600,400,200,200,600,200,600,400,600,400,600,1000,1400,200,400,200,200,200,200,200,400,400,200,200,800,200,200,200,200,600,400,3200,600,600,600,400,400,800,5400,1800,1200,400,600,1800,800,400,400,400,400,200,200,400,400,1000,400,200,600,400,800,800,200,200,1200,400,800,400,200…	0,132600,146800,148000,153400,155600,157800,161800,183200,205000,217000,217800,221400,223800,233000,236800,237400,248200,301600,397400,462800,477200,528400,539200,548800,583800,592200,601600,658600,687000,756200,770600,771200,771800,774400,775400,797600,802200,803600,804800,854200,891600,919400,968800,976600,977000,977600,990200,992800,997400,1059800,1061800,1068200,1071200,1073200,1139000,121820…
chr13	0	208334400	3	0	.	286600	208334400	51,255,153	4509	0,400,1200,1000,400,400,1200,400,400,400,400,400,200,1200,400,600,400,1200,800,600,200,1000,4000,1400,800,3000,800,600,400,400,400,1000,1000,400,600,800,1400,200,400,3000,400,1200,200,400,1400,1400,600,400,400,600,200,200,2000,2200,800,1200,1000,1800,1400,400,1800,600,2600,800,200,200,600,400,600,1600,1400,400,800,200,600,800,200,1400,1800,400,1600,400,1200,600,2000,800,1200,1000,1000,600,400,800…	0,286600,352400,355200,360800,361600,1004600,1434600,1450400,1570200,1573800,1575800,1730600,1810200,1812200,1894600,1913400,1923400,2021000,2463600,2464600,2505000,2514400,2520200,2529200,2540000,2547800,2549400,2554600,2559200,2564000,2565400,2568200,2570200,2574200,2575600,2577000,2583000,2583400,2601200,2648000,2656600,2665600,2756000,2766800,2783400,2806400,2822800,2834600,2839400,2841800,28…
chr14	0	141755400	3	0	.	23000	141755400	51,255,153	4037	0,600,200,400,400,1200,400,400,600,1400,1400,1200,800,800,600,1600,600,800,1800,400,600,1200,1000,200,2000,600,200,200,600,1600,200,600,800,600,800,200,400,200,1400,200,600,400,200,1000,1200,1400,1600,1600,600,200,800,3200,800,800,200,400,2200,800,600,400,400,400,1000,400,1000,1400,600,800,200,600,2000,800,4400,1600,200,1800,800,1400,2600,6600,1400,1400,1400,1400,4200,1200,1000,1600,400,800,400,4…	0,23000,130000,131400,230800,233800,243000,285000,414600,513200,560600,743800,750600,753000,764800,776800,913400,947200,949000,1029000,1168000,1290400,1304400,1306400,1337800,1435600,1436400,1440800,1448600,1558800,1561000,2172800,2187400,2257400,2325000,2343000,2352400,2353400,2363200,2365400,2365800,2380400,2381200,2386000,2390800,2392800,2395600,2404400,2437800,2453000,2453600,2475800,2486400,…
chr15	0	140412600	3	0	.	336800	140412600	51,255,153	2637	0,200,400,1200,1600,2800,600,400,400,400,400,400,200,200,1800,400,200,200,600,600,600,800,1400,200,400,1000,200,400,400,1000,400,200,600,200,600,400,400,1000,600,200,400,200,600,400,400,1000,400,200,1000,200,400,400,400,1200,1200,400,400,1000,400,200,1200,600,2800,600,600,600,1400,1000,400,400,400,1400,200,600,600,200,400,400,1400,200,200,1200,1800,400,400,800,400,800,800,1600,2600,800,400,600,12…	0,336800,802400,823600,875000,878400,881600,940600,942600,975400,1241600,1352400,1583600,1585800,1586600,1705600,1712600,1713000,1724400,1726400,1729000,1730400,1773600,1832400,1906800,1952800,1954000,1998000,1999000,2045600,2088000,2095600,2109800,2150600,2151800,2434800,2448800,2976200,3148400,3149400,3222200,3254000,3256000,3415600,3439200,3523400,3667800,3998000,3998800,4094000,4104800,419640…
chr16	0	79944200	3	0	.	43000	79944200	51,255,153	1531	0,200,200,400,400,2200,1200,1200,2600,1000,1400,2200,2600,2400,200,1000,400,800,2600,800,1400,2200,400,400,800,800,2400,1000,1400,400,1800,200,600,1000,800,200,800,200,400,200,1400,1800,800,4000,1800,400,200,1000,1000,1000,1600,2800,1600,3200,3000,2200,400,400,400,800,3600,800,600,1200,1400,400,2400,2400,600,1200,2000,400,2600,2000,2200,400,1600,200,800,4000,1800,1000,4600,2000,1800,1000,2400,120…	0,43000,43800,50000,51800,74200,78200,112400,116200,122400,134200,136000,153600,159800,168600,169800,172000,197400,202200,205800,208400,213000,227800,264200,269800,279600,286400,300600,314800,317200,319000,322800,954200,2940200,3429600,3455000,3455600,3458200,3458800,3518400,3519000,3523600,3546400,3566400,3573600,3575800,3578200,3586800,3590200,3592200,3594800,3598400,3608200,3612000,3623600,362…
chr17	0	63494000	3	0	.	539000	63494000	51,255,153	1868	0,400,1000,400,400,400,600,2600,400,800,400,1400,600,1200,2200,400,800,600,1000,400,200,400,800,600,400,2800,800,400,3000,200,1600,400,2800,400,800,2000,800,2400,1400,4200,3800,200,200,3000,600,3200,400,4400,1600,200,600,600,3200,400,1800,1600,600,400,200,1600,800,800,1000,200,200,400,800,1200,400,600,1800,1200,800,1000,1200,600,600,600,600,1400,400,800,600,1400,600,400,1000,1400,800,400,2000,600…	0,539000,787200,800000,914800,919400,948600,1132800,1137600,1138400,1139600,1145600,1150400,1166400,1180200,1185600,1188800,1192800,1195200,1202800,1216000,1258600,1267400,1268600,1305200,1421800,1431200,1436800,1446400,1450000,1461200,1477600,1481000,1489400,1490600,1498600,1501400,1504200,1511800,1521000,1525600,1532400,1532800,1533400,1539800,1546400,1553400,1557800,1572400,1588200,1589200,159…
chr18	0	55982800	3	0	.	502800	55982800	51,255,153	1143	0,200,200,400,200,200,400,600,1600,800,200,400,400,400,1600,2000,1000,400,600,1400,600,1000,800,1200,400,400,200,400,400,400,400,600,1200,1200,400,600,200,1800,5000,1200,400,400,1400,800,200,400,400,400,400,400,1000,1000,1000,1800,1800,600,400,400,400,600,600,1800,600,800,2200,200,200,200,400,400,600,400,600,1000,400,1600,1000,400,600,400,400,400,400,1400,1000,600,1000,400,1800,1000,1200,2000,400…	0,502800,504600,523600,553200,555400,563800,568800,571600,574600,576200,579800,583800,586200,589200,591400,599600,602200,603200,604400,613000,614200,619600,621600,623200,644800,654600,659600,679800,683200,687600,689200,690200,1454200,1456600,1457600,1458800,1474600,1477400,1491400,1507000,1537600,1561000,1563800,1564800,1569600,1580800,1587000,1628600,1637400,1640000,1758200,1825200,1999600,25808…
chr2	0	151935800	3	0	.	40600	151935800	51,255,153	4078	0,800,400,400,400,600,1000,400,1000,400,400,400,400,400,600,800,200,600,200,1000,600,200,200,2400,600,400,400,1400,400,400,400,800,1200,2000,600,1600,1000,800,2000,200,200,200,200,1000,5000,400,1400,400,400,1400,3800,200,400,600,1800,600,400,400,2000,800,400,600,1200,400,800,1000,800,200,600,600,400,1800,200,1000,600,400,600,1400,1000,200,400,400,600,400,1400,200,600,800,200,800,1600,400,200,800,…	0,40600,91200,98600,100000,128800,130400,157400,176400,178000,179400,192400,266000,273400,312000,356000,478800,490400,510600,519800,523000,526800,529600,533400,538600,545800,581600,586000,616400,656000,728800,857800,951200,1010400,1019800,1193800,1198000,1256000,1271000,1274800,1275200,1275800,1280600,1281400,1283200,1584600,1588200,1592400,1619800,1628200,1632000,1636600,1642000,1858800,1967600,…
chr3	0	132848800	3	0	.	131400	132848800	51,255,153	3593	0,2800,200,200,400,1200,200,800,800,400,800,200,2000,800,400,600,200,400,800,200,2800,200,600,400,600,800,1000,400,1000,1000,200,400,800,200,600,400,400,400,400,400,400,400,1600,400,400,600,400,200,400,1200,1000,400,600,400,2600,600,200,200,2200,200,200,200,400,400,200,1400,1000,1000,1200,400,200,400,400,200,4000,600,1200,400,400,400,600,1000,1800,400,600,800,200,200,400,2400,400,400,1800,1000,80…	0,131400,139400,140800,165400,173200,177600,183000,193600,308200,310200,316200,316800,323600,334600,337400,338600,354600,471600,472600,498800,532600,671600,701800,704400,723000,754800,764000,965400,1028000,1030600,1053400,1101000,1114200,1115200,1288400,1291200,1298200,1377400,1396400,1406000,1419200,1526200,1541200,1557600,1560000,1565800,1568400,1571000,1601400,1610000,1619600,1719000,1720200,1…
chr4	0	130910800	3	0	.	60600	130910800	51,255,153	3184	0,800,200,400,200,400,200,400,1400,200,400,200,2600,400,1400,400,400,200,1800,400,400,1600,1600,600,400,800,400,600,1800,600,400,400,1000,400,400,200,400,200,400,200,600,200,400,800,200,400,400,800,400,400,200,1000,400,400,2400,3000,1200,1400,400,200,400,400,400,400,600,600,200,2200,600,400,200,400,600,600,1600,1200,200,1400,600,2200,1200,800,200,1200,600,2600,800,1000,1400,800,400,400,400,400,40…	0,60600,82600,90200,197400,231800,296400,337400,338200,351800,453800,485000,494400,499000,503000,507400,574400,688400,700000,703800,718400,720000,733200,813800,817200,820400,837400,998800,1004400,1132400,1156200,1178200,1219800,1450200,1485800,1488600,1686600,1688600,2553600,2561400,2579400,2614400,2644200,2653000,2655200,2662400,2664800,2669200,2672800,2674600,2675600,2679800,2683400,2686200,268…
chr5	0	104526000	3	0	.	6400	104526000	51,255,153	2670	0,200,1400,2000,600,200,400,1000,400,600,1600,200,400,400,400,400,2400,600,1000,400,200,400,200,2200,600,800,800,600,1400,200,800,800,400,600,1000,400,2200,400,400,800,200,1600,2000,3400,600,3000,2200,400,400,1600,200,2800,400,200,1400,1600,400,1000,1200,800,400,400,400,600,200,1000,600,400,1000,800,1400,600,800,200,400,3800,1800,1200,1000,800,1800,400,400,200,400,400,600,1000,800,400,400,400,100…	0,6400,55200,104600,256000,262000,262800,266200,268600,316000,349400,359000,380800,389600,393200,395800,399800,402600,431000,438400,493400,641200,681600,686000,688800,701000,722000,725200,2603800,2607400,2607800,2659400,2710000,2741200,2778600,2805400,2817600,2887400,3212800,3219000,3286400,3293600,3364000,3391600,3397200,3418600,3434800,3437400,3449800,3453000,3455000,3458200,3467400,3469200,349…
chr6	0	170843400	3	0	.	175400	170843400	51,255,153	4779	0,200,200,1800,1000,800,600,400,800,600,200,800,200,1400,600,200,600,1600,1200,800,200,200,200,200,4800,800,2000,1600,1000,1200,400,400,800,600,400,1000,200,200,400,400,200,1600,200,400,800,200,400,400,1800,400,3800,400,400,400,1400,400,200,400,200,400,200,400,600,200,2400,800,200,800,200,400,200,800,600,1600,200,400,400,1400,600,800,2800,800,1000,2200,1000,400,800,1000,1200,400,400,400,400,3400,…	0,175400,175800,177000,179400,184400,226400,252200,279800,282400,351000,414000,437600,441000,453600,458000,458400,463400,477000,498400,499400,508800,509400,509800,510400,518000,523200,526000,531800,534600,545000,550200,561800,564200,565200,567400,574800,575400,590400,594200,821800,858000,866400,887000,909400,910600,918600,924800,926600,931400,932600,940200,946800,956600,971600,1016200,1016800,102…
chr7	0	121844000	3	0	.	39800	121844000	51,255,153	3596	0,400,400,1200,400,800,600,400,400,800,800,1600,600,200,800,1000,600,800,600,400,3800,2000,800,400,1400,200,1000,600,1200,600,400,400,400,600,600,600,400,800,400,400,800,400,400,200,600,400,200,1400,400,400,400,800,800,800,600,400,1000,1000,2200,1200,1400,200,400,400,1000,1000,400,1200,200,600,200,600,800,400,400,2200,600,400,200,1200,200,200,600,200,1200,1800,400,400,600,800,200,800,2000,200,400…	0,39800,40800,41400,48200,53400,88800,213200,216200,286400,319800,338400,353200,354600,633600,799400,824600,831200,835600,836800,837600,848600,942400,946000,980200,982600,992600,1105000,1183000,1202400,1215400,1248600,1249400,1405000,1653600,1692000,1698800,1791600,1793800,1866800,1870000,1884200,1887400,1971600,1982000,2057600,2230400,2237400,2240400,2242000,2245000,2271800,2287600,2289000,23518…
chr8	0	138966200	3	0	.	22400	138966200	51,255,153	2344	0,200,1000,1600,2400,200,600,200,200,800,1200,1000,200,1000,200,1800,200,400,200,400,200,400,400,400,200,1200,600,400,800,1600,1400,600,400,200,1800,200,2000,800,200,600,1600,200,400,400,400,1400,400,400,400,400,800,200,200,1800,3000,200,800,200,600,400,800,1200,600,400,400,600,400,800,800,1400,400,600,1000,200,400,200,400,400,400,600,200,1400,600,400,800,200,600,200,200,200,400,400,3200,600,400,…	0,22400,96800,142400,148800,195800,295000,335600,341400,342200,383000,389000,450000,450600,466800,551000,572000,574400,796800,803000,827800,829400,855000,905400,932800,936000,940800,942200,948600,970800,996200,1025800,1026800,1150400,1194400,1197200,1199400,1214800,1217800,1258200,1309600,1312400,1368200,1401600,1402800,1406800,1422000,1428800,1519800,1527000,1534200,1555000,1585000,1585600,15888…
chr9	0	139512000	3	0	.	67000	139512000	51,255,153	3203	0,1600,200,1600,400,200,2200,400,400,1400,1000,200,400,800,400,200,400,200,400,1000,1200,1400,400,400,800,200,400,3000,200,600,200,200,1400,800,400,200,1400,1800,400,400,5000,1400,800,800,2800,2000,1400,400,3400,200,400,600,2200,400,3200,3200,400,1000,600,400,800,400,800,400,800,1000,600,1600,200,1600,200,200,400,400,200,400,200,1000,600,1000,400,600,3000,1800,600,600,200,600,800,1800,400,200,800…	0,67000,103200,108400,125200,126400,136400,140200,142000,144000,147000,150000,150400,155000,271600,277600,287200,305400,307800,315400,325600,344200,348200,373800,493800,497400,500200,532400,536600,560600,569200,570000,585200,588600,607600,610800,611600,615200,623800,627600,639200,644600,649200,650800,652200,656800,671800,677400,679800,684800,685800,688000,691000,694800,702000,706200,715400,730400…
chrX	0	125939400	3	0	.	1000	125939400	51,255,153	706	0,400,400,1400,2400,400,1200,1400,800,800,400,1600,1800,2200,400,1200,400,1400,400,1000,400,1000,200,1000,1000,200,400,1200,400,1200,1000,400,400,400,600,1200,2200,2400,1200,3000,1400,800,600,1400,400,1000,600,200,800,1600,800,400,400,1200,1000,400,200,400,400,400,2200,800,1000,600,200,2800,1000,200,2000,2000,600,400,200,400,400,400,400,200,600,400,400,600,400,800,200,200,800,3600,800,1800,1600,8…	0,1000,6400,76000,92200,98000,100400,222600,3854800,3856200,3866400,4779000,6019000,6022800,6029400,6031000,6053600,6060200,6066400,6080200,6082200,6096400,6127600,6128200,6809600,6815000,6816800,6818000,6857600,6903600,6906000,6941000,7418200,7887200,8146400,8166000,8168200,8193400,8247000,8253600,8268600,8285200,9624800,9652800,9672000,9707800,9714800,9739200,9769000,9778000,9798000,9836600,983…
chrY	0	43547800	3	0	.	3368400	43547800	51,255,153	5	0,200,600,1000,1	0,3368400,5956800,5958400,43547799
chr1	0	274330400	2	0	.	21200	274330400	0,153,204	1223	0,4200,200,1800,1200,800,1000,400,800,400,400,1600,800,5000,1400,1800,2200,2200,2800,2000,3000,2000,1000,1400,600,1000,600,400,400,2400,1400,1400,1600,1200,1600,600,1800,400,2400,800,2200,200,400,2200,400,800,3800,200,1400,400,1600,2600,400,3400,2400,3200,3600,600,200,1800,3000,2800,1000,1600,1200,600,2000,600,400,400,1400,2200,1800,2200,200,1800,1200,2000,200,3600,2400,1400,1600,400,200,3000,800…	0,21200,185200,185600,540400,557000,577800,1699400,2120000,2146600,2541400,2576200,4247000,4880400,5464600,6771600,6995600,7471000,7588400,7611400,7649400,7679000,8160800,8243400,8332400,8347800,8362800,8402800,8403600,8404400,8408600,8555600,8608800,8890400,8934200,9092600,9107600,9236400,9237600,9619000,9620200,9667600,9668000,9992400,9996800,10222600,10224400,10228600,10311000,10354200,1156580…
chr10	0	69359400	2	0	.	666400	69359400	0,153,204	389	0,2000,2000,3200,2400,1800,400,2400,1400,1200,4800,2200,1400,400,1400,2600,1400,1600,2200,2600,200,400,400,1200,400,400,1800,1400,600,400,2000,2400,1800,3200,1200,1800,400,1800,200,1400,2400,1400,1000,400,3600,200,1000,6200,1000,2000,1600,2400,1200,1800,2800,1000,600,1400,2000,1000,200,800,1200,1200,1400,200,1400,1400,4400,3200,200,1800,1200,2800,2200,1000,800,2200,400,600,2200,2800,4000,3200,260…	0,666400,678600,724000,939000,5753600,7578800,7796000,8253800,8257800,8304800,8310000,8502800,8572600,8946000,9646800,9683200,9685200,9826800,9979000,10115600,10143000,10156200,10190800,10263800,10613400,10903200,10905400,11309600,11314000,11361600,11377200,11407200,11465000,11526400,11834600,12322200,12430600,12432600,12528200,12557400,12669800,12688800,12753400,12754200,12758000,13415800,136050…
chr11	0	79169800	2	0	.	351800	79169800	0,153,204	259	0,400,800,2400,1200,1200,400,200,600,200,1200,1600,1000,1400,400,200,1800,1600,400,600,400,1600,2200,200,1000,2600,2000,200,2600,400,1000,800,1400,1400,200,2000,2000,2800,600,1600,3000,400,600,1600,3200,600,3600,200,400,600,2400,200,1600,200,3000,800,400,1200,1800,2000,600,1200,600,3600,2800,3800,1400,800,1400,2000,1600,200,1800,400,3000,800,800,200,400,1200,1600,2000,2000,600,2800,2800,200,3200,…	0,351800,352600,359000,431000,446600,448400,569400,569800,570600,571000,615400,617800,651400,660000,661400,661800,942800,1024800,1028800,1029800,1094200,1206800,1264000,1264600,1293600,1320000,1398600,1404200,1491200,1499400,1556400,2789600,3216000,3217600,3224600,4031000,4053000,4261000,4688200,4731200,4746600,4857000,4879200,5041800,5089200,5485400,5489200,5555200,5794800,5952800,6602800,660320…
chr12	0	61602600	2	0	.	132000	61602600	0,153,204	886	0,200,200,2800,600,400,400,1600,1200,2000,1400,1400,1600,1000,2000,800,3400,400,400,1800,800,400,400,1600,800,1600,2000,400,1200,600,1000,200,600,200,1000,1200,400,3800,200,2200,3200,1400,2200,2400,1000,1000,600,400,1400,7400,200,200,7000,1000,1400,1400,1400,4600,2600,1000,800,600,2400,200,1600,600,200,1200,600,1400,2200,1000,2400,1200,1800,2000,400,400,400,1000,400,400,400,1000,1200,400,1200,240…	0,132000,132400,238800,259600,260600,435000,475600,493000,522600,614200,650800,657000,676800,768600,819600,919600,945400,946200,956000,977800,984000,990400,991200,1021000,1060200,1068400,1070800,1072000,1078200,1084400,1098200,1098600,1099400,1112200,1113600,1115400,1119400,1123400,1136800,1195600,1202800,1204600,1218400,1232200,1251000,1287600,1288800,1313000,1317400,1341200,1341600,1403200,1410…
chr13	0	208334400	2	0	.	984600	208334400	0,153,204	879	0,1000,1600,3200,1200,600,200,2000,2600,1600,1800,1000,2400,2000,200,1200,2400,3000,2400,1400,3200,2000,2600,2600,2200,400,3200,400,800,1600,400,1000,200,2800,2400,1200,600,400,1800,400,600,1600,3400,3400,1000,400,4200,1400,800,1000,1400,1800,2200,400,2000,2400,2600,2000,2400,800,2200,2600,600,400,2000,400,2600,1400,2000,200,200,3400,2600,200,800,800,400,200,400,800,1800,2800,800,800,1200,1600,38…	0,984600,1435000,1578000,1730800,2452200,2453000,2584000,2654000,2840000,3134800,3330000,3395000,3673600,3676000,3992200,4736800,6904400,6984200,7152600,8566200,9997600,10605200,10715400,10756400,11155600,11357600,11361000,11396400,12335800,12337800,12360200,12573000,12573600,12676200,12685600,13929600,14040200,14041200,14043400,14086200,14681800,14783400,16783600,16787800,16807200,17532600,18030…
chr14	0	141755400	2	0	.	23600	141755400	0,153,204	969	0,600,2400,3600,400,2000,200,3400,200,1600,6400,400,1000,800,1800,1000,3400,200,200,2000,1800,1400,200,3200,600,1800,400,1600,2000,1800,2400,400,200,200,3000,1200,1000,200,1400,2200,600,800,4200,9400,1000,1000,3000,2400,2200,1600,2400,1600,400,1600,2200,3000,200,1000,1200,400,2200,2800,1800,3400,3400,1000,2400,800,600,1000,2600,1000,1200,200,1600,1400,1000,200,800,1000,1800,600,800,2000,1400,600,…	0,23600,226400,904000,908000,910800,913000,1164600,2258200,2545000,2598200,3137600,4049600,4105000,4289000,4403600,6186800,6256400,6316200,6359600,6380800,6414600,6427800,6443000,6447000,6520400,6522400,6639200,6711200,6829800,6834000,6836800,6838200,6841200,6851400,6859800,6876400,6922000,6922400,6949000,7107400,7234200,7288600,7352800,7362600,7366800,7369000,7388800,7538800,7603600,7664800,7668…
chr15	0	140412600	2	0	.	5200	140412600	0,153,204	583	0,800,1200,2000,400,2200,1400,1600,400,3400,200,200,2200,2000,2400,3600,3600,800,2600,2000,200,1200,1400,200,400,2000,1400,1800,1600,2600,3600,1800,2400,1800,200,4800,1000,1800,1600,600,400,400,200,1600,200,1800,2800,1200,3000,1800,1400,2600,1600,400,600,1600,400,3000,400,200,1000,2400,2000,1200,2800,1600,1600,400,200,600,1200,600,200,1600,1400,400,600,600,1800,2200,1000,800,2400,400,2600,1000,20…	0,5200,20400,114400,187400,467400,830600,941000,1586200,1715200,1718800,1719200,1722000,2498800,3524400,4094200,4257200,7494600,7501000,7685400,8057600,8058000,9612800,9614400,9614800,13206600,13767200,15810200,15923000,16204800,16411800,16891600,17917200,19970400,19972400,20104200,23425800,23592400,23676200,23762200,24408400,24893800,24894400,24894800,25056400,25067000,25086000,25189200,25328400…
chr16	0	79944200	2	0	.	8200	79944200	0,153,204	246	0,1800,400,600,2800,800,2000,3400,400,1600,1600,2000,1000,400,3000,3800,200,200,1200,1400,1800,600,3200,2000,2000,2400,400,1600,800,600,3000,1000,2400,1000,2400,1800,3800,2000,1200,400,4400,400,1800,2000,800,1200,3000,600,5800,600,1800,3000,2000,400,1400,400,1600,400,2800,1000,1200,1800,1400,600,600,2600,2000,200,4800,800,1800,2600,2200,1000,1600,6000,400,1000,2800,400,1200,1000,400,3000,1000,220…	0,8200,23400,43200,149000,169000,320800,3563000,3969800,4062400,4270000,5712800,5878800,6109000,6143200,6383000,6387000,6387400,6387800,8577600,17847200,18125600,18413800,18536600,18654600,18758600,18761800,18839800,18842400,18844000,19453800,20022800,20268000,20442000,20511000,20523200,21461200,21556200,21873200,22041200,22150200,22154800,22500000,22588600,22599800,22962600,22964000,23677400,236…
chr17	0	63494000	2	0	.	745600	63494000	0,153,204	426	0,600,2800,400,200,200,3600,1000,600,1000,400,1200,1000,2200,3000,1000,400,400,200,400,3000,1800,1600,800,6800,1400,200,2600,2000,1000,200,600,400,1400,1000,2600,1000,600,800,1000,1600,400,400,1600,2000,2000,2600,2200,1200,2200,1000,2000,2200,400,400,1600,200,200,2200,1600,1600,800,200,800,2200,1000,1600,1600,1400,1200,1800,200,1000,2400,4400,2400,400,200,1000,3800,1400,2000,800,800,200,600,2200,…	0,745600,915200,1061400,1151000,1151400,1212200,1343600,1421200,1609800,3048200,3312200,4720800,4854400,4948200,5278600,5296200,5359400,5360000,5591800,5596000,5748800,5799200,8117800,8447600,9441600,10487200,10487600,10623800,10656400,10681800,10682200,10691000,10691800,11074000,11108400,11166800,11223600,11289400,11356000,11409800,11511400,11542200,11547400,11549400,11771600,11817000,11927400,1…
chr18	0	55982800	2	0	.	553400	55982800	0,153,204	325	0,1800,4200,400,1400,2400,600,600,2000,2200,1600,2000,3600,1600,200,2400,400,600,800,2800,2200,2400,400,600,2000,600,1200,3200,600,2400,600,200,200,600,1600,2200,2400,1400,3000,4600,1800,400,1200,1200,1000,200,5200,600,1400,400,1000,1400,200,1600,1600,800,2000,2400,1400,200,1800,600,800,200,200,600,1800,800,600,600,2000,400,400,3600,2200,400,2000,1000,800,2400,800,1800,400,1600,3200,3000,1800,160…	0,553400,564200,569400,653000,1497400,1515000,1537000,1652600,1759200,1794800,2674800,2896000,3062200,3064000,3066000,4746200,4747600,4808200,4968200,4991400,4994000,4996600,5021400,5346600,5475200,5691400,5778800,5853000,5927800,5976400,5978000,5978400,5978800,5993800,6000800,6137000,6142000,6143800,6163200,6196400,6302000,6590000,6632600,6744600,6865800,6866200,6893200,6964800,6973200,6998000,8…
chr2	0	151935800	2	0	.	29600	151935800	0,153,204	1289	0,2400,400,2200,1000,600,1000,1000,600,1800,1600,2400,600,200,800,600,400,400,2000,200,1000,3400,600,1600,2000,400,3200,400,2800,400,200,600,600,200,200,1800,800,400,800,400,1800,800,1600,400,200,1400,400,3400,400,3400,1000,400,800,1200,2200,1000,2200,1600,800,1000,200,1200,400,6600,1400,3000,600,1600,400,3200,2800,1800,1000,800,1000,1000,600,400,2000,1200,1400,1600,1400,1000,1800,1400,1400,1800,…	0,29600,32600,53800,99000,128200,129400,178400,256400,286600,289400,301400,339200,340200,340600,375200,427000,428400,464400,479000,479600,495800,505000,507000,512400,522600,523600,529800,530600,570000,570600,571000,581000,838400,838800,863400,992600,993800,1012400,1021800,1196200,1347000,1625800,1627800,1642400,1643000,2020600,2057000,2062400,2115000,2162400,2204600,2238600,2261000,2371800,237700…
chr3	0	132848800	2	0	.	139600	132848800	0,153,204	1077	0,1200,2600,3600,400,1800,1800,2600,800,1200,2800,200,1200,2400,400,1800,200,800,2600,1800,400,2000,2200,2000,2400,1200,400,2200,600,200,1000,800,2000,2000,1000,400,2000,200,1400,1600,1800,5600,6000,1600,8400,400,200,200,400,1800,600,4000,800,600,600,400,1000,1400,200,600,200,2000,1800,2200,1200,1400,2400,200,1000,600,2600,600,800,2600,800,400,2000,200,1400,1000,1000,1800,1400,800,1400,1400,1200,…	0,139600,162800,318800,323200,469800,485400,532800,614600,634200,668800,743600,744000,761600,775600,969800,971800,1004800,1023600,1053800,1115800,1558000,1566200,1617600,1644600,1720600,1825600,1851400,1902000,1902800,1905400,2090600,2104200,3527000,3547600,3555600,3556400,3600800,3601400,3622200,3799400,3990600,3996600,4078400,4084800,4093600,4102600,4103000,4103400,4108000,4114600,4133400,42002…
chr4	0	130910800	2	0	.	59400	130910800	0,153,204	813	0,1200,2800,2600,1800,2000,800,1600,1400,1200,400,1000,400,1400,1600,1600,200,600,400,800,1400,200,800,1400,400,1200,600,1200,800,1200,1600,2200,400,200,1400,1600,400,200,600,400,2400,200,2000,1200,1200,8200,1000,200,400,800,2000,2000,1600,1600,1200,1600,800,2600,400,1400,1800,1000,400,400,1600,800,200,200,1000,400,1400,1000,1200,200,800,600,2000,3800,1600,2000,2600,400,1800,200,400,2600,1800,200…	0,59400,82800,107600,134200,137000,144600,158200,180000,196200,206000,275600,282000,286000,294800,318800,332000,332400,335400,336600,349600,351600,363000,383000,410200,424000,453200,485200,486800,576400,584000,599600,608600,609200,617400,620400,630000,688600,689200,695800,697200,699800,716400,718800,721600,723200,732200,734800,779800,800800,811800,824600,924800,939600,945600,950400,959600,968800,…
chr5	0	104526000	2	0	.	106600	104526000	0,153,204	814	0,1200,1600,1200,2000,600,2200,200,1200,2000,3200,600,200,400,2000,1800,400,1000,2000,200,1200,1800,600,1400,200,600,1600,800,600,400,1400,400,400,800,1200,400,400,1400,1600,1600,1000,400,2200,800,1200,400,2800,400,3400,200,200,1000,1200,400,1800,400,1200,1600,200,200,800,1800,3400,800,1200,400,2400,1400,1200,1000,1200,600,2400,800,1400,2000,1200,800,1000,1800,200,5400,1600,1800,2000,1600,600,300…	0,106600,151200,220200,232600,255400,259600,266000,359200,375800,390000,397200,402200,421000,429000,438800,445000,445800,479400,493600,505600,679800,701800,716000,757800,758200,774000,2786400,2787600,2947200,3223800,3245200,3246400,3270200,3286600,3366000,3437000,3467800,3796800,4100000,4152000,4217400,4218200,4493800,4648800,5015000,5070000,5092200,5701000,5734800,5735200,5742000,5769400,5793600…
chr6	0	170843400	2	0	.	87200	170843400	0,153,204	1545	0,400,1200,400,1200,2200,1000,1600,1200,600,600,1200,1600,400,2000,2600,400,3200,200,600,1400,800,1600,1800,1400,200,2800,800,2200,200,1400,1400,1200,800,600,600,1200,1200,800,2600,1600,1000,1400,1600,800,1800,1200,200,400,1600,1000,2800,1000,800,3600,2000,1800,1600,2200,600,200,1600,1000,600,3400,200,1200,1000,2000,2600,1200,1200,1000,800,3000,2200,1600,1000,1800,2600,2200,1000,1000,400,2200,300…	0,87200,105000,111800,160000,207800,242600,252600,312400,314000,328000,338400,351200,411000,412000,437800,453200,454800,458200,632200,708000,866800,868400,890200,897400,910200,914400,924000,975800,1007600,1008000,1014800,1080800,1151000,1152600,1153800,1205400,1494000,1495600,1546000,1626400,1848600,1850000,1940000,1944800,1948600,1999400,2000800,2554400,2560600,2596600,3136600,3181200,3218400,32…
chr7	0	121844000	2	0	.	42600	121844000	0,153,204	993	0,1800,2000,800,600,400,400,400,400,200,1200,800,400,600,600,1400,1800,1400,1200,1200,400,5000,600,2800,200,2400,2000,400,200,1600,200,400,3000,400,2200,3400,800,200,2200,2000,1200,2400,1200,1200,1200,1000,800,400,800,2400,400,600,400,1000,2000,800,400,600,3600,400,400,1200,3200,2200,800,2400,1600,400,1400,2200,1200,2000,400,3600,1200,600,6000,400,1000,800,2800,600,1000,800,4200,1800,4000,2200,20…	0,42600,340000,353800,836200,837200,1249000,1285000,1469800,1470400,1655400,1657000,1658200,1692600,1791000,1792400,1840800,1882800,1913400,1970400,1980600,2245400,2288400,2378200,2381200,2381600,2444800,2846000,2846600,3004000,3028200,3032200,3191600,4226800,4464000,4511800,4542600,4548400,4683600,4749800,4919200,5235000,5362400,5389400,5605800,6061200,7236400,7237600,7251200,7443800,7461600,746…
chr8	0	138966200	2	0	.	112800	138966200	0,153,204	479	0,600,1000,2600,600,2400,800,200,1000,400,1000,2000,800,1000,400,200,800,1400,3600,200,400,1600,600,1200,1800,600,200,600,2000,2200,400,400,800,2600,1400,200,200,600,200,1400,200,1800,2200,1600,600,2200,1800,200,800,1600,2200,1200,1400,2400,2800,1000,1000,2000,1000,1600,2200,1200,1400,1600,400,200,2400,1600,2000,1200,3000,1200,200,1200,2000,5800,400,600,1000,2200,1000,600,3000,800,1600,1000,3000,…	0,112800,127400,139800,195000,295600,325200,334200,334600,450200,494600,542400,572200,573400,795400,796600,816400,817600,824200,855600,879800,925600,933000,937200,938800,1038000,1038800,1039200,1197400,1215600,1258800,1312600,1350000,1352800,1386600,1388200,1388600,1389000,1554800,1583200,1626600,1627000,1713600,1736800,1738600,1809200,1962400,2013800,2081000,2144600,2706800,2716600,3069600,37960…
chr9	0	139512000	2	0	.	103600	139512000	0,153,204	614	0,3200,400,1800,1000,1800,200,2800,1400,400,1000,1600,600,2200,800,3200,1200,400,1400,1000,400,1000,4200,400,2400,2000,800,200,1800,400,400,1200,1200,2200,400,2200,1400,1600,2400,3000,2200,1600,1800,2000,1400,200,1000,200,600,800,1000,1400,3400,400,200,600,2800,400,200,800,2200,3400,1000,600,1800,200,2400,3200,1200,1600,1200,1200,2200,1400,200,200,400,200,2000,200,600,1400,200,2000,200,1000,800,2…	0,103600,159600,161400,186000,223000,225000,267800,494600,497000,536800,561400,611000,613000,685000,709400,1296800,2931400,3075400,3135400,3143600,3144600,3149000,3238800,3248800,3256000,3327800,3382600,3440800,4169800,4188200,5502600,5782000,6063800,6270200,6282800,6310600,6318800,6487600,6625800,6661400,6678600,6688200,6791400,6793800,6980800,6981200,7134200,7300400,7326400,7336600,7346400,7606…
chrX	0	125939400	2	0	.	200	125939400	0,153,204	426	0,800,2600,2400,2200,800,1800,2200,1000,400,600,400,200,400,800,400,2000,1200,4200,1000,600,400,1400,200,800,1400,800,2200,1400,2200,1800,1600,800,1400,800,200,400,400,400,1400,400,1600,600,1800,400,800,2000,400,600,800,600,400,600,1600,400,1600,400,3200,1800,2800,200,1000,600,1400,800,200,1400,1400,1200,1000,400,2800,600,800,200,200,3800,400,1400,200,1400,400,400,3200,3600,5400,800,200,2600,1000…	0,200,51600,124200,515200,753200,3875200,5995000,6815200,6816400,6817200,6939800,6940800,7420600,7882600,8518800,8519800,9504800,9648600,10293600,10327800,10328800,10670200,11408600,11409000,11885000,12032600,12223800,12336000,12396800,13173000,13181400,13227000,13229000,13316400,13317400,13339400,14821600,14858400,14885400,15111200,15364600,15692800,15699600,16223400,16311600,16448200,16573800,1…
chrY	0	43547800	2	0	.	3368600	43547800	0,153,204	3	0,800,1	0,3368600,43547799
chr1	0	274330400	1	0	.	21000	274330400	0,0,255	1562	0,200,200,200,200,1200,400,800,200,600,600,200,5200,600,600,400,400,600,400,200,200,400,400,1000,600,1000,800,200,800,600,1400,200,200,400,200,200,800,600,400,400,1800,800,200,1200,200,1000,200,1000,400,1200,800,200,600,1800,1400,400,200,200,200,200,400,1000,400,400,200,400,200,400,800,400,200,200,400,1000,200,200,400,800,800,1000,200,600,200,1200,800,800,1800,400,200,1200,400,200,200,400,200,200…	0,21000,185400,187400,194400,199200,508800,539600,541600,556400,557800,732200,1694200,1699800,2120800,2147000,2541000,2541800,2575800,2577800,5464400,5466000,6997800,7446200,7587800,7591200,7610600,7613400,7652400,8160200,8208600,8243200,8244800,8332000,8347600,8362600,8400800,8402200,8403200,8404000,8406800,8410000,8555400,8599000,8610400,8891600,8934000,8935800,9230600,9235200,9236800,9240000,9…
chr10	0	69359400	1	0	.	665600	69359400	0,0,255	513	0,800,400,200,400,1000,400,1800,1000,1000,600,600,1600,3000,600,600,400,400,1200,400,400,800,600,400,200,400,1800,400,200,200,1000,400,200,400,400,2400,600,400,400,1000,200,400,400,400,1200,1400,1000,800,1800,400,200,200,400,800,1400,3000,400,400,200,800,800,200,2000,400,200,600,800,600,400,600,800,400,600,200,600,1400,400,400,200,200,800,200,400,1000,400,400,400,200,600,400,600,1600,200,200,800,…	0,665600,668400,678400,680600,723000,1129400,1196200,1210400,3568000,3658400,3664000,3675000,3677400,3691800,3695600,3882800,5755400,6398600,7578400,7579200,8253000,8255200,8259000,8304600,8309600,8338600,8346000,8502600,8504200,8519800,8558200,8572400,8947400,9649400,9680800,9684600,9686800,9802200,9822600,9829000,9854000,9870000,9978600,9981600,9997600,10115800,10155400,10156600,10190400,101920…
chr11	0	79169800	1	0	.	351000	79169800	0,0,255	359	0,800,400,400,600,200,2400,200,200,200,200,400,200,200,200,200,400,400,200,400,1400,200,200,1600,600,800,400,1600,800,200,200,200,200,200,400,400,400,1600,800,200,800,400,1000,600,200,800,1600,400,200,400,4200,600,600,400,1000,2200,1600,1200,600,1000,200,1800,400,200,2200,1000,400,1600,400,200,400,1000,1200,600,400,200,1600,400,200,200,200,400,200,1200,1000,1400,200,800,2200,400,1200,200,200,600,…	0,351000,352200,358600,447800,448800,567000,569600,570400,570800,572200,659600,661200,661600,944400,1028600,1029400,1093800,1263800,1264200,1265600,1293400,1322000,1397000,1413800,1491600,1500400,1552600,1557200,2791000,3017400,3215800,3217400,3217800,3224200,3226600,4003800,4006400,4030200,4033000,4045600,4055800,4057600,4113200,4315600,4689800,4707000,4730800,4746400,4878800,5007400,5041200,504…
chr12	0	61602600	1	0	.	131000	61602600	0,0,255	1058	0,1000,200,1200,400,600,400,400,2200,600,200,200,200,1000,200,200,400,600,1000,400,2200,200,200,400,1000,400,1000,800,1200,600,400,800,400,800,400,800,2400,2400,400,400,400,600,400,1000,1400,1000,600,600,200,200,1200,400,400,600,800,200,600,200,400,400,200,200,800,400,200,1200,600,600,400,600,1600,200,1800,400,400,600,200,400,600,400,400,1000,400,1200,1200,1000,400,1600,400,200,600,400,200,400,60…	0,131000,132200,241600,243600,259000,260200,261000,448000,463600,492800,522400,614000,615600,652200,656800,663400,676200,677800,747600,759000,768400,819400,820400,837200,897800,909400,913400,923000,944800,945800,946600,955600,957800,975400,978600,981600,985600,990800,1021800,1027000,1038400,1070400,1077200,1078800,1083400,1085400,1097600,1098400,1099200,1099600,1111800,1113200,1114800,1118600,112…
chr13	0	208334400	1	0	.	370200	208334400	0,0,255	1104	0,400,600,200,400,600,200,400,200,200,200,800,400,600,600,400,200,400,200,3200,200,600,3600,3200,400,200,600,600,1000,800,400,1200,1200,400,200,200,200,200,400,200,200,200,200,200,400,400,600,400,200,2600,400,200,200,600,200,200,800,400,600,1200,800,800,400,800,3800,400,400,400,200,200,800,6800,1400,200,400,600,2600,200,1400,600,400,400,800,200,800,400,600,400,400,1200,800,200,1800,400,1800,1400,…	0,370200,985600,1436600,1577600,2451600,2452800,2453200,2586000,2653800,2841600,3134000,3136600,3394400,3673000,3675600,3992000,4736400,4739200,5395200,5411600,5412000,5415200,6102800,6119000,6882600,6907400,6986600,7151600,7154000,9999600,10610200,10718000,10720000,10756200,11156000,11360800,11397200,12573200,12576400,12676000,12678600,12685400,13929400,13930200,14039800,14040600,14043000,140438…
chr14	0	141755400	1	0	.	180800	141755400	0,0,255	1449	0,400,400,1200,1200,800,400,400,400,2400,200,200,1600,1600,200,400,200,600,1400,400,400,200,400,400,400,1200,200,200,600,600,200,600,1600,200,200,800,1400,400,800,600,200,200,200,200,200,1000,400,400,1000,200,800,600,200,1000,800,600,200,200,600,4600,200,400,600,2600,600,800,400,1000,400,400,200,400,400,400,600,600,200,200,200,200,800,400,200,1000,400,1800,800,200,800,200,400,400,400,200,600,200,…	0,180800,220000,225200,228800,347600,406600,903600,907600,908400,912800,913200,1077200,2056200,2258000,2493000,3079800,3137000,3138000,3153400,4049200,4050600,4104600,4105800,4168800,4290800,4416000,6186600,6190200,6255800,6284800,6315600,6328000,6361600,6380600,6382600,6403200,6414200,6428000,6442400,6520200,6522200,6553000,6639000,6711000,6713200,6833600,6836400,6837200,6841400,6859000,6861000,…
chr15	0	140412600	1	0	.	5000	140412600	0,0,255	885	0,200,200,200,1400,1600,200,400,800,1000,400,200,200,200,200,800,800,400,800,1200,600,400,400,400,1000,600,1600,800,400,400,200,600,800,200,200,2800,400,600,400,400,600,1000,400,400,400,400,600,200,4600,200,1200,1000,1800,800,400,400,400,200,200,1600,400,800,200,200,600,200,200,400,200,200,600,200,600,1000,600,2600,1600,400,2200,1400,2000,1800,200,400,3000,200,200,400,1000,200,200,1400,200,200,20…	0,5000,6000,20200,116400,185800,187800,467000,469600,829600,832000,1586000,1715000,1718600,1719000,1719400,1721200,2498400,2500800,3178400,3526800,3706200,3968400,4013600,4097800,4170000,4260800,7625800,7685000,7687400,8057800,8170800,9612000,9614200,9614600,9615200,13206200,15809600,15812000,15924600,16201200,16415400,16891200,17028200,17029400,17919600,18840600,19629000,19794600,19972200,199726…
chr16	0	79944200	1	0	.	23200	79944200	0,0,255	332	0,200,200,600,400,400,200,200,600,400,200,1800,600,200,800,1000,200,600,1400,200,400,400,200,200,200,400,1000,800,600,2400,800,1600,400,600,600,200,800,800,200,200,800,1000,800,200,400,600,600,200,200,600,600,2400,400,1000,200,200,600,400,200,200,200,200,200,400,400,600,400,800,1400,2400,2200,400,200,200,1800,400,400,400,200,1800,200,200,600,400,200,400,400,400,200,200,800,400,400,200,400,200,200…	0,23200,23800,151800,1521400,1978400,3562800,3969600,4064000,4084400,4267800,4268200,4271600,5715200,5878000,5879800,6108800,6109400,6141800,6146200,6262600,6382600,6386800,6387200,6387600,6389000,11746400,12273600,12277000,12710600,13810600,13910400,15128600,17849000,17850000,18125400,18126200,18413000,18536400,18758400,18761000,18841400,18843200,18884000,19453400,19456800,19656000,20116800,2051…
chr17	0	63494000	1	0	.	484800	63494000	0,0,255	529	0,1000,1400,3000,1800,800,200,600,2600,200,1200,600,200,400,400,3000,400,600,400,800,200,800,400,1200,200,1200,1400,1800,400,200,600,200,600,1000,4000,200,200,3600,600,1000,600,400,1200,200,400,1000,400,200,400,600,1000,600,200,400,400,800,200,200,400,2000,400,400,400,400,200,400,400,200,200,600,800,2200,200,600,200,200,400,200,400,1200,400,200,200,600,400,200,800,1000,400,400,2000,400,200,2600,6…	0,484800,744200,746200,1059600,1061800,1151200,1151600,1209600,1215800,1342400,1420600,1609600,1610800,2606600,2747400,3047800,3048600,3313400,4700200,4720600,4721800,4854000,4856600,4948000,4951200,5121000,5191600,5216600,5279600,5358800,5359800,5360200,5367600,5504800,5748600,5750600,7406000,8263600,8596600,9233800,9441200,9443000,10487400,10623400,10657400,10681400,10682000,10691400,10693200,1…
chr18	0	55982800	1	0	.	569800	55982800	0,0,255	533	0,200,800,200,200,1000,1000,600,200,400,1200,600,800,800,1000,3000,1000,1600,400,200,200,200,1800,200,1000,400,800,600,200,400,200,200,200,1400,200,400,800,800,400,400,400,400,400,200,200,200,600,400,2800,1600,5200,600,400,400,200,200,1200,1200,200,1600,400,400,1000,1000,200,1400,2200,200,400,1000,200,200,600,800,200,600,400,200,2400,400,200,200,1000,200,200,200,200,200,400,600,800,1400,600,800,2…	0,569800,585000,652800,654400,1499800,1514000,1515600,1652400,1654600,1724200,1748000,1796400,1969000,2476800,2547200,2551000,2552600,2676800,2903800,3062000,3063800,3064200,4429600,4746600,4748200,4809000,4967600,4971000,4993600,4996400,5348600,5475000,5690000,5692600,5778400,5852200,5887600,5927400,5930200,5936800,5938600,5976000,5978200,5978600,5982600,5995400,6045200,6051800,6057200,6108400,6…
chr2	0	151935800	1	0	.	8400	151935800	0,0,255	1658	0,400,600,200,200,600,200,200,400,800,3600,400,2200,800,800,200,1000,400,200,1000,1200,1800,3800,200,400,200,600,1000,200,1000,600,1000,600,3000,800,200,1200,600,600,400,400,1200,200,1200,200,400,1200,1400,400,400,400,200,200,200,800,600,400,400,600,200,1400,400,1000,1000,400,1400,800,3600,200,1200,200,400,1000,1200,400,600,3600,1800,400,400,400,400,400,200,1200,3600,400,1000,3000,2000,400,400,80…	0,8400,32000,33000,53600,56000,93000,128000,153600,192800,213800,224800,230200,250200,257000,286400,288400,291000,301200,303800,323400,329000,332800,339000,339800,340400,341400,374200,375800,380400,426400,427400,428800,434800,439000,440000,456400,463800,466400,472400,479200,480600,499200,503800,505600,506600,508600,511000,514400,530200,539200,569800,570400,570800,580200,583600,669800,820800,83780…
chr3	0	132848800	1	0	.	162200	132848800	0,0,255	1424	0,600,800,1800,200,200,800,200,200,400,1000,1000,1000,200,200,600,800,400,400,200,200,1200,400,600,800,1400,1200,800,400,400,400,1000,1000,200,800,400,200,1400,600,200,600,800,600,600,1200,200,400,200,200,400,400,400,400,400,400,2000,400,600,200,600,800,200,600,400,400,1000,1800,200,200,400,400,600,2000,200,400,400,1200,400,200,400,600,200,400,1800,200,200,200,200,200,400,400,1000,3600,200,600,80…	0,162200,322400,424000,469600,485200,490600,506200,535400,614200,615400,682400,731600,743800,745200,752000,760800,775200,776000,969600,971600,972000,1004400,1005600,1022800,1026200,1043200,1055600,1075600,1116200,1569000,1593400,1615800,1617400,1647000,1655600,1825400,1838600,1853600,1902600,1903000,1904600,1906400,2054000,2089400,2104000,2106200,3514200,3555400,3556000,3601000,3621800,3623800,38…
chr4	0	130910800	1	0	.	58600	130910800	0,0,255	1027	0,800,200,200,200,200,1000,600,600,400,400,400,200,200,1400,200,400,1400,800,1200,800,400,1000,200,800,200,600,1000,200,2400,800,800,600,400,1400,1000,600,800,600,800,1800,800,400,1000,600,600,600,400,200,400,1200,1600,200,200,400,1600,800,400,800,800,1400,400,400,1000,200,400,800,400,2000,400,1600,600,800,400,600,200,400,2000,3400,400,400,200,800,1200,400,400,600,400,800,600,600,600,800,600,800,…	0,58600,65000,107400,114400,134000,136000,139000,144000,145400,157800,159800,179800,181400,185800,196000,205600,206400,276600,280800,282400,285600,287400,294600,297600,318600,320400,331000,332200,333000,335800,348800,351000,362600,381600,409200,410600,423200,425200,429000,441200,452400,486400,487600,492600,575800,577600,583600,585600,599200,601800,607000,609000,609400,617000,618800,622000,629600,…
chr5	0	104526000	1	0	.	8000	104526000	0,0,255	1146	0,400,600,200,1600,200,400,200,400,1000,200,200,400,600,400,200,200,200,1000,400,200,1000,800,200,800,200,600,400,400,400,400,1000,400,1000,200,400,1400,1400,200,800,200,200,400,400,200,400,2000,800,800,800,200,200,800,200,400,400,200,200,600,4600,200,600,400,200,400,400,600,3000,1400,1000,200,1000,200,400,1400,400,600,400,1000,400,800,200,200,200,1000,200,800,1000,200,400,1000,200,200,600,1000,4…	0,8000,90600,107800,130000,151000,152800,162200,219800,221400,232400,234600,249600,254800,259200,261800,265800,343600,360400,374400,393600,396200,397800,402400,421400,428800,440600,442800,444600,445400,446800,493800,505200,678800,702400,715600,717400,756400,758000,758800,773800,775600,1190600,2787200,2788200,2947600,2979400,2984200,3010600,3223000,3225200,3245000,3245600,3271000,3287800,3366400,3…
chr6	0	170843400	1	0	.	86600	170843400	0,0,255	1964	0,600,400,200,800,200,1600,200,200,200,200,200,600,400,200,400,400,600,600,400,400,400,1000,400,600,400,600,400,200,600,200,800,400,400,400,1000,200,1200,200,1400,400,600,1000,400,200,800,400,400,800,600,400,200,1000,200,600,400,600,400,400,200,400,400,200,400,200,200,400,200,400,400,400,600,600,200,600,600,200,400,800,600,400,400,200,600,200,600,600,200,600,200,200,200,400,200,1400,600,400,200,4…	0,86600,87600,106200,111000,112200,138800,159800,161200,207600,210000,242400,243600,247800,254200,312000,313600,327400,328600,338000,339600,352800,399600,410600,411400,433600,440400,454400,461600,707400,709400,867600,870000,889800,892000,896400,898800,905800,910400,917200,975400,978000,988400,1007200,1007800,1009400,1014400,1080400,1151800,1153200,1495200,1496400,1545000,1626200,1628000,1782000,1…
chr7	0	121844000	1	0	.	44400	121844000	0,0,255	1243	0,600,200,400,200,600,600,800,400,200,200,200,400,400,400,400,600,1400,1400,800,400,800,1000,2200,600,1000,4200,3600,600,800,400,400,800,1000,400,600,3800,200,600,400,400,400,200,200,1000,800,400,1800,200,800,200,1000,200,200,200,400,200,600,1600,200,400,200,600,1600,6400,400,400,200,200,2200,200,600,600,2800,2400,400,8000,400,8400,1400,800,1600,1600,4000,400,400,8000,200,200,200,800,2400,400,120…	0,44400,342000,859400,1227800,1236400,1284400,1285400,1300400,1469600,1470200,1470600,1656600,1657800,1658600,1690000,1693200,1731600,1775000,1823400,1840400,1842600,1881800,1914600,1920600,1952200,1953800,1966800,1975200,1979800,1981000,2088200,2105200,2107800,2123000,2126200,2129600,2250400,2251600,2258200,2369200,2377800,2381000,2381400,2384000,2503600,2626200,2844200,2846400,2846800,3005600,3…
chr8	0	138966200	1	0	.	112400	138966200	0,0,255	697	0,400,400,1200,400,800,400,400,200,200,600,1200,400,200,200,600,1200,400,800,1000,200,800,400,400,1200,800,200,400,400,800,1000,2800,400,200,2400,1000,1400,1000,1200,400,400,200,200,200,200,200,200,200,200,400,400,600,200,200,200,1600,1000,600,400,1200,600,200,200,1000,200,800,600,200,200,600,2200,1600,400,200,800,200,600,800,600,400,800,200,400,600,200,200,200,600,800,600,400,600,200,200,200,260…	0,112400,113400,126200,128400,130800,139400,194600,195600,298000,315400,324000,326000,334000,334400,349200,365000,494200,495600,527000,542200,544400,573000,718600,794200,795800,816200,817200,819000,823400,842200,846000,852000,855400,855800,878800,880200,924600,927200,933600,938400,940600,1037800,1038600,1039000,1039800,1042400,1259200,1349800,1352400,1355400,1386000,1388000,1388400,1388800,155320…
chr9	0	139512000	1	0	.	103400	139512000	0,0,255	781	0,200,600,1400,600,400,1400,400,200,1800,200,400,1000,400,200,200,1000,400,400,400,800,3000,1400,200,1000,600,200,400,800,400,200,3000,1000,400,800,800,600,2200,600,200,1200,400,800,200,400,200,400,200,400,2000,400,1000,800,200,1400,200,200,600,1000,400,600,200,200,200,400,400,400,200,600,200,200,200,1600,200,1600,400,800,400,600,200,1600,400,200,400,400,600,200,200,200,800,600,1000,400,200,1400,…	0,103400,159000,160000,163200,185600,187000,222600,224800,225200,267600,270600,496000,537800,563000,712600,1277400,1296400,1298000,1827400,2043400,2049200,2140800,3075200,3076800,3144000,3153200,3251200,3255200,4169400,4170200,4211800,6062800,6066000,6146800,6150000,6249800,6268000,6270600,6285000,6309400,6318400,6320400,6487400,6661000,6678400,6793400,6981000,7134400,7201000,7266200,7299400,7301…
chrX	0	125939400	1	0	.	0	125939400	0,0,255	619	0,200,200,400,200,400,2000,1000,800,200,1400,200,200,800,600,1200,1000,400,200,400,600,800,400,800,400,200,400,200,1800,2000,200,1600,200,600,400,600,200,600,200,200,1400,200,200,200,400,200,200,1200,1000,200,200,1000,200,1200,200,400,200,600,1400,2800,1200,400,400,400,600,1400,400,600,400,600,800,400,2000,400,400,400,800,2200,400,1000,400,1600,600,200,600,600,400,200,200,400,400,1600,200,200,600…	0,0,51400,517400,753000,754000,3873200,4249200,5362600,5997200,6295200,6810600,6816200,6939000,6940200,7419400,7421000,7882200,7883400,8518400,8519200,9504000,9506000,9647800,10293200,10327600,10328400,10329200,10360400,10365000,10671600,11407000,11408800,11409800,11884600,11886400,12032400,12295400,12335800,12362600,12395400,13172800,13174800,13181200,13215000,13227800,13228800,13230400,13315400…
chrY	0	43547800	1	0	.	3369400	43547800	0,0,255	17	0,400,3000,200,3800,1600,3000,2000,2400,3600,3000,2400,2000,1000,1800,600,1	0,3369400,9086000,9167400,9167800,9174000,9374200,9702800,9826800,9873200,10163200,10384200,39581800,39616600,39790200,42806000,43547799
